# Supplementary material for: Genome and epigenome analysis of monozygotic twins discordant for congenital heart disease
Source: BMC Genomics. 2018 Jun 4;19:428. doi: 10.1186/s12864-018-4814-7 (PMC5987557; doi:10.1186/s12864-018-4814-7)
Supplement: Supplementary file 3 — Table S3. Sequence variations reported related to VSD. (XLSX 30 kb) [file 12864_2018_4814_MOESM3_ESM.xlsx]

## Sheet: Sheet1
CR123492	GATA4	8	11560787	11560787	GGTAATCGATGGGTTATTTTTACGCGGTAA(T-C)AGGGCCCTGTGATTGCTCTATTAACCTTTA<br>-930 relative to transcription initiation site	Ventricular septal defect	http://www.ncbi.nlm.nih.gov/entrez/query.fcgi?cmd=Retrieve&amp;db=PubMed&amp;list_uids=22500510&amp;dopt=Abstract	DM
CR127827	TBX1	22	19743424	19743424	CCCCCGTGCACCTCGAACCTCCGGCCGGTC(T-C)CTTCTGTGTGTATATTTGCCCCAAGTAGCC<br>-802 relative to transcription initiation site	Ventricular septal defect, association with	http://www.ncbi.nlm.nih.gov/entrez/query.fcgi?cmd=Retrieve&amp;db=PubMed&amp;list_uids=22801995&amp;dopt=Abstract	DFP
