# Supplementary material for: Genome and epigenome analysis of monozygotic twins discordant for congenital heart disease
Source: BMC Genomics. 2018 Jun 4;19:428. doi: 10.1186/s12864-018-4814-7 (PMC5987557; doi:10.1186/s12864-018-4814-7)
Supplement: Supplementary file 7 — Table S5. Overview of RRBS data. (XLS 26 kb) [file 12864_2018_4814_MOESM7_ESM.xls]

## Sheet: sheet1
	D3	D4
raw reads	86382558	75343260
clean reads	86312938	75260728
unique mapped reads	56411346	48422538
unique mapped rate	0.6336	0.6434
BS covertion rate	0.9885	0.9878
coveraged C site	878047080	764252816
C methylated in CpG context	0.433	0.458
C methylated in CHG context	0.013	0.014
C methylated in CHH context	0.011	0.012
Depth at least 5x
	D3	D4
CG	6092824	6005609
CHG	8927916	8886678
CHH	19414029	19505295
coveraged C site at least 5X	34434769	34397582
