# Supplementary material for: Genome and epigenome analysis of monozygotic twins discordant for congenital heart disease
Source: BMC Genomics. 2018 Jun 4;19:428. doi: 10.1186/s12864-018-4814-7 (PMC5987557; doi:10.1186/s12864-018-4814-7)
Supplement: Supplementary file 10 — Table S6. DMRs between two samples. (XLSX 580 kb) [file 12864_2018_4814_MOESM10_ESM.xlsx]

## Sheet: All DMRs
DMR_chr	DMR_start	DMR_end	CpG_site	D3_avg_methylation	D4_avg_methylation	p_value	function	gene	tfbsConsSites	cpgIslandExt
chr1	861501	861650	22	0.167122	0.369872	0.00750439	intron	SAMD11	.	Name=CpG: 257
chr1	895101	895250	31	0.355946	0.200477	0.00324614	upstream,upstream	KLHL17,NOC2L	.	Name=CpG: 615
chr1	895301	895400	13	0.205306	0.0615385	0.0077076	upstream,upstream	KLHL17,NOC2L	.	Name=CpG: 615
chr1	933551	933650	18	0.145317	0.271947	0.00352036	downstream	HES4	.	Name=CpG: 413
chr1	976551	976700	31	0.31352	0.0551994	0.00301221	exonic,intron	AGRN,AGRN	Score=817;Name=V$ER_Q6	Name=CpG: 351
chr1	986201	986300	16	0.706775	0.818058	0.00123014	exonic,intron	AGRN,AGRN	Score=910;Name=V$NFKAPPAB_01	.
chr1	996151	996250	19	0.417116	0.568431	0.00309843	intergenic	.	.	.
chr1	1080051	1080150	14	0.269282	0.151968	0.00265508	downstream	LINC01342	.	.
chr1	1114851	1115000	26	0.618981	0.795061	0.00290589	intron,upstream	TTLL10,TTLL10	Score=892;Name=V$BACH2_01	.
chr1	1168301	1168400	26	0.694422	0.828412	0.00106816	exonic,upstream	B3GALT6,SDF4	Score=846;Name=V$HAND1E47_01	Name=CpG: 240
chr1	1181101	1181200	15	0.781063	0.90436	0.00133205	intron	FAM132A	.	.
chr1	1244801	1244900	21	0.34516	0.451621	0.00141319	exonic,intron,upstream	PUSL1,PUSL1,ACAP3	Score=863;Name=V$AHRARNT_01,V$PAX3_01	Name=CpG: 281
chr1	1287451	1287550	10	0.747362	0.877883	0.00588927	downstream	MXRA8	.	.
chr1	1289901	1290000	23	0.196096	0.335741	0.00590463	intron	MXRA8	.	Name=CpG: 152
chr1	1475051	1475150	18	0.147609	0.0377778	0.0014669	exonic,downstream,intron	TMEM240,SSU72,TMEM240	Score=977;Name=V$LMO2COM_01	Name=CpG: 32
chr1	1564501	1564700	76	0.275737	0.071135	0.000231746	exonic,intron,utr5	MIB2,MIB2,MIB2	Score=979;Name=V$AP2REP_01	Name=CpG: 470
chr1	1696551	1696650	10	0.469644	0.699551	0.0058571	intron	NADK	.	.
chr1	2183351	2183450	12	0.727564	0.443182	0.00349966	intron	SKI	.	.
chr1	2244151	2244250	10	0.596364	0.75875	0.00804524	intergenic	.	.	.
chr1	2379651	2379750	15	0.332257	0.491682	0.00286559	intergenic	.	.	.
chr1	2455151	2455250	16	0.700741	0.579871	0.00248248	intron	PANK4	.	.
chr1	2987701	2987800	22	0.0506232	0.160915	0.00770379	intron	PRDM16	.	Name=CpG: 406
chr1	2990201	2990400	76	0.0221719	0.190807	0.000844676	intron	PRDM16	.	Name=CpG: 82
chr1	3077751	3077850	14	0.0392844	0.15774	0.00884877	intron	PRDM16	.	.
chr1	3105001	3105250	62	0.572073	0.700884	0.00130013	intron	PRDM16	Score=980;Name=V$AREB6_04	Name=CpG: 27
chr1	3456801	3456900	14	0.70653	0.820238	0.0082939	intron	MEGF6	.	.
chr1	3520251	3520350	15	0.612849	0.737403	0.00837385	intron	MEGF6	.	.
chr1	6795601	6795700	18	0.504831	0.652009	0.00171271	intergenic	.	.	.
chr1	9749951	9750050	16	0.276109	0.415088	0.00566756	intron	PIK3CD	.	Name=CpG: 71
chr1	9784851	9784950	12	0.870089	0.744464	0.00531995	exonic,intron	PIK3CD,PIK3CD	Score=880;Name=V$RFX1_01	.
chr1	10695701	10695800	10	0.797103	0.637134	0.00784167	downstream	CASZ1	.	.
chr1	10698851	10699050	88	0.0246315	0.172637	2.20201e-05	exonic,utr3	CASZ1,CASZ1	Score=970;Name=V$MZF1_01	Name=CpG: 48
chr1	10699251	10699350	24	0.361294	0.230419	6.72198e-05	exonic	CASZ1	Score=870;Name=V$NFKB_C	.
chr1	11740401	11740500	14	0.357974	0.546078	0.00834182	exonic,intron	MAD2L2,MAD2L2	Score=937;Name=V$AREB6_02	.
chr1	16861151	16861350	46	0.40978	0.21529	0.00335753	intergenic	.	.	Name=CpG: 105
chr1	17018651	17018750	15	0.116429	0.432729	0.00387171	intron	ESPNP	.	Name=CpG: 231
chr1	17018801	17018900	14	0.156085	0.564893	0.00208169	intron	ESPNP	Score=856;Name=V$CDPCR1_01	Name=CpG: 231
chr1	17023151	17023250	12	0.253402	0.451558	0.0025165	intron,utr3	ESPNP,ESPNP	.	Name=CpG: 25
chr1	17199651	17199750	14	0.0622578	0.190572	0.00569419	intergenic	.	.	Name=CpG: 103
chr1	17998451	17998550	10	0.250644	0.426021	0.00592154	intron	ARHGEF10L	.	.
chr1	18808501	18808600	14	0.681453	0.833015	0.00257816	exonic	KLHDC7A	Score=823;Name=V$AP4_01	.
chr1	21724551	21724650	14	0.378341	0.539524	0.00471866	intergenic	.	.	.
chr1	24229301	24229550	107	0.21766	0.447097	0.0025102	intron	CNR2	.	Name=CpG: 47
chr1	25238201	25238350	24	0.815339	0.941407	0.00449461	intron	RUNX3	.	.
chr1	25257251	25257400	42	0.496141	0.620535	0.00497752	upstream,intron	RUNX3,RUNX3	Score=926;Name=V$PAX4_03	Name=CpG: 311
chr1	26098301	26098400	16	0.322526	0.529303	0.000584659	intron	MAN1C1	.	.
chr1	26503801	26503950	24	0.543723	0.710557	0.00542174	upstream	CNKSR1	Score=952;Name=V$NFY_Q6	.
chr1	27675851	27675950	9	0.343784	0.495527	0.00915169	exonic,intron	SYTL1,SYTL1	Score=809;Name=V$RREB1_01	Name=CpG: 162
chr1	27687401	27687550	38	0.247719	0.399785	0.000849082	exonic,intron	MAP3K6,MAP3K6	.	Name=CpG: 72
chr1	31280301	31280400	14	0.426531	0.0916685	0.00166169	intergenic	.	.	Name=CpG: 30
chr1	31382901	31383000	14	0.722931	0.573529	0.00258448	upstream	SDC3	.	.
chr1	33516701	33516850	25	0.251987	0.758413	0.00275677	intergenic	.	.	Name=CpG: 45
chr1	35344551	35344650	12	0.6003	0.797209	0.00669228	intron	DLGAP3	.	.
chr1	36787151	36787300	31	0.482814	0.649161	0.00168912	downstream,downstream	EVA1B,SH3D21	.	Name=CpG: 219
chr1	36788251	36788350	17	0.081885	0.238899	0.0038617	exonic,downstream,intron,utr3	EVA1B,SH3D21,EVA1B,EVA1B	Score=855;Name=V$AP4_01	Name=CpG: 219
chr1	36915851	36915950	11	0.0297203	0.14309	0.00902991	exonic,intron	OSCP1,OSCP1	Score=914;Name=V$GATA_C	Name=CpG: 46
chr1	38456151	38456300	30	0.152749	0.519163	0.00236801	upstream	SF3A3	.	.
chr1	38461751	38461900	31	0.426262	0.602212	0.00409891	downstream	FHL3	Score=908;Name=V$STAT_01	Name=CpG: 42
chr1	40149701	40149850	44	0.235859	0.0291667	0.00312235	exonic,intron	HPCAL4,HPCAL4	Score=967;Name=V$CETS1P54_01	Name=CpG: 62
chr1	40854551	40854650	12	0.442647	0.614087	0.00868612	intron	SMAP2	.	.
chr1	44771651	44771750	14	0.351095	0.188834	0.00971619	intron	ERI3	Score=877;Name=V$AHRARNT_01	.
chr1	45793051	45793200	40	0.132046	0.329474	0.00373405	exonic,downstream	HPDL,MUTYH	Score=907;Name=V$AREB6_01	Name=CpG: 95
chr1	48058801	48058900	16	0.0466897	0.259178	0.00767205	intergenic	.	.	Name=CpG: 37
chr1	55266401	55266500	9	0.198663	0.0733618	0.0090907	exonic	TTC22	Score=884;Name=V$E47_01	Name=CpG: 80
chr1	59042001	59042100	12	0.0241841	0.185301	0.00784167	exonic	TACSTD2	.	Name=CpG: 146
chr1	60539301	60539400	13	0.110293	0.220421	0.00666526	utr5,intron	C1orf87,C1orf87	.	Name=CpG: 23
chr1	62661401	62661500	12	0.106548	0.207586	0.00675908	intron	L1TD1	.	.
chr1	63789801	63789900	16	0.00328947	0.147727	0.0079709	exonic,intron,upstream	FOXD3,FOXD3-AS1,FOXD3-AS1	Score=870;Name=V$HMX1_01	Name=CpG: 561
chr1	75591051	75591150	11	0.324423	0.14877	0.00868612	intergenic	.	.	Name=CpG: 40
chr1	87598301	87598400	12	0.287109	0.465313	0.00326372	intron,utr5	LINC01140,LINC01140	.	Name=CpG: 78
chr1	146009601	146009750	37	0.170338	0.273895	0.00318108	intron,intron,intron	NBPF25P,NBPF10,NBPF20	.	.
chr1	146549701	146549800	10	0.527273	0.695	0.00788217	intergenic	.	.	.
chr1	149333101	149333250	39	0.193016	0.38663	0.00322932	intergenic	.	.	Name=CpG: 35
chr1	150293451	150293550	11	0.547486	0.267206	0.00507749	upstream	PRPF3	.	.
chr1	152161601	152161750	29	0.214622	0.0652361	0.0029706	intergenic	.	.	Name=CpG: 51
chr1	154475601	154475700	26	0.502428	0.635506	0.00136514	intron,upstream	TDRD10,SHE	.	Name=CpG: 192
chr1	155042701	155042850	26	0.732124	0.527617	0.00608139	downstream	EFNA4	Score=953;Name=V$CDPCR1_01	.
chr1	155827251	155827400	26	0.542265	0.278162	0.00407164	intron,upstream,upstream	GON4L,SYT11,GON4L	.	.
chr1	159869901	159870000	10	0.125806	0.454762	0.00915169	upstream,upstream,utr5	CFAP45,MIR4259,CFAP45	.	Name=CpG: 21
chr1	161049451	161049550	12	0.788768	0.525005	0.0025165	exonic	PVRL4	Score=901;Name=V$CEBP_Q2	Name=CpG: 38
chr1	161535701	161535800	12	0.779762	0.565496	0.00507749	intergenic	.	.	.
chr1	169637301	169637400	18	0.742781	0.557808	0.00412805	intergenic	.	.	.
chr1	171751401	171751500	10	0.0458689	0.210733	0.0090907	intron	METTL13	.	.
chr1	180923051	180923150	11	0.223776	0	0.00274102	intergenic	.	.	Name=CpG: 87
chr1	201619301	201619400	13	0.267442	0.494856	0.00789644	intron	NAV1	Score=965;Name=V$SOX9_B1	Name=CpG: 179
chr1	203044751	203044850	22	0.118222	0.350689	0.0003541	exonic	PPFIA4	Score=989;Name=V$STAT3_02	Name=CpG: 67
chr1	203045651	203045750	12	0.0879752	0.323718	0.00804524	utr3	PPFIA4	Score=815;Name=V$SREBP1_02	.
chr1	203619751	203619850	8	0.166667	0	0.00596208	intron	ATP2B4	.	.
chr1	211589801	211589950	32	0.314778	0.186303	0.00430014	intron	LINC00467	.	Name=CpG: 55
chr1	212062901	212063050	25	0.955948	0.586905	0.00330186	intergenic	.	.	.
chr1	215043901	215044000	17	0.985294	0.871972	0.000305773	intergenic	.	.	Name=CpG: 25
chr1	217263801	217263900	10	0.480349	0.750813	0.00592154	upstream,intron	ESRRG,ESRRG	.	.
chr1	223566951	223567150	33	0.514757	0.00880061	0.00512198	exonic	CCDC185	Score=758;Name=V$MYOGNF1_01	Name=CpG: 61
chr1	226075451	226075600	48	0.648677	0.5103	0.000870878	exonic,intron	LEFTY1,LEFTY1	Score=884;Name=V$GATA1_02	Name=CpG: 61
chr1	226099151	226099250	25	0.0586614	0.182222	0.00769477	intergenic	.	.	.
chr1	227974451	227974550	18	0.780627	0.586616	0.00896644	intergenic	.	.	Name=CpG: 31
chr1	228318551	228318650	12	0.38125	0.149549	0.00868612	intergenic	.	.	.
chr1	228400101	228400250	62	0.625251	0.758523	0.00371392	exonic,intron,utr3	OBSCN,C1orf145,C1orf145	Score=935;Name=V$LMO2COM_01	Name=CpG: 237
chr1	228771151	228771250	12	0.564891	0.370347	0.00507749	intergenic	.	.	Name=CpG: 2691
chr1	229283101	229283200	13	0.481063	0.725075	0.00414301	intergenic	.	.	.
chr1	229479451	229479550	12	0.219203	0.0216364	0.00865306	upstream	CCSAP	.	.
chr1	231299151	231299250	13	0.156328	0.415385	0.00533759	exonic	TRIM67	Score=930;Name=V$SREBP1_01	Name=CpG: 209
chr1	234492751	234492850	9	0.955556	0.626667	0.00884877	intergenic	.	.	Name=CpG: 32
chr1	235811901	235812000	13	0.0449735	0.209231	0.0066383	intron,intron	GNG4,MIR5096	.	Name=CpG: 203
chr1	247537101	247537200	10	0.508745	0.173333	0.00592154	intergenic	.	.	.
chr10	743201	743350	25	0.704878	0.426957	0.00379277	intergenic	.	.	Name=CpG: 17
chr10	1405301	1405450	55	0.423655	0.5809	0.00329012	exonic	ADARB2	Score=901;Name=V$HSF1_01,V$MSX1_01	Name=CpG: 137
chr10	1405851	1406000	26	0.244141	0.529956	0.00355144	exonic	ADARB2	.	Name=CpG: 137
chr10	1778701	1778800	12	0.142754	0.00680272	0.0090907	intron	ADARB2	Score=910;Name=V$CEBP_01	Name=CpG: 95
chr10	3598751	3598850	9	0.727398	0.94709	0.00890895	intron	LOC105376360	.	Name=CpG: 37
chr10	8075701	8075800	10	0.268172	0.455044	0.00592154	intergenic	.	.	.
chr10	11784901	11785000	11	0.448598	0.611896	0.00871926	intron	ECHDC3	.	Name=CpG: 61
chr10	42646251	42646350	11	0.696104	0.569827	0.00385729	intergenic	.	.	Name=CpG: 166
chr10	42738601	42738700	25	0.290204	0.448962	9.55976e-05	intergenic	.	.	Name=CpG: 200
chr10	43247851	43247950	12	0.642847	0.329717	0.0038398	intergenic	.	.	.
chr10	43891501	43891650	28	0.462041	0.683797	0.00880501	intron	HNRNPF	Score=878;Name=V$GATA1_02	Name=CpG: 128
chr10	66813851	66813950	16	0.709517	0.822921	0.00537636	intergenic	.	.	Name=CpG: 44
chr10	69610001	69610150	24	0.683652	0.849166	0.00538476	intergenic	.	.	.
chr10	77159051	77159200	27	0.870719	0.732516	0.00615287	exonic,intron	ZNF503,ZNF503	Score=954;Name=V$GATA2_01	Name=CpG: 987
chr10	81003601	81003700	12	0.041516	0.169818	0.00592154	intron	ZMIZ1	Score=820;Name=V$COMP1_01	Name=CpG: 139
chr10	82167601	82167750	21	0.110631	0.319185	0.00696725	intron,upstream,utr5	FAM213A,FAM213A,FAM213A	.	.
chr10	82295901	82296000	9	0.555556	0.865079	0.0079709	upstream,upstream	SH2D4B,LOC101929574	Score=979;Name=V$AP2REP_01	Name=CpG: 56
chr10	82296101	82296200	14	0.665115	0.527887	0.00109705	upstream,upstream	SH2D4B,LOC101929574	.	Name=CpG: 56
chr10	85898401	85898550	22	0.826815	0.603044	0.00508036	upstream	GHITM	.	.
chr10	91596701	91596800	12	0.582366	0.731415	0.00252617	intron	LINC00865	.	.
chr10	93874801	93874900	14	0.814863	0.529762	0.00348314	intron	CPEB3	.	.
chr10	94820351	94820500	40	0.199469	0.46445	0.000920434	downstream,upstream	EXOC6,CYP26C1	Score=923;Name=V$TCF11_01	Name=CpG: 255
chr10	101287551	101287750	39	0.363045	0.673157	0.00456838	intron,utr3	LINC01475,LINC01475	.	Name=CpG: 56
chr10	105344801	105344900	17	0.323584	0.483774	0.00922515	exonic	NEURL1	Score=883;Name=V$AHRARNT_02	Name=CpG: 133
chr10	110672051	110672150	12	0.181191	0.00992063	0.0090907	intergenic	.	.	Name=CpG: 43
chr10	112839001	112839100	14	0.316583	0.528512	0.0069467	exonic	ADRA2A	.	Name=CpG: 311
chr10	112839101	112839200	11	0.617225	0.812121	0.00865306	exonic,utr3	ADRA2A,ADRA2A	.	Name=CpG: 311
chr10	119494601	119494700	13	0.00591716	0.16314	0.00902991	intergenic	.	.	Name=CpG: 46
chr10	121252801	121252900	10	0.202381	0.48591	0.00902991	intergenic	.	.	.
chr10	125790301	125790400	10	0.644792	0.797576	0.00884877	intron	CHST15	.	.
chr10	126481101	126481200	11	0.283785	0.119617	0.00560319	upstream	METTL10	.	.
chr10	126490001	126490150	23	0.560715	0.753921	0.00418152	upstream	FAM175B	.	.
chr10	126840201	126840300	17	0.488661	0.711309	0.00444014	intron	CTBP2	.	Name=CpG: 106
chr10	126851001	126851100	18	0.501712	0.655071	0.00305871	upstream	CTBP2	.	Name=CpG: 334
chr10	127462451	127462550	11	0.987013	0.617218	0.00325667	exonic	MMP21	Score=929;Name=V$AP1FJ_Q2	Name=CpG: 64
chr10	129537051	129537200	33	0.113766	0.345084	0.00466993	exonic	FOXI2	Score=824;Name=V$CMYB_01	Name=CpG: 238
chr10	131697201	131697300	16	0.686765	0.803214	0.00468296	intron	EBF3	Score=907;Name=V$CEBP_01	Name=CpG: 32
chr10	132099301	132099400	9	0.131794	0.430276	0.00915169	intergenic	.	.	.
chr10	132100001	132100150	24	0.286745	0.154428	0.00697261	intergenic	.	.	.
chr10	134209301	134209450	23	0.291028	0.450166	0.00512437	upstream	PWWP2B	.	Name=CpG: 200
chr10	134778901	134779000	14	0.774382	0.400868	0.00165625	upstream,upstream	LINC01166,LINC01168	.	Name=CpG: 27
chr10	134978901	134979000	14	0.873178	0.744377	0.00209863	intron	KNDC1	Score=760;Name=V$PAX5_01	.
chr10	135259501	135259650	32	0.587128	0.445168	0.00207962	intergenic	.	.	Name=CpG: 68
chr10	135273151	135273250	22	0.419728	0.59322	0.00939261	utr5	SCART1	.	Name=CpG: 80
chr10	135341951	135342100	29	0.18246	0.390675	0.00265693	exonic,intron	CYP2E1,CYP2E1	.	Name=CpG: 119
chr10	135342201	135342450	75	0.669564	0.264446	0.000560902	intron	CYP2E1	.	Name=CpG: 119
chr11	289901	290000	19	0.834955	0.730413	0.0039775	exonic	ATHL1	Score=907;Name=V$SOX9_B1	Name=CpG: 20
chr11	400151	400300	44	0.608271	0.873607	0.00312711	intron	PKP3	Score=950;Name=V$GATA2_01,V$GATA1_01	Name=CpG: 65
chr11	400651	400800	24	0.656333	0.386482	0.00399417	exonic,intron	PKP3,PKP3	Score=822;Name=V$AP4_01	Name=CpG: 65
chr11	415351	415450	10	0.0524263	0.184683	0.00592154	intron,upstream	SIGIRR,SIGIRR	Score=873;Name=V$NFKAPPAB50_01	.
chr11	420451	420550	19	0.71732	0.88465	0.00386295	exonic,intron	ANO9,ANO9	Score=879;Name=V$CEBP_Q2	Name=CpG: 70
chr11	503401	503500	10	0.397857	0.591111	0.00861013	intron	RNH1	.	.
chr11	504151	504250	11	0.411483	0.0764463	0.00465174	intron	RNH1	.	Name=CpG: 46
chr11	637701	637800	12	0.244497	0.0801282	0.00501229	intron	DRD4	.	Name=CpG: 278
chr11	850251	850400	28	0.504019	0.720238	0.00261983	exonic,intron,utr5	TSPAN4,TSPAN4,TSPAN4	Score=876;Name=V$NKX22_01	Name=CpG: 155
chr11	1027151	1027250	12	0.855935	0.658333	0.00865306	exonic,intron	MUC6,MUC6	.	.
chr11	1903201	1903300	16	0.15989	0.472159	0.00248664	downstream,intron	MIR7847,LSP1	Score=962;Name=V$CREBP1_01	Name=CpG: 19
chr11	2021051	2021250	39	0.690086	0.10491	0.00258785	intron,upstream	H19,H19	.	.
chr11	2021901	2022050	21	0.391722	0.800506	0.00710854	intron	H19	.	.
chr11	2291501	2291650	46	0.0262164	0.151986	0.00140686	exonic,utr5	ASCL2,ASCL2	Score=777;Name=V$YY1_02	Name=CpG: 312
chr11	2406951	2407050	10	0.631725	0.427	0.00915169	intron	CD81	.	.
chr11	2720951	2721050	28	0.476085	0.675206	0.000191646	utr3,intron	KCNQ1OT1,KCNQ1	.	Name=CpG: 165
chr11	2721401	2721500	9	0.497531	0.384078	0.0071401	upstream,intron	KCNQ1OT1,KCNQ1	.	Name=CpG: 165
chr11	2799201	2799300	20	0.483195	0.633333	0.00137629	exonic,intron	KCNQ1,KCNQ1	Score=881;Name=V$EVI1_05	.
chr11	2908901	2909000	10	0.700479	0.45488	0.00915169	upstream,utr3	CDKN1C,SLC22A18AS	.	.
chr11	7110251	7110350	28	0.521261	0.667126	0.00145312	utr5	RBMXL2	.	Name=CpG: 149
chr11	7110601	7110750	62	0.755092	0.647565	0.0016376	exonic	RBMXL2	Score=895;Name=V$SP1_Q6	Name=CpG: 149
chr11	11642101	11642200	14	0.11516	0.321429	0.002087	intron	GALNT18	.	Name=CpG: 149
chr11	17566201	17566300	12	0.774038	0.566577	0.00858996	upstream	USH1C	.	.
chr11	20626251	20626350	12	0.0950855	0.327381	0.00507749	intron	SLC6A5	.	.
chr11	32618001	32618100	10	0.881275	0.716233	0.0090907	intron	EIF3M	.	.
chr11	48001601	48001700	13	0.401072	0.233409	0.00326372	upstream	PTPRJ	Score=943;Name=V$ZIC1_01	Name=CpG: 170
chr11	49913351	49913450	12	0.515173	0.338889	0.00856445	intergenic	.	.	Name=CpG: 86
chr11	49913701	49913800	9	0.266532	0.130836	0.00915169	intergenic	.	.	Name=CpG: 86
chr11	50257301	50257450	29	0.681782	0.465134	0.00483503	intron,utr3	LOC441601,LOC441601	.	Name=CpG: 59
chr11	60718451	60718550	19	0.278612	0.388552	0.00237929	exonic,intron,utr3	SLC15A3,SLC15A3,SLC15A3	Score=814;Name=V$HMX1_01	Name=CpG: 58
chr11	60849951	60850050	10	0.827922	0.622826	0.0090907	intergenic	.	.	.
chr11	62369751	62369850	11	0.0584699	0.203711	0.00902991	exonic,upstream,utr3	EML3,MTA2,EML3	Score=884;Name=V$IK1_01	Name=CpG: 215
chr11	62370001	62370150	34	0.015564	0.410089	0.000659925	exonic,upstream	EML3,MTA2	Score=954;Name=V$USF_Q6	Name=CpG: 215
chr11	62455651	62455750	13	0.0857988	0.305455	0.00323792	exonic,downstream,downstream	LRRN4CL,BSCL2,HNRNPUL2-BSCL2	Score=825;Name=V$OLF1_01	Name=CpG: 72
chr11	62571401	62571500	10	0.514106	0.688968	0.00592154	exonic,intron	NXF1,NXF1	Score=950;Name=V$AREB6_04	.
chr11	63382201	63382350	31	0.281813	0.495696	0.00440213	upstream	PLA2G16	.	.
chr11	63767751	63767850	16	0.0422533	0.145349	0.00161347	exonic,intron,downstream	MACROD1,MACROD1,OTUB1	Score=900;Name=V$CDPCR3HD_01	Name=CpG: 219
chr11	64533401	64533500	16	0.722843	0.84969	0.00174836	exonic,intron	SF1,SF1	Score=990;Name=V$AP2ALPHA_01	Name=CpG: 56
chr11	65307151	65307250	28	0.708009	0.830543	0.00914161	exonic,intron,downstream	LTBP3,LTBP3,SCYL1	Score=934;Name=V$USF_Q6	Name=CpG: 262
chr11	65639801	65639900	13	0.671269	0.794065	0.00971619	exonic,intron,utr3,utr5	EFEMP2,EFEMP2,EFEMP2,EFEMP2	.	Name=CpG: 115
chr11	66084001	66084100	18	0.932292	0.721616	0.000910154	exonic	CD248	Score=944;Name=V$MYB_Q6	Name=CpG: 49
chr11	66790351	66790450	12	0.162997	0.287513	0.0025165	upstream,utr5,intron	SYT12,SYT12,SYT12	.	.
chr11	67029251	67029350	10	0.150855	0.449783	0.00592154	intergenic	.	.	.
chr11	67383701	67383800	14	0.752896	0.919686	0.0015445	upstream	DOC2GP	Score=897;Name=V$AREB6_03	Name=CpG: 24
chr11	67582401	67582500	10	0.747192	0.864771	0.00915169	intergenic	.	.	.
chr11	67746051	67746150	10	0.318182	0.54856	0.00915169	intergenic	.	.	.
chr11	68518001	68518100	10	0.045	0.413333	0.00514376	exonic	MTL5	.	Name=CpG: 61
chr11	68530101	68530200	18	0.664763	0.79996	0.00693843	exonic	CPT1A	Score=928;Name=V$TCF11_01	.
chr11	70289801	70289900	10	0.359899	0.590759	0.00592154	intergenic	.	.	.
chr11	71954801	71954950	48	0.0436258	0.258297	0.00169121	exonic,intron	PHOX2A,PHOX2A	Score=897;Name=V$AREB6_02	Name=CpG: 89
chr11	72498601	72498700	16	0.294375	0.47776	0.00902006	intron	STARD10	.	.
chr11	72975651	72975800	34	0.543399	0.271529	0.00130324	intron,utr5,upstream	P2RY6,P2RY6,P2RY6	Score=931;Name=V$AREB6_01	Name=CpG: 32
chr11	76848951	76849050	10	0.501853	0.676552	0.00592154	intron	MYO7A	.	.
chr11	76849251	76849400	44	0.150923	0.393066	0.00390156	intron	MYO7A	Score=979;Name=V$PAX2_02	Name=CpG: 50
chr11	77907201	77907300	16	0.608467	0.77028	0.00586616	exonic,utr5,intron	USP35,USP35,USP35	.	Name=CpG: 105
chr11	78614451	78614550	22	0.6115	0.408738	0.000298689	exonic	TENM4	Score=935;Name=V$CETS1P54_01	Name=CpG: 38
chr11	94278501	94278650	36	0.579215	0.751858	0.000589455	exonic	FUT4	Score=881;Name=V$GR_Q6	Name=CpG: 201
chr11	94770801	94770900	11	0.469697	0.128571	0.00835832	intergenic	.	.	Name=CpG: 85
chr11	118842501	118842600	13	0.247253	0.556213	0.00264708	utr5	FOXR1	Score=794;Name=V$PAX2_01	Name=CpG: 48
chr11	118986801	118986900	14	0.200808	0.471773	0.0026391	exonic	C2CD2L	Score=931;Name=V$NFY_Q6	.
chr11	119210351	119210500	42	0.26766	0.428003	0.00430794	exonic,utr3	C1QTNF5,MFRP	Score=934;Name=V$HOXA3_01	Name=CpG: 123
chr11	120555501	120555600	16	0.45434	0.692949	0.00830986	intron	GRIK4	.	.
chr11	122427501	122427600	18	0.330384	0.158979	0.000317333	intergenic	.	.	.
chr11	124747501	124747600	10	0.351351	0.470659	0.00588927	exonic,intron	ROBO3,ROBO3	Score=777;Name=V$HEN1_02	.
chr11	129892551	129892650	16	0.805643	0.909505	0.00084382	intergenic	.	.	.
chr11	133702701	133702850	23	0.614807	0.473991	0.00716741	intergenic	.	.	.
chr11	133787951	133788050	10	0.94	0.681522	0.00792278	intron	IGSF9B	Score=847;Name=V$HAND1E47_01	Name=CpG: 218
chr11	133789551	133789650	17	0.303457	0.153724	0.00284921	exonic,intron	IGSF9B,IGSF9B	Score=860;Name=V$RORA2_01	Name=CpG: 218
chr11	134253901	134254100	74	0.731216	0.911055	0.00109565	exonic,intron	B3GAT1,B3GAT1	Score=937;Name=V$AP1FJ_Q2	Name=CpG: 86
chr12	248001	248150	20	0.101771	0.327778	0.00708678	exonic,intron	IQSEC3,LOC574538	Score=950;Name=V$MYB_Q6	Name=CpG: 90
chr12	2339451	2339550	19	0.669871	0.427832	0.00103781	intron	CACNA1C	.	Name=CpG: 42
chr12	2734501	2734650	24	0.134393	0.317147	0.00712551	intron	CACNA1C	Score=890;Name=V$NFKAPPAB50_01	.
chr12	2903351	2903450	12	0.127932	0.247918	0.00666526	upstream	FKBP4	.	Name=CpG: 180
chr12	3948151	3948300	53	0.418856	0.266348	0.00182102	intron	PARP11	.	Name=CpG: 88
chr12	4671451	4671550	24	0.160494	0.326389	0.00528913	intergenic	.	.	Name=CpG: 40
chr12	5153851	5153950	9	0.111111	0.594203	0.00915169	exonic	KCNA5	Score=985;Name=V$STAT3_02	Name=CpG: 125
chr12	6756551	6756700	56	0.0153579	0.143496	0.00178297	upstream,utr5	ACRBP,ACRBP	Score=911;Name=V$MYB_Q6	Name=CpG: 55
chr12	6876801	6876900	18	0.292695	0.448298	0.000798318	intron	PTMS	Score=791;Name=V$AHRARNT_02	Name=CpG: 136
chr12	6883051	6883200	43	0.0244994	0.369631	6.22972e-05	exonic,intron	LAG3,LAG3	Score=898;Name=V$NFKAPPAB_01	Name=CpG: 44
chr12	7023251	7023350	10	0.383713	0.498614	0.00592154	upstream,utr3	ENO2,LRRC23	.	Name=CpG: 67
chr12	7792701	7792850	46	0.606669	0.417019	0.000203501	intergenic	.	.	.
chr12	8025451	8025600	29	0.0747214	0.304646	0.00369467	intron,utr5	SLC2A14,SLC2A14	.	Name=CpG: 52
chr12	8087801	8087900	12	0.650214	0.369266	0.00241154	intron	SLC2A3	.	.
chr12	9217351	9217500	36	0.0444799	0.170667	0.00264361	upstream,utr3	A2M-AS1,LINC00612	.	Name=CpG: 36
chr12	10465351	10465450	12	0.884615	0.737179	0.00345023	intron	KLRD1	.	.
chr12	31405351	31405450	14	0.653525	0.494953	0.00459649	intergenic	.	.	Name=CpG: 26
chr12	34495651	34495750	12	0.57521	0.406524	0.00680165	intergenic	.	.	Name=CpG: 181
chr12	34499001	34499100	12	0.325348	0.432784	0.00326372	intergenic	.	.	.
chr12	39298501	39298600	12	0.0788144	0.310897	0.00509932	intron	CPNE8	.	.
chr12	48399201	48399300	16	0.660014	0.446122	0.00410684	upstream	COL2A1	Score=810;Name=V$CMYB_01	Name=CpG: 17
chr12	49484951	49485050	22	0.124898	0.249814	0.00578435	exonic	DHH	Score=979;Name=V$EN1_01	Name=CpG: 27
chr12	52215901	52216000	18	0.653037	0.765799	0.00697004	exonic	FIGNL2	Score=909;Name=V$E2F_02	Name=CpG: 206
chr12	53628151	53628250	14	0.0660173	0.279493	0.0026391	intergenic	.	.	.
chr12	53760101	53760200	11	0.487218	0.643822	0.00588927	intergenic	.	.	.
chr12	54764301	54764400	14	0.630079	0.798021	0.00514218	intron,intron	ZNF385A,LOC102724050	.	Name=CpG: 38
chr12	56040101	56040200	22	0.123493	0.22758	0.00483673	intergenic	.	.	Name=CpG: 33
chr12	56614201	56614300	16	0.478728	0.608428	0.00975977	intron	RNF41	.	.
chr12	57079351	57079500	24	0.692387	0.905489	0.00243042	intron	PTGES3	.	.
chr12	57083501	57083600	12	0.46486	0.574152	0.00858996	upstream	PTGES3	.	.
chr12	58120301	58120500	59	0.744457	0.880481	0.00368993	exonic,intron,utr3	AGAP2,AGAP2-AS1,AGAP2	Score=918;Name=V$ZIC2_01	Name=CpG: 159
chr12	58131851	58131950	26	0.716763	0.859308	0.000517014	exonic,intron	AGAP2,AGAP2	Score=851;Name=V$ARP1_01	Name=CpG: 97
chr12	80972351	80972450	12	1	0.889298	0.0084333	intron	PTPRQ	.	.
chr12	104697851	104697950	14	0.415034	0.303089	0.00805639	exonic,intron	EID3,TXNRD1	Score=859;Name=V$GR_Q6	Name=CpG: 56
chr12	110271451	110271550	16	0.467321	0.630452	0.000706809	downstream,upstream	MIR4497,TRPV4	.	Name=CpG: 48
chr12	111475101	111475200	14	0.505157	0.682055	0.00321623	intron	CUX2	Score=906;Name=V$RORA1_01	Name=CpG: 21
chr12	111506151	111506300	24	0.202437	0.59751	0.0035724	intron	CUX2	Score=810;Name=V$MYCMAX_03	.
chr12	113515301	113515500	45	0.210068	0.405009	0.00300722	exonic	DTX1	.	Name=CpG: 65
chr12	114203951	114204050	18	0.674516	0.814198	0.00171488	intron	LINC01234	.	.
chr12	115112351	115112500	43	0.412069	0.568594	0.00246107	exonic	TBX3	Score=939;Name=V$GATA1_01	Name=CpG: 70
chr12	117131401	117131550	23	0.074407	0.5205	0.00375667	intergenic	.	.	.
chr12	120763751	120763850	18	0.158424	0.050463	0.00324244	exonic,intron	PLA2G1B,PLA2G1B	Score=1000;Name=V$NKX25_01	.
chr12	122235201	122235300	20	0.656896	0.850509	0.000111577	intron	LINC01089	Score=932;Name=V$SP1_Q6	Name=CpG: 21
chr12	123469201	123469300	14	0.495098	0.640756	0.00574194	downstream,utr3	ARL6IP4,PITPNM2	.	.
chr12	125482601	125482700	18	0.673519	0.819902	0.00596226	intron	BRI3BP	.	.
chr12	125534651	125534750	14	0.700577	0.430014	0.00368857	intergenic	.	.	.
chr12	127630851	127630950	13	0.0908843	0.252067	0.00333335	intergenic	.	.	Name=CpG: 78
chr12	130648051	130648150	27	0.0990686	0.199667	0.000797633	exonic,upstream	FZD10,FZD10-AS1	Score=912;Name=V$ZIC1_01	Name=CpG: 341
chr12	130822351	130822500	49	0.454054	0.645797	0.000102744	upstream,utr5	PIWIL1,PIWIL1	Score=961;Name=V$NFY_Q6	Name=CpG: 43
chr12	130823851	130823950	13	0.340249	0.162229	0.00535526	intron	PIWIL1	.	Name=CpG: 67
chr12	130823951	130824050	21	0.344097	0.205651	0.00759601	intron	PIWIL1	.	Name=CpG: 67
chr12	131590351	131590450	18	0.791247	0.640458	0.00264051	exonic,intron	ADGRD1,ADGRD1	Score=853;Name=V$EGR2_01	.
chr12	132293401	132293550	31	0.352246	0.589831	0.00107152	intergenic	.	.	Name=CpG: 36
chr12	132412901	132413000	16	0.489784	0.281525	0.00286559	upstream	PUS1	.	.
chr12	132976851	132976950	17	0.149965	0.261564	0.00333588	intergenic	.	.	Name=CpG: 20
chr12	133170301	133170400	14	0.670542	0.832475	0.00209764	intergenic	.	.	.
chr12	133177151	133177300	29	0.0240281	0.280855	0.00127218	intergenic	.	.	.
chr12	133180051	133180200	44	0.284825	0.423721	0.000589333	intron	LRCOL1	.	Name=CpG: 48
chr12	133180501	133180600	14	0.316298	0.208181	0.0069467	intron	LRCOL1	.	.
chr12	133345251	133345400	32	0.0582319	0.186896	0.00436319	downstream	GOLGA3	.	.
chr12	133414351	133414450	10	0.857366	0.699872	0.00724716	intergenic	.	.	Name=CpG: 20
chr13	19183501	19183650	42	0.404247	0.555456	0.00399851	intergenic	.	.	Name=CpG: 87
chr13	20695001	20695100	18	0.834028	0.721202	0.000661617	intergenic	.	.	.
chr13	21893401	21893500	16	0.634805	0.854052	0.00169284	intron,intron	LINC00539,MIPEPP3	.	Name=CpG: 46
chr13	21900301	21900400	12	0.566381	0.291124	0.00533759	intron,intron	LINC00539,MIPEPP3	.	.
chr13	21900451	21900550	13	0.326158	0.499402	0.00971619	intron,intron	LINC00539,MIPEPP3	Score=916;Name=V$NF1_Q6	Name=CpG: 27
chr13	23501301	23501400	12	0.0689655	0.503436	0.00220095	intergenic	.	.	Name=CpG: 81
chr13	25506151	25506250	10	0	0.658333	0.00354862	utr3	TPTE2P1	.	Name=CpG: 22
chr13	25670001	25670100	12	0.11875	0.237435	0.00856445	upstream	PABPC3	.	Name=CpG: 48
chr13	27979051	27979150	14	0.681022	0.431495	0.00518313	intergenic	.	.	.
chr13	31020001	31020150	28	0.0659388	0.247594	0.00679212	intergenic	.	Score=868;Name=V$E47_01	Name=CpG: 25
chr13	37453501	37453600	9	0.925196	0.630679	0.0071401	exonic	SMAD9	Score=920;Name=V$LMO2COM_01	.
chr13	45057651	45057750	10	0.534643	0.353655	0.0090907	intron	TSC22D1	.	.
chr13	45885901	45886050	36	0.148611	0.00980392	0.00269169	intergenic	.	.	Name=CpG: 37
chr13	48893101	48893250	36	0.405254	0.576441	0.00116849	intron	RB1	.	Name=CpG: 85
chr13	50707601	50707700	13	0.010989	0.246578	0.00377029	intron	DLEU1	.	Name=CpG: 44
chr13	51417751	51417850	24	0.232859	0.407002	0.00234344	exonic,intron,utr5	DLEU7,DLEU7-AS1,DLEU7	Score=921;Name=V$LMO2COM_01	Name=CpG: 69
chr13	62359151	62359250	18	0.769416	0.914887	0.00746565	intergenic	.	.	.
chr13	111719251	111719400	28	0.171831	0.434397	0.0028311	intergenic	.	.	.
chr13	112063651	112063750	14	0.0670068	0.274651	0.00165625	intergenic	.	Score=930;Name=V$NKX25_02	Name=CpG: 42
chr13	112212101	112212200	11	0.251218	0.560117	0.00804524	intergenic	.	.	Name=CpG: 20
chr13	112997351	112997450	16	0.545845	0.732812	0.0010754	intergenic	.	.	Name=CpG: 54
chr13	113661951	113662050	14	0.804113	0.964286	0.00458969	intron	MCF2L	.	.
chr13	114776401	114776500	14	0.840977	0.691851	0.00996587	intron	RASA3	.	.
chr13	114965751	114965850	12	0.21593	0.413889	0.00385729	intergenic	.	.	Name=CpG: 268
chr14	21735101	21735200	14	0.712705	0.538074	0.00789644	intron	HNRNPC	.	.
chr14	23012701	23012800	12	0.745	0.525641	0.00588927	intergenic	.	.	.
chr14	23517201	23517300	18	0.613148	0.752934	0.000493927	exonic	CDH24	Score=873;Name=V$ZID_01	Name=CpG: 55
chr14	24641751	24641900	30	0.103752	0.221474	0.0068813	exonic,intron,utr5	REC8,REC8,REC8	Score=915;Name=V$MYB_Q6	Name=CpG: 79
chr14	24780351	24780450	16	0.131924	0.03125	0.00393457	exonic,upstream,utr5	LTB4R2,LTB4R,CIDEB	Score=848;Name=V$AHRARNT_01	Name=CpG: 99
chr14	34270251	34270350	18	0.244259	0.410698	0.00209111	exonic,utr3	NPAS3,NPAS3	Score=883;Name=V$MYCMAX_02	Name=CpG: 147
chr14	38080351	38080450	14	0.127011	0.37606	0.00321623	intergenic	.	.	Name=CpG: 48
chr14	50155151	50155250	16	0.043326	0.153945	0.00846282	upstream	POLE2	.	Name=CpG: 52
chr14	51338951	51339100	47	0.156633	0.286532	0.000848562	exonic,intron	ABHD12B,ABHD12B	Score=687;Name=V$BRACH_01	Name=CpG: 61
chr14	65126001	65126100	13	0.131129	0.370205	0.00265508	intergenic	.	.	.
chr14	69095251	69095350	17	0.181227	0.364603	0.00603277	intergenic	.	Score=908;Name=V$E2F_02	Name=CpG: 35
chr14	70039851	70039950	14	0.323034	0.594809	0.00165081	exonic	CCDC177	Score=857;Name=V$GATA1_03	Name=CpG: 263
chr14	74352601	74352700	14	0.531724	0.673701	0.00787745	downstream,upstream	PTGR2,ZNF410	.	.
chr14	75894151	75894250	13	0.0406324	0.262933	0.00252617	upstream	JDP2	.	.
chr14	92980901	92981050	39	0.128245	0.266321	0.00102489	intron	RIN3	.	Name=CpG: 139
chr14	99711851	99711950	18	0.0304596	0.143002	0.00387171	intron	BCL11B	Score=893;Name=V$AREB6_01	Name=CpG: 133
chr14	101290551	101290700	44	0.422446	0.602766	0.00699224	upstream	MEG3	Score=978;Name=V$NFY_Q6	Name=CpG: 30
chr14	101290751	101290900	28	0.50372	0.295966	0.00198678	upstream	MEG3	Score=969;Name=V$CREB_01	Name=CpG: 30
chr14	101291851	101291950	12	0.68791	0.388889	0.00247801	upstream	MEG3	Score=786;Name=V$TAXCREB_01	.
chr14	103550701	103550800	16	0.215233	0.324265	0.00237684	intergenic	.	.	Name=CpG: 56
chr14	104158601	104158700	10	0.805263	0.520129	0.0090907	intron	KLC1	.	.
chr14	104902651	104902750	15	0.214194	0.0878514	0.00971619	intergenic	.	.	.
chr14	105202751	105202900	25	0.173789	0.473924	0.00252617	intron	ADSSL1	.	.
chr14	105633701	105633800	16	0.321206	0.190283	0.00412051	intron	JAG2	Score=980;Name=V$MZF1_01	.
chr14	105944701	105944800	14	0.174216	0.0119048	0.00382235	exonic,intron,utr5	CRIP2,CRIP2,CRIP2	.	Name=CpG: 110
chr14	105945101	105945250	40	0.52546	0.239936	0.000420038	exonic,intron,utr5	CRIP2,CRIP2,CRIP2	Score=845;Name=V$CDPCR1_01	Name=CpG: 110
chr14	105995551	105995650	12	0.0685185	0.375	0.00250684	exonic	TMEM121	Score=925;Name=V$HSF2_01	Name=CpG: 340
chr14	105996251	105996350	11	0	0.447475	0.00377029	utr3	TMEM121	.	Name=CpG: 340
chr14	106854851	106854950	28	0.67024	0.500921	8.56301e-05	intergenic	.	.	Name=CpG: 41
chr15	21995951	21996100	22	0.229938	0.0899297	0.0071915	intergenic	.	.	Name=CpG: 85
chr15	21997301	21997450	22	0.531739	0.694129	0.00657228	intergenic	.	.	.
chr15	23861351	23861450	14	0.797619	0.936869	0.00855424	intergenic	.	.	.
chr15	26915251	26915400	21	0.871728	0.483333	0.00899982	intron	GABRB3	.	Name=CpG: 52
chr15	29249451	29249600	26	0.884722	0.705556	0.00289992	intron	APBA2	.	.
chr15	34310451	34310550	12	0.55625	0.807029	0.00349966	intron,intron	CHRM5,AVEN	.	.
chr15	34787551	34787650	16	0.0729167	0.283044	0.00516946	intergenic	.	.	Name=CpG: 165
chr15	44068651	44068750	11	0.229866	0.377498	0.00871926	exonic,intron,upstream	ELL3,ELL3,SERF2	Score=926;Name=V$MSX1_01	Name=CpG: 90
chr15	58357651	58357750	20	0.0416667	0.199678	0.00126638	exonic,intron,utr5	ALDH1A2,ALDH1A2,ALDH1A2	Score=915;Name=V$HSF2_01	Name=CpG: 146
chr15	63245451	63245550	16	0.139081	0.404412	0.00209764	intergenic	.	.	Name=CpG: 28
chr15	65370501	65370600	10	0.134339	0.00740741	0.00890895	exonic,utr3	KBTBD13,KBTBD13	.	.
chr15	66923501	66923600	12	0.335898	0.500939	0.00509932	intron	LINC01169	Score=986;Name=V$GATA6_01	.
chr15	78273751	78273850	18	0.832513	0.70639	0.00693843	intergenic	.	Score=932;Name=V$MYB_Q6	.
chr15	79124351	79124450	12	0.906234	0.706278	0.00419259	intergenic	.	.	Name=CpG: 122
chr15	89285051	89285150	16	0.56278	0.842595	0.00489778	intergenic	.	Score=907;Name=V$ZIC2_01	Name=CpG: 28
chr15	90543601	90543700	24	0.609849	0.721667	0.00533865	upstream	ZNF710	Score=907;Name=V$ZIC2_01	Name=CpG: 45
chr15	96876401	96876550	27	0.155998	0.00240385	0.00298708	downstream,intron,upstream,upstream,utr5	MIR1469,NR2F2,NR2F2,MIR1469,MIR1469	Score=849;Name=V$IRF2_01	Name=CpG: 287
chr15	98196201	98196300	10	0.0202632	0.12963	0.00720839	intergenic	.	.	Name=CpG: 32
chr15	98418901	98419050	37	0.212243	0.474965	0.000293984	upstream	LINC00923	.	.
chr15	99173701	99173800	12	0.913001	0.791952	0.00666526	intergenic	.	.	.
chr15	99993051	99993200	21	0.0569376	0.251631	0.00488941	intergenic	.	Score=1000;Name=V$USF_C,V$AML1_01	.
chr15	101389051	101389150	10	0.703521	0.847647	0.00915169	intergenic	.	.	.
chr15	101514151	101514250	10	0.347245	0.200433	0.0090907	exonic,intron	LRRK1,LRRK1	.	Name=CpG: 125
chr16	189451	189550	12	0.779697	0.884058	0.00666526	upstream	NPRL3	.	.
chr16	294201	294300	10	0.412	0.789011	0.00576116	intron	ITFG3	.	.
chr16	451001	451100	12	0.0611111	0.295455	0.00650662	downstream,upstream	NME4,DECR2	.	Name=CpG: 32
chr16	451151	451250	16	0.552697	0.35238	0.00173903	downstream,upstream	NME4,DECR2	.	.
chr16	596801	596900	10	0.430973	0.533598	0.00588927	exonic,utr5,intron	CAPN15,CAPN15,CAPN15	Score=876;Name=V$CP2_01	.
chr16	711001	711100	12	0.034038	0.143188	0.00588927	exonic,intron	WDR90,WDR90	Score=985;Name=V$EN1_01	Name=CpG: 26
chr16	771751	772000	72	0.497554	0.325823	0.00273285	exonic,downstream,intron	FAM173A,CCDC78,FAM173A	Score=885;Name=V$MYOD_01	Name=CpG: 172
chr16	866851	866950	13	0.805356	0.928066	0.00509932	intergenic	.	.	.
chr16	1080301	1080450	30	0.915496	0.619031	0.00465972	intergenic	.	.	Name=CpG: 35
chr16	1080501	1080650	30	0.57043	0.744152	0.006782	intergenic	.	.	Name=CpG: 35
chr16	1133101	1133200	19	0.375207	0.245815	0.000778798	downstream	SSTR5	.	.
chr16	1162401	1162500	11	0.750979	0.51461	0.00592154	intergenic	.	.	.
chr16	1575901	1576050	32	0.628624	0.395703	0.00137571	exonic	IFT140	Score=943;Name=V$LMO2COM_01	.
chr16	1878001	1878100	20	0.323304	0.46569	0.00123982	upstream,utr3,intron	HAGH,FAHD1,FAHD1	.	.
chr16	2029251	2029350	14	0.489153	0.654871	0.00791546	exonic,downstream	NOXO1,TBL3	.	Name=CpG: 153
chr16	2763601	2763700	11	0.458136	0.265921	0.00865306	exonic,intron	PRSS27,PRSS27	Score=853;Name=V$PAX3_01	.
chr16	2848451	2848550	13	0.525641	0.764423	0.00858996	exonic,upstream	PRSS41,PRSS41	Score=856;Name=V$PAX4_01	Name=CpG: 71
chr16	2848601	2848800	41	0.840977	0.651258	0.00516368	exonic,intron	PRSS41,PRSS41	Score=878;Name=V$AREB6_01	Name=CpG: 71
chr16	2867601	2867700	11	0.658692	0.832925	0.00385729	intron	PRSS21	Score=962;Name=V$MYCMAX_02	Name=CpG: 72
chr16	3062901	3063000	12	0.589814	0.347999	0.00871926	utr5,downstream	CLDN9,CLDN6	Score=866;Name=V$TATA_01	.
chr16	3117151	3117250	10	0.717068	0.413748	0.00576116	intron	IL32	.	.
chr16	3243451	3243550	12	0.775117	0.540278	0.00871926	intergenic	.	.	Name=CpG: 30
chr16	3662801	3662900	12	0.445013	0.730389	0.00314577	upstream	SLX4	.	.
chr16	15083351	15083450	9	0.737892	0.614379	0.0090907	intron	PDXDC1	.	Name=CpG: 69
chr16	15083551	15083650	11	0.913258	0.445432	0.00380495	intron	PDXDC1	.	Name=CpG: 69
chr16	15083701	15083850	48	0.311066	0.555156	0.000178958	intron	PDXDC1	.	Name=CpG: 69
chr16	15083851	15083950	14	0.519739	0.399853	0.00971619	intron	PDXDC1	.	Name=CpG: 69
chr16	15237851	15237950	10	0.623274	0.376667	0.00804524	intergenic	.	.	.
chr16	23724751	23724900	22	0.391925	0.613202	0.00459263	upstream,utr5	ERN2,ERN2	.	Name=CpG: 46
chr16	28321501	28321600	10	0.510801	0.310466	0.00915169	intron	SBK1	Score=884;Name=V$RORA1_01	.
chr16	28874151	28874250	12	0.209442	0.387912	0.00669228	intron,upstream	SH2B1,SH2B1	.	.
chr16	30020501	30020600	10	0.825682	0.94	0.0090907	exonic,intron,utr3	DOC2A,DOC2A,DOC2A	.	.
chr16	30107851	30107950	22	0.128993	0.0202337	0.00382201	upstream	YPEL3	.	Name=CpG: 38
chr16	30429701	30429800	12	0.223157	0.101852	0.00796349	utr3	ZNF771	.	Name=CpG: 150
chr16	30581351	30581600	60	0.846105	0.47449	0.00346673	exonic	ZNF688	Score=878;Name=V$ELK1_01	Name=CpG: 31
chr16	31226051	31226150	22	0.277992	0.153094	0.000300585	exonic,downstream,intron,utr5	TRIM72,PYDC1,TRIM72,TRIM72	Score=958;Name=V$AP2REP_01	Name=CpG: 174
chr16	31580051	31580150	17	0.337287	0.476924	0.00333588	utr3	YBX3P1	.	Name=CpG: 22
chr16	32096201	32096350	22	0.146465	0.015674	0.00531263	intergenic	.	.	Name=CpG: 178
chr16	33573501	33573600	34	0.65139	0.775224	0.00166236	intron	ENPP7P13	.	Name=CpG: 89
chr16	46603001	46603150	22	0.485165	0.767705	0.00582927	upstream,utr3	ANKRD26P1,ANKRD26P1	.	.
chr16	49872501	49872600	9	0.25	0	0.00708641	intron	ZNF423	Score=771;Name=V$YY1_02	Name=CpG: 41
chr16	50720051	50720150	12	0.782831	0.597718	0.00671665	intergenic	.	.	.
chr16	62758851	62758950	16	0.71426	0.843578	0.00971559	intergenic	.	.	.
chr16	67233601	67233750	24	0.671778	0.85683	0.00798035	exonic,downstream,intron	ELMO3,E2F4,ELMO3	Score=949;Name=V$GATA1_01	Name=CpG: 61
chr16	67280051	67280150	12	0.131378	0.0178397	0.0090907	intron	FHOD1	Score=904;Name=V$CEBP_Q2,V$HLF_01,V$CEBPB_02	Name=CpG: 216
chr16	68269951	68270100	58	0.0257982	0.155338	0.00159943	utr5	ESRP2	Score=983;Name=V$LMO2COM_01	Name=CpG: 247
chr16	68679601	68679700	12	0.144887	0.0151616	0.00855424	exonic,intron	CDH3,CDH3	Score=902;Name=V$NF1_Q6	Name=CpG: 112
chr16	69141601	69141700	12	0.0582495	0.163396	0.0050557	intron	HAS3	.	Name=CpG: 190
chr16	70714001	70714150	44	0.428913	0.65846	0.00067522	intron	MTSS1L	Score=961;Name=V$SP1_01	Name=CpG: 73
chr16	71599351	71599450	12	0.259804	0.0587879	0.00309932	downstream,intron,upstream	TAT,TAT-AS1,TAT-AS1	.	.
chr16	74701401	74701550	38	0.112137	0.00744792	0.000519494	upstream	RFWD3	.	.
chr16	75034551	75034650	12	0.0456149	0.222262	0.00507749	intron	ZNRF1	Score=908;Name=V$AREB6_02	.
chr16	81764551	81764700	20	0.23833	0.0297759	0.0085475	intergenic	.	.	.
chr16	85558601	85558750	28	0.350892	0.571179	0.00303104	intergenic	.	.	.
chr16	85687001	85687100	10	0.669045	0.80805	0.00915169	intron	GSE1	.	.
chr16	86012001	86012100	9	0.625	0.305861	0.00884877	intergenic	.	Score=852;Name=V$FAC1_01	.
chr16	86766701	86766850	25	0.166783	0.444034	0.00499023	intergenic	.	.	.
chr16	87958301	87958450	28	0.791404	0.520167	0.00453271	intron	CA5A	.	.
chr16	88565801	88565900	12	0.415179	0.712753	0.00856445	intron	ZFPM1	.	.
chr16	88590251	88590400	46	0.4514	0.599304	0.0010908	intron	ZFPM1	Score=895;Name=V$CEBP_01	Name=CpG: 24
chr16	88868651	88868750	10	0.189118	0.443554	0.00592154	upstream	CDT1	.	.
chr16	89004851	89004950	22	0.755449	0.870975	0.00835282	upstream,intron	LOC100129697,CBFA2T3	.	.
chr16	89269051	89269150	12	0.320696	0.449836	0.00326372	intergenic	.	.	.
chr16	89598801	89598900	10	0.69788	0.85006	0.00902991	exonic,intron	SPG7,SPG7	.	.
chr16	89690251	89690350	12	0.366619	0.583505	0.00535526	intron	DPEP1	.	.
chr16	89895401	89895500	11	0.137898	0.287811	0.00804524	intron	SPIRE2	.	.
chr16	90016001	90016100	24	0.500338	0.648158	0.00445793	exonic,intron	DEF8,DEF8	Score=777;Name=V$PPARA_01	Name=CpG: 53
chr16	90172751	90172850	25	0.124058	0.274492	0.000397773	utr5	FAM157C	.	Name=CpG: 26
chr17	171001	171150	26	0.684209	0.852996	0.00667095	exonic,intron	RPH3AL,RPH3AL	Score=925;Name=V$TCF11_01	Name=CpG: 29
chr17	629551	629650	10	0.721364	0.851707	0.00592154	intergenic	.	Score=741;Name=V$MEF2_04	.
chr17	1106851	1107000	54	0.262468	0.120563	0.00427562	intergenic	.	.	Name=CpG: 58
chr17	1133701	1133800	18	0.656205	0.844444	0.00606358	intergenic	.	.	Name=CpG: 20
chr17	1508201	1508300	14	0.4602	0.677114	0.00317266	utr5,intron	SLC43A2,SLC43A2	.	.
chr17	3289501	3289600	16	0.516525	0.370839	0.00825264	intergenic	.	Score=859;Name=V$NKX3A_01	Name=CpG: 75
chr17	3907351	3907500	28	0.483987	0.678152	0.00444352	downstream	ZZEF1	.	Name=CpG: 27
chr17	4125351	4125500	28	0.932214	0.821234	0.00464635	intron	ANKFY1	.	Name=CpG: 28
chr17	5403301	5403450	22	0.146707	0.3881	0.00505295	downstream,intron,utr3	NLRP1,LOC728392,LOC728392	.	Name=CpG: 109
chr17	5674751	5674850	11	0.453847	0.714181	0.00385729	upstream	LOC339166	.	.
chr17	6899101	6899250	22	0.302579	0.704846	0.00565448	intron,upstream	ALOX12-AS1,ALOX12	.	Name=CpG: 131
chr17	6899251	6899350	16	0.515566	0.333392	0.00483046	intron,upstream	ALOX12-AS1,ALOX12	Score=973;Name=V$SP1_01	Name=CpG: 131
chr17	6899501	6899650	35	0.34335	0.557691	0.0043796	exonic,intron,intron	ALOX12,ALOX12,ALOX12-AS1	Score=935;Name=V$LMO2COM_01	Name=CpG: 131
chr17	7165751	7165850	12	0.172619	0.0277778	0.00382235	intron,utr5	CLDN7,CLDN7	Score=924;Name=V$AREB6_03	Name=CpG: 159
chr17	7253701	7253800	12	0.271183	0.423425	0.00252617	intron,upstream	ACAP1,KCTD11	.	Name=CpG: 36
chr17	7254651	7254800	38	0.0714097	0.185398	0.00634606	exonic,downstream,upstream,utr3	ACAP1,ACAP1,KCTD11,ACAP1	Score=938;Name=V$ZIC1_01	Name=CpG: 118
chr17	7255601	7255700	18	0.0622038	0.176407	0.00170404	downstream,utr5	ACAP1,KCTD11	Score=873;Name=V$YY1_01	Name=CpG: 118
chr17	7311651	7311800	45	0.52563	0.712522	0.000173935	exonic	NLGN2	Score=999;Name=V$AP2ALPHA_01	Name=CpG: 49
chr17	7340151	7340250	22	0.301284	0.140769	0.00347466	exonic,upstream	TMEM102,FGF11	Score=783;Name=V$PAX2_01	Name=CpG: 120
chr17	7370001	7370100	18	0.505123	0.873545	0.000479251	exonic	ZBTB4	Score=1000;Name=V$CREBP1CJUN_01	.
chr17	8043351	8043450	10	0.697159	0.461637	0.00796349	downstream	PER1	.	.
chr17	8130251	8130400	30	0.0644558	0.270579	0.00368058	utr3	CTC1	.	.
chr17	14201901	14202000	22	0.571291	0.4658	0.0054104	intergenic	.	Score=829;Name=V$GFI1_01	Name=CpG: 33
chr17	14207301	14207450	20	0.309091	0.0214286	0.0070754	utr5,intron	MGC12916,HS3ST3B1	Score=991;Name=V$MYOD_Q6	Name=CpG: 275
chr17	15831351	15831450	12	0.179952	0.42791	0.00804524	intergenic	.	.	.
chr17	16586801	16586900	11	0.130649	0.332927	0.00382235	intergenic	.	.	.
chr17	17603651	17603900	94	0.518817	0.769121	0.00165138	intron	RAI1	.	Name=CpG: 75
chr17	18024301	18024400	14	0.555193	0.661142	0.00574194	exonic	MYO15A	Score=833;Name=V$IRF7_01	Name=CpG: 244
chr17	19314551	19314650	10	0.708846	0.516712	0.00804524	utr5	RNF112	.	.
chr17	19628101	19628250	32	0.393377	0.0923315	0.00115004	intergenic	.	.	Name=CpG: 46
chr17	20223951	20224100	29	0.16492	0.335173	0.00103913	upstream	CCDC144CP	.	Name=CpG: 95
chr17	20687601	20687700	28	0.260823	0.149881	0.000597432	intergenic	.	.	Name=CpG: 43
chr17	20744751	20744900	34	0.826252	0.529623	0.00397312	intergenic	.	.	Name=CpG: 58
chr17	21953851	21954000	29	0.582021	0.735807	0.00398012	intergenic	.	.	Name=CpG: 85
chr17	26577801	26577900	22	0.73947	0.575781	0.00945709	intergenic	.	.	Name=CpG: 33
chr17	27046251	27046350	16	0.391695	0.493474	0.00102524	upstream,upstream,upstream,upstream	SNORD42B,RAB34,RPL23A,NARR	.	.
chr17	27331401	27331500	12	0.371961	0.504457	0.00669228	intron	SEZ6	.	.
chr17	27939401	27939500	19	0.717366	0.854878	0.00495932	exonic,intron	ANKRD13B,ANKRD13B	Score=958;Name=V$GATA1_01	Name=CpG: 150
chr17	28562451	28562550	11	0.0863095	0.211226	0.00915169	intron	SLC6A4	.	Name=CpG: 81
chr17	29336201	29336300	14	0.0777179	0.211053	0.00332374	intergenic	.	.	Name=CpG: 96
chr17	29887251	29887400	34	0.66874	0.808701	0.00396605	downstream	MIR193A	.	Name=CpG: 144
chr17	30813251	30813350	19	0.419919	0.25805	0.00922515	upstream	CDK5R1	.	Name=CpG: 159
chr17	33776551	33776700	39	0.268194	0.48393	0.0064154	upstream	SLFN13	.	Name=CpG: 28
chr17	34100251	34100350	20	0.410784	0.717063	0.00197959	exonic,utr3	MMP28,MMP28	Score=961;Name=V$LYF1_01	.
chr17	36666251	36666350	13	0.0247576	0.232906	0.00241154	exonic	ARHGAP23	Score=874;Name=V$AP2_Q6	Name=CpG: 144
chr17	37058101	37058250	24	0.447736	0.638048	0.00377004	intron	LASP1	.	.
chr17	38953351	38953450	14	0.940536	0.819898	0.00533759	exonic,intron	KRT28,KRT28	.	Name=CpG: 27
chr17	40822001	40822100	16	0.163895	0.30116	0.00773447	exonic,utr3	PLEKHH3,PLEKHH3	Score=895;Name=V$CP2_01	Name=CpG: 122
chr17	40823401	40823550	33	0.325946	0.18043	0.00143944	exonic,utr3	PLEKHH3,PLEKHH3	Score=959;Name=V$OCT1_02	Name=CpG: 122
chr17	40933001	40933100	21	0.0459039	0.219778	0.00470841	exonic,downstream	WNK4,VPS25	Score=872;Name=V$NMYC_01	Name=CpG: 86
chr17	41438351	41438500	56	0.0376918	0.149207	0.000163619	intergenic	.	.	Name=CpG: 46
chr17	41833051	41833150	14	0.371319	0.178571	0.00835783	exonic,intron	SOST,SOST	Score=924;Name=V$LMO2COM_01	Name=CpG: 64
chr17	42431001	42431100	12	0.317694	0.459157	0.00639828	downstream,downstream	GRN,FAM171A2	Score=883;Name=V$ZIC2_01	Name=CpG: 136
chr17	43319251	43319350	12	0.684878	0.837747	0.00666526	exonic	FMNL1	Score=956;Name=V$SP1_Q6	.
chr17	44847201	44847300	12	0.211111	0.0227273	0.00293383	exonic	WNT3	Score=861;Name=V$ELK1_01	Name=CpG: 42
chr17	46654201	46654400	54	0.175166	0.319785	0.00166437	exonic,intron	HOXB4,HOXB4	Score=970;Name=V$MZF1_01	Name=CpG: 32
chr17	48545851	48545950	15	0.622386	0.436106	0.00472892	intron,exonic	ACSF2,CHAD	Score=928;Name=V$LMO2COM_01	Name=CpG: 116
chr17	48912451	48912600	30	0.690802	0.846181	0.00631484	upstream	WFIKKN2	Score=1000;Name=V$ATF6_01	.
chr17	56356501	56356600	21	0.429401	0.552232	0.00175181	exonic,intron	MPO,MPO	Score=895;Name=V$AP1_Q4	Name=CpG: 60
chr17	56401751	56401850	14	0.253267	0.0277778	0.00165625	intron,upstream	BZRAP1,BZRAP1-AS1	Score=937;Name=V$NFKAPPAB_01	Name=CpG: 54
chr17	56564851	56564950	22	0.253918	0.400569	0.00311135	downstream,intron	MTMR4,HSF5	.	Name=CpG: 105
chr17	62774501	62774600	12	0.0151515	0.506538	0.00201903	utr3,intron	LOC146880,LOC146880	.	Name=CpG: 285
chr17	62774601	62774700	22	0.186013	0.402495	0.00576826	utr3,intron	LOC146880,LOC146880	.	Name=CpG: 285
chr17	62774751	62774900	52	0.231623	0.0755079	0.00236521	upstream,utr3,intron	MIR6080,LOC146880,LOC146880	.	Name=CpG: 285
chr17	62774901	62775100	47	0.0571147	0.260527	0.000897621	upstream,utr3,intron	MIR6080,LOC146880,LOC146880	.	Name=CpG: 285
chr17	62775751	62775850	11	0.262693	0.461893	0.00385729	upstream,utr3,intron	MIR6080,LOC146880,LOC146880	.	Name=CpG: 285
chr17	70119501	70119650	30	0.0956359	0.205126	0.00246519	intron	SOX9	Score=906;Name=V$NFKB_C	Name=CpG: 269
chr17	72352801	72352900	17	0.0779594	0.178131	0.00586616	exonic,downstream	BTBD17,KIF19	Score=1000;Name=V$AML1_01	Name=CpG: 129
chr17	74524801	74524900	10	0.309949	0.513682	0.00804524	intron,intron	CYGB,PRCD	.	.
chr17	76168351	76168450	14	0.399688	0.511561	0.00209764	utr3,downstream	SYNGR2,TK1	.	.
chr17	77805951	77806050	14	0.343049	0.469637	0.00837385	downstream	CBX4	Score=750;Name=V$PPARA_01	Name=CpG: 225
chr17	79229001	79229150	22	0.340919	0.66316	0.00421902	intron	SLC38A10	.	.
chr17	79428501	79428650	38	0.695329	0.862108	0.00204583	exonic	BAHCC1	Score=883;Name=V$SPZ1_01	Name=CpG: 90
chr17	79450351	79450450	12	0.0487337	0.161967	0.00856445	intergenic	.	.	.
chr17	79615401	79615500	30	0.196138	0.089697	0.000584532	downstream,utr3,utr5	PDE6G,TSPAN10,TSPAN10	.	Name=CpG: 87
chr17	79880751	79880850	16	0.825341	0.946016	0.0020431	exonic	MAFG	Score=965;Name=V$MYOD_Q6	Name=CpG: 43
chr17	79914601	79914700	10	0.78527	0.656866	0.00915169	exonic,intron	NOTUM,NOTUM	.	Name=CpG: 27
chr17	79971351	79971500	26	0.38037	0.643592	0.00322021	intron	ASPSCR1	.	.
chr17	80200251	80200350	14	0.57928	0.728319	0.00641963	downstream	CSNK1D	.	.
chr17	80332751	80332850	18	0.161376	0.288932	0.00285701	exonic	UTS2R	Score=973;Name=V$AP2GAMMA_01	Name=CpG: 126
chr17	80708251	80708350	14	0.507465	0.621567	0.00837385	exonic,upstream,intron	FN3K,TBCD,FN3K	Score=780;Name=V$SEF1_C	Name=CpG: 25
chr18	712801	712900	17	0.0732201	0.187056	0.00265508	upstream	ENOSF1	.	Name=CpG: 112
chr18	5891351	5891450	20	0.052097	0.210089	0.00036631	exonic	TMEM200C	Score=1000;Name=V$E2F_02	Name=CpG: 122
chr18	10454151	10454250	9	0.154558	0.661111	0.00902991	upstream	APCDD1	.	Name=CpG: 19
chr18	10526901	10527000	14	0.441526	0.614507	0.00317266	intron	NAPG	.	.
chr18	10726351	10726450	12	0.167791	0.0388889	0.00503397	intron	PIEZO2	.	Name=CpG: 52
chr18	11972551	11972700	25	0.550278	0.833268	0.00244123	intergenic	.	.	.
chr18	12076651	12076750	16	0.204239	0.422026	0.00122782	intergenic	.	.	Name=CpG: 35
chr18	12912201	12912300	28	0.509703	0.659235	0.0012723	intergenic	.	.	Name=CpG: 142
chr18	13641951	13642050	18	0.499482	0.678959	0.000796027	utr5,intron	LDLRAD4,LDLRAD4	.	Name=CpG: 84
chr18	14179451	14179650	44	0.106028	0.269052	0.00254231	intron,utr5	ANKRD20A5P,ANKRD20A5P	.	Name=CpG: 58
chr18	14999651	14999750	26	0.179778	0.327364	0.00481301	intergenic	.	.	Name=CpG: 288
chr18	15000101	15000200	11	0.401966	0.242049	0.00669228	intergenic	.	.	Name=CpG: 288
chr18	43418601	43418700	16	0.398069	0.270608	0.00483046	exonic,intron	SIGLEC15,SIGLEC15	Score=822;Name=V$FOXO1_02	Name=CpG: 151
chr18	46428551	46428650	10	0.452866	0.250833	0.00592154	intergenic	.	Score=990;Name=V$STAT1_03	.
chr18	47794551	47794650	10	0.0818182	0.385714	0.00784167	downstream,intron,upstream	MBD1,MBD1,CFAP53	.	Name=CpG: 50
chr18	59221451	59221550	28	0.655379	0.820794	0.00137523	exonic	CDH20	Score=999;Name=V$SRY_01	Name=CpG: 64
chr18	60052101	60052250	34	0.868416	0.619426	0.0013338	exonic,utr3	TNFRSF11A,TNFRSF11A	Score=996;Name=V$STAT3_02	Name=CpG: 51
chr18	74962601	74962700	18	0.110901	0.00926641	0.00796349	exonic	GALR1	Score=962;Name=V$P53_02	Name=CpG: 220
chr18	77256301	77256400	12	0.668007	0.833054	0.00658456	intron	NFATC1	.	.
chr18	77376851	77377000	37	0.524656	0.33574	0.0013574	intergenic	.	.	Name=CpG: 104
chr18	77377201	77377300	14	0.434022	0.24279	0.00108464	intergenic	.	.	Name=CpG: 104
chr18	77377651	77377900	66	0.648192	0.840938	0.00316386	intergenic	.	.	Name=CpG: 104
chr18	77386351	77386450	12	0.799217	0.670777	0.00509932	intergenic	.	.	.
chr18	77398151	77398250	11	0.525447	0.386098	0.00871926	intergenic	.	.	Name=CpG: 142
chr18	77398301	77398450	32	0.687045	0.549819	0.00327634	intergenic	.	.	Name=CpG: 142
chr19	488251	488400	22	0.532749	0.392017	0.00562227	intergenic	.	.	.
chr19	518851	519100	85	0.0925533	0.203091	0.00114546	exonic,intron	TPGS1,TPGS1	Score=779;Name=V$HEN1_02	Name=CpG: 137
chr19	551251	551350	20	0.419765	0.622733	0.00658971	downstream	GZMM	.	Name=CpG: 23
chr19	613951	614050	22	0.761171	0.881944	0.00237201	exonic,intron	HCN2,HCN2	Score=859;Name=V$CDPCR1_01	Name=CpG: 83
chr19	681401	681600	56	0.25302	0.0828192	0.00345994	exonic,intron	FSTL3,FSTL3	Score=859;Name=V$RORA2_01	Name=CpG: 26
chr19	691751	691850	14	0.672954	0.826881	0.00210525	intron	PRSS57	.	.
chr19	695351	695500	28	0.015787	0.224591	0.00227313	exonic,upstream,utr5	PRSS57,PRSS57,PRSS57	.	.
chr19	719351	719500	40	0.376425	0.195124	0.00108898	intron	PALM	.	Name=CpG: 169
chr19	828001	828100	9	0.297465	0.708375	0.00915169	intron	AZU1	.	.
chr19	834451	834550	20	0.643571	0.748182	0.00759075	intergenic	.	.	.
chr19	855501	855600	18	0.775088	0.900585	0.00404457	exonic,intron	ELANE,ELANE	Score=888;Name=V$E47_01	Name=CpG: 48
chr19	1035101	1035200	9	0.711782	0.954497	0.00915169	intron	CNN2	.	Name=CpG: 136
chr19	1071901	1072000	9	0.57031	0.418531	0.00915169	intron	HMHA1	.	.
chr19	1155201	1155300	10	0.61897	0.448393	0.00588927	intron	SBNO2	.	Name=CpG: 22
chr19	1229851	1230050	90	0.950632	0.803573	0.00297115	utr3,downstream,downstream	C19orf26,C19orf26,STK11	Score=1000;Name=V$STAT6_02,V$AML1_01	Name=CpG: 316
chr19	1423801	1423900	9	0.734373	0.988604	0.00902991	intron	DAZAP1	.	Name=CpG: 21
chr19	1465501	1465650	35	0.0838781	0.241782	0.00300474	exonic	APC2	Score=928;Name=V$LMO2COM_01	Name=CpG: 589
chr19	1877501	1877650	51	0.843909	0.964583	0.000143802	exonic,intron	ABHD17A,ABHD17A	Score=1000;Name=V$STAT6_02	Name=CpG: 188
chr19	1902051	1902150	12	0.362255	0.687626	0.00243989	intergenic	.	.	.
chr19	1967101	1967250	19	0.509327	0.291549	0.00752048	intron	CSNK1G2	.	.
chr19	1987601	1987750	24	0.739767	0.896175	0.00554047	exonic,intron	BTBD2,BTBD2	Score=931;Name=V$ZIC1_01	.
chr19	2227901	2228000	16	0.879937	0.670455	0.0090907	downstream,intron	PLEKHJ1,DOT1L	Score=886;Name=V$MZF1_02	Name=CpG: 176
chr19	2273001	2273150	25	0.247777	0.500342	0.00329854	exonic,downstream,utr3	OAZ1,C19orf35,OAZ1	Score=925;Name=V$GATA3_01	Name=CpG: 42
chr19	2291451	2291700	124	0.462078	0.605501	2.70787e-05	exonic	LINGO3	Score=966;Name=V$USF_C	Name=CpG: 227
chr19	2302451	2302550	22	0.0751355	0.227414	0.000508402	intron	LINGO3	.	Name=CpG: 46
chr19	2324301	2324400	10	0.666558	0.793425	0.00784167	intron	LSM7	.	.
chr19	2546651	2546750	11	0.720366	0.89398	0.0037876	intron	GNG7	.	Name=CpG: 32
chr19	2550201	2550350	28	0.288631	0.687369	0.00218362	intron	GNG7	.	.
chr19	2901601	2901700	14	0.167795	0.280952	0.00265508	intron	ZNF57	.	.
chr19	3096051	3096150	14	0.0307692	0.144384	0.00382235	intron	GNA11	.	.
chr19	3344151	3344250	12	0.586558	0.444208	0.00680165	intergenic	.	.	.
chr19	3403851	3403950	14	0.514266	0.665581	0.00856445	intron	NFIC	.	.
chr19	3480501	3480600	17	0.218614	0.480884	0.0017822	upstream,utr5	SMIM24,SMIM24	.	.
chr19	3576851	3576950	11	0.412738	0.64386	0.00382235	exonic,intron	HMG20B,HMG20B	Score=794;Name=V$PAX5_01	Name=CpG: 133
chr19	3577001	3577100	10	0.538319	0.681621	0.00576116	exonic	HMG20B	Score=902;Name=V$NRF2_01	Name=CpG: 133
chr19	3821101	3821200	13	0.964286	0.844211	0.00890895	intron,intron	ZFR2,MIR1268A	.	Name=CpG: 31
chr19	3980851	3980950	13	0.630559	0.755566	0.00415449	exonic,downstream,intron	EEF2,SNORD37,MIR1268A	Score=876;Name=V$CREB_02	.
chr19	4059451	4059550	12	0.679318	0.784996	0.00385729	intron	ZBTB7A	.	.
chr19	4543401	4543500	16	0.475444	0.241882	0.00123014	utr3	SEMA6B	.	Name=CpG: 115
chr19	4543601	4543700	10	0.528379	0.316774	0.0090907	exonic,utr3	SEMA6B,SEMA6B	.	Name=CpG: 115
chr19	4544051	4544250	60	0.811769	0.532339	0.000640764	exonic	SEMA6B	Score=940;Name=V$EGR3_01	Name=CpG: 115
chr19	4726501	4726600	10	0.909044	0.773442	0.00915169	intergenic	.	.	.
chr19	5131301	5131400	10	0.321725	0.481356	0.00592154	exonic	KDM4B	Score=855;Name=V$GATA1_03	.
chr19	5229451	5229600	23	0.490873	0.0151515	0.00378429	exonic,intron	PTPRS,PTPRS	Score=941;Name=V$GATA2_01	Name=CpG: 37
chr19	5593901	5594150	49	0.955258	0.588704	0.0019379	exonic	SAFB2	Score=896;Name=V$HSF1_01	Name=CpG: 54
chr19	5799451	5799550	14	0.527763	0.365015	0.00315775	intergenic	.	.	Name=CpG: 20
chr19	5826301	5826400	12	0.48669	0.336901	0.00858996	intron	NRTN	.	.
chr19	7983701	7983800	12	0.670384	0.493876	0.00858996	intron,upstream	TGFBR3L,SNAPC2	.	Name=CpG: 22
chr19	10206651	10206750	16	0.07931	0.198904	0.00196553	intron,exonic	ANGPTL6,ANGPTL6	.	Name=CpG: 96
chr19	11517001	11517150	37	0.055297	0.194693	0.00238162	exonic,intron	RGL3,RGL3	Score=757;Name=V$MYOGNF1_01	Name=CpG: 25
chr19	11590251	11590400	52	0.335385	0.166839	6.34633e-05	intron	ELAVL3	Score=915;Name=V$PAX4_03	Name=CpG: 285
chr19	11690551	11690650	12	0.609349	0.772538	0.00385729	upstream	ACP5	.	.
chr19	12831701	12831800	9	0.292203	0.0953405	0.00890895	exonic,utr5	TNPO2,TNPO2	Score=903;Name=V$CEBP_Q2	Name=CpG: 44
chr19	12832151	12832250	14	0.113496	0.00949123	0.00106316	intron	TNPO2	.	Name=CpG: 44
chr19	12880751	12880850	25	0.58345	0.2965	0.000191264	exonic	HOOK2	Score=984;Name=V$MYOD_Q6	Name=CpG: 36
chr19	13121051	13121150	22	0.143528	0.0367965	0.00134064	intron	NFIX	Score=913;Name=V$NMYC_01	Name=CpG: 225
chr19	13409551	13409650	32	0.382919	0.626786	1.82194e-06	exonic	CACNA1A	Score=804;Name=V$TAXCREB_01	Name=CpG: 65
chr19	13409751	13409850	21	0.299539	0.454235	0.00350433	exonic	CACNA1A	.	Name=CpG: 65
chr19	13813401	13813500	18	0.399565	0.24964	0.000459168	intergenic	.	.	Name=CpG: 44
chr19	13841651	13841750	10	0.85789	0.725126	0.0090907	intergenic	.	.	.
chr19	14376701	14376800	19	0.838976	0.69743	0.00942759	intergenic	.	.	Name=CpG: 23
chr19	16437801	16437900	14	0.342762	0.241651	0.00471866	exonic,utr3	KLF2,KLF2	Score=918;Name=V$USF_02	Name=CpG: 239
chr19	17295551	17295650	14	0.251135	0.609021	0.00109394	intron	MYO9B	.	.
chr19	17393651	17393800	31	0.0336382	0.225373	0.00932866	exonic,intron,utr5	ANKLE1,ANKLE1,ANKLE1	.	Name=CpG: 116
chr19	17638101	17638200	10	0.427663	0.18837	0.00592154	exonic	FAM129C	.	.
chr19	17918851	17919100	46	0.174105	0.548504	0.00299263	exonic	B3GNT3	Score=799;Name=V$PAX5_01	Name=CpG: 31
chr19	17932051	17932150	9	0.735546	0.951691	0.00915169	exonic,intron	INSL3,INSL3	Score=994;Name=V$MZF1_01	Name=CpG: 40
chr19	17972301	17972400	13	0.812079	0.928167	0.00528477	intron,upstream	RPL18A,SNORA68	.	.
chr19	18090101	18090250	26	0.656716	0.836785	0.00231087	intron	KCNN1	.	.
chr19	18162901	18163000	24	0.82863	0.706274	0.00206294	intergenic	.	.	.
chr19	18234101	18234250	32	0.783484	0.907767	0.00290906	exonic,intron	MAST3,MAST3	Score=874;Name=V$ELK1_02	.
chr19	18544751	18544900	25	0.156737	0.363338	0.00561887	downstream,intron	ISYNA1,SSBP4	Score=918;Name=V$ZIC3_01	Name=CpG: 395
chr19	18580051	18580150	10	0.576061	0.754196	0.0090907	intron	ELL	.	.
chr19	18888501	18888600	10	0.389731	0.668567	0.00804524	utr3	CRTC1	.	Name=CpG: 74
chr19	18919001	18919100	10	0.710632	0.8123	0.00800431	intergenic	.	.	.
chr19	18979951	18980050	20	0.553358	0.438996	0.00338292	exonic,downstream,utr3	GDF1,UPF1,CERS1	.	Name=CpG: 191
chr19	19072451	19072550	14	0.418003	0.248191	0.00388047	intergenic	.	.	.
chr19	19650801	19650900	18	0.416736	0.266093	0.00531619	intron	CILP2	.	Name=CpG: 65
chr19	21860851	21860950	12	0.644147	0.464713	0.00419259	intergenic	.	.	Name=CpG: 22
chr19	22700401	22700550	28	0.433355	0.81638	0.00120134	intergenic	.	.	Name=CpG: 82
chr19	22800751	22800850	16	0.132945	0.294811	0.0077447	intergenic	.	Score=828;Name=V$RFX1_02	Name=CpG: 28
chr19	22806601	22806700	14	0.318438	0.436372	0.00258448	intergenic	.	.	Name=CpG: 76
chr19	23653801	23653900	14	0.162679	0.317201	0.00252617	intergenic	.	.	Name=CpG: 44
chr19	23946001	23946100	18	0.00670498	0.285516	0.00476358	intron	RPSAP58	.	Name=CpG: 32
chr19	33885251	33885350	11	0.394688	0.654642	0.00915169	intron	PEPD	.	.
chr19	36049551	36049650	22	0.388277	0.217086	0.00227343	exonic,intron	ATP4A,ATP4A	Score=775;Name=V$PAX2_01	Name=CpG: 81
chr19	36247501	36247600	12	0.16973	0.0532107	0.00853899	intron,upstream	HSPB6,PROSER3	.	Name=CpG: 127
chr19	36247851	36248000	36	0.106171	0.217929	0.00484522	exonic,upstream,upstream,utr5	HSPB6,PROSER3,HSPB6,HSPB6	Score=965;Name=V$TBP_01	Name=CpG: 127
chr19	36351451	36351600	38	0.168005	0.309978	0.00667918	exonic,intron	KIRREL2,KIRREL2	Score=911;Name=V$AP1_Q6	Name=CpG: 60
chr19	37795301	37795400	14	0.156678	0.387409	0.00265508	intergenic	.	.	.
chr19	38039701	38039850	40	0.697482	0.542132	0.0062929	upstream	ZNF571-AS1	.	Name=CpG: 66
chr19	38713301	38713400	11	0.0852273	0.328671	0.00724716	exonic,intron,utr5	DPF1,DPF1,DPF1	Score=861;Name=V$CDPCR1_01	Name=CpG: 34
chr19	38877151	38877250	17	0.384913	0.245874	0.00108951	exonic	GGN	Score=841;Name=V$SRF_Q6	Name=CpG: 181
chr19	39056151	39056300	23	0.0133293	0.276846	0.00536264	exonic	RYR1	.	Name=CpG: 80
chr19	39228201	39228300	12	0.0941339	0.22345	0.00509932	exonic,intron	CAPN12,CAPN12	Score=811;Name=V$YY1_02	.
chr19	39738401	39738500	22	0.0405698	0.142787	0.00606358	exonic,intron,utr3	IFNL4,IFNL4,IFNL4	.	Name=CpG: 137
chr19	39798251	39798350	20	0.736247	0.841798	0.00160712	exonic,utr3	LRFN1,LRFN1	Score=896;Name=V$AP2_Q6	Name=CpG: 157
chr19	39798601	39798800	68	0.624624	0.792106	0.00103471	exonic	LRFN1	Score=945;Name=V$NFAT_Q6	Name=CpG: 157
chr19	41316551	41316700	49	0.31201	0.547826	0.00240576	intergenic	.	Score=885;Name=V$CEBP_Q2	Name=CpG: 68
chr19	42430851	42430950	25	0.499459	0.388253	0.00452096	intergenic	.	Score=970;Name=V$MZF1_01	.
chr19	45228501	45228650	20	0.271795	0.5825	0.00902991	intergenic	.	Score=931;Name=V$GATA1_04	.
chr19	46849301	46849400	14	0.87987	0.987554	0.00772082	upstream	PPP5C	.	.
chr19	47153001	47153100	11	0.283422	0.0559441	0.00865306	exonic,utr5	DACT3,DACT3	Score=895;Name=V$HSF1_01	Name=CpG: 181
chr19	47260051	47260150	17	0.466432	0.324607	0.00566756	exonic	FKRP	Score=988;Name=V$EN1_01	Name=CpG: 151
chr19	47507501	47507650	32	0.261978	0.0635141	0.00159056	utr3	ARHGAP35	.	Name=CpG: 40
chr19	48048701	48049000	76	0.379928	0.187834	0.00240031	exonic	ZNF541	Score=742;Name=V$ROAZ_01	Name=CpG: 107
chr19	49001801	49001950	35	0.671379	0.862718	0.000308838	exonic	LMTK3	Score=1000;Name=V$STAT6_02	Name=CpG: 93
chr19	49363601	49363700	12	0.667484	0.890972	0.00239276	exonic,intron	PLEKHA4,PLEKHA4	Score=906;Name=V$MZF1_02	.
chr19	49590151	49590250	10	0.90075	0.77553	0.0090907	intron	SNRNP70	.	.
chr19	49607601	49607750	22	0.615517	0.774145	0.00827165	intron	SNRNP70	Score=845;Name=V$RFX1_02	.
chr19	50060401	50060500	17	0.725638	0.850789	0.00773447	exonic	NOSIP	Score=808;Name=V$AHRARNT_02	.
chr19	50312601	50312800	49	0.108869	0.28284	0.00338164	exonic,intron,utr3	FUZ,FUZ,FUZ	Score=926;Name=V$EGR2_01	Name=CpG: 66
chr19	50393101	50393200	26	0.565754	0.698076	0.00534099	exonic,downstream,downstream,utr3	IL4I1,TBC1D17,MIR4750,IL4I1	Score=859;Name=V$AHRARNT_01	Name=CpG: 112
chr19	50918101	50918200	15	0.342154	0.606471	0.00286559	exonic,utr5	POLD1,POLD1	Score=921;Name=V$MYB_Q6	.
chr19	50931401	50931550	40	0.0388249	0.261898	0.000443463	exonic,utr3	SPIB,SPIB	Score=877;Name=V$CP2_01	Name=CpG: 37
chr19	51601951	51602150	76	0.685962	0.860432	5.22814e-05	exonic	CTU1	Score=954;Name=V$GATA2_01	Name=CpG: 59
chr19	52954551	52954650	22	0.440042	0.266687	0.00578113	exonic	ZNF534	.	Name=CpG: 47
chr19	54040901	54041000	8	0.532609	0.28125	0.00833414	upstream,intron	ZNF331,ZNF331	.	Name=CpG: 100
chr19	54057901	54058000	10	0.6425	0.136905	0.00426343	intron,upstream,utr5	ZNF331,ZNF331,ZNF331	.	Name=CpG: 83
chr19	54274101	54274200	12	0.812858	0.684993	0.00915169	intergenic	.	.	.
chr19	54496451	54496550	20	0.489232	0.336623	0.00181608	exonic,intron	CACNG6,CACNG6	Score=796;Name=V$PPARA_01	Name=CpG: 41
chr19	54605501	54605600	16	0.686214	0.786857	0.0014723	intron,upstream	OSCAR,NDUFA3	.	.
chr19	54974001	54974100	12	0.230325	0.360249	0.00509932	exonic,downstream	LENG9,LENG8	.	.
chr19	57351451	57351600	27	0.617537	0.447633	0.00471502	intron,intron,upstream	PEG3,ZIM2,MIMT1	.	Name=CpG: 61
chr19	57630351	57630450	14	0.703739	0.600914	0.0069467	upstream	USP29	.	Name=CpG: 32
chr19	59069651	59069750	9	0.111823	0.00653595	0.0079709	exonic,upstream,utr5	UBE2M,MZF1-AS1,UBE2M	Score=947;Name=V$AP4_Q5	.
chr2	636201	636300	9	0.784188	0.896296	0.0071401	intergenic	.	.	Name=CpG: 105
chr2	636551	636650	22	0.394652	0.618264	0.00839236	intergenic	.	.	Name=CpG: 105
chr2	1815451	1815550	12	0.668557	0.497647	0.00535526	intron	MYT1L	.	.
chr2	1817301	1817450	20	0.886452	0.524922	0.00741148	intron	MYT1L	.	.
chr2	3642601	3642800	55	0.563833	0.859162	0.00300423	intron,utr5	COLEC11,COLEC11	Score=912;Name=V$AREB6_01	Name=CpG: 23
chr2	9983001	9983100	10	0.740068	0.55235	0.00592154	upstream	TAF1B	.	.
chr2	10184451	10184550	12	0.0721501	0.243056	0.00669228	intron,utr5	KLF11,KLF11	.	Name=CpG: 183
chr2	20548501	20548600	10	0.692379	0.502934	0.00592154	intron	PUM2	.	.
chr2	20869451	20869600	23	0.391106	0.607892	0.00601494	intron	GDF7	.	.
chr2	20870201	20870300	20	0.473539	0.628748	9.51555e-05	exonic,intron	GDF7,GDF7	.	Name=CpG: 135
chr2	20870751	20870850	10	0.517955	0.309177	0.00592154	exonic	GDF7	Score=890;Name=V$ARP1_01	Name=CpG: 135
chr2	20870851	20871000	43	0.458304	0.292316	0.00403504	exonic	GDF7	Score=971;Name=V$USF_C	Name=CpG: 135
chr2	20871001	20871200	56	0.568614	0.415686	0.0042991	exonic,utr3	GDF7,GDF7	Score=955;Name=V$GATA1_01	Name=CpG: 135
chr2	20871201	20871350	24	0.415598	0.779212	0.0041265	utr3,downstream	GDF7,GDF7	.	Name=CpG: 135
chr2	21266951	21267050	12	0.460162	0.338094	0.00535526	upstream	APOB	Score=936;Name=V$TATA_01	Name=CpG: 32
chr2	24397901	24398000	32	0.623614	0.445669	0.000152762	upstream,utr5	FAM228A,FAM228A	.	Name=CpG: 61
chr2	26045101	26045250	38	0.206232	0.321723	0.00165293	intron	ASXL2	.	.
chr2	26465801	26465950	28	0.512715	0.624463	0.00423948	intron,upstream	HADHA,HADHB	.	.
chr2	27038351	27038450	12	0.715068	0.61285	0.00853899	intergenic	.	.	.
chr2	27665051	27665200	27	0.600353	0.33397	0.0040454	downstream,upstream,utr3	NRBP1,KRTCAP3,NRBP1	.	Name=CpG: 16
chr2	32028751	32028850	14	0.517857	0.643796	0.00518313	intergenic	.	.	.
chr2	37572701	37572800	13	0.589593	0.715737	0.00533759	intron	QPCT	.	.
chr2	39471001	39471150	29	0.833036	0.401042	0.000706204	intergenic	.	Score=865;Name=V$RFX1_02	Name=CpG: 55
chr2	43327951	43328100	40	0.631283	0.759644	0.000878528	intergenic	.	Score=976;Name=V$EN1_01	Name=CpG: 45
chr2	47666451	47666550	12	0.602465	0.723188	0.00576116	intron	MSH2	.	.
chr2	54087051	54087150	32	0.944142	0.817177	0.00138213	exonic,utr5,utr5	GPR75-ASB3,GPR75-ASB3,GPR75	Score=853;Name=V$NGFIC_01	Name=CpG: 60
chr2	54320801	54320900	14	0.902698	0.706411	0.00426672	intergenic	.	.	.
chr2	62080251	62080350	16	0.675441	0.81369	0.00166169	intron	FAM161A	.	.
chr2	66671651	66671800	30	0.224659	0.454826	0.00252023	intron	MEIS1	Score=769;Name=V$E2F_01	.
chr2	66672401	66672600	48	0.0518673	0.245632	0.00207217	intron	MEIS1	.	Name=CpG: 91
chr2	70122251	70122350	26	0.762829	0.871601	0.000421502	exonic,utr5,intron	SNRNP27,SNRNP27,SNRNP27	Score=847;Name=V$ZID_01	.
chr2	73496201	73496300	27	0.24756	0.39186	0.00193417	exonic	FBXO41	Score=935;Name=V$HMX1_01	Name=CpG: 98
chr2	73496351	73496450	12	0.320439	0.189934	0.0025165	exonic	FBXO41	Score=940;Name=V$LMO2COM_01	Name=CpG: 98
chr2	73496601	73496700	13	0.146154	0.0205128	0.00164214	exonic	FBXO41	Score=985;Name=V$STAT3_02	Name=CpG: 98
chr2	73496851	73496950	16	0.237118	0.10361	0.00587613	upstream	FBXO41	.	Name=CpG: 98
chr2	74412801	74412900	11	0.341023	0.592138	0.00507749	intergenic	.	.	.
chr2	74669351	74669450	14	0.427976	0.272435	0.00971619	upstream	RTKN	.	Name=CpG: 143
chr2	74779501	74779650	25	0.5779	0.429315	0.00592566	exonic,upstream,intron	LOXL3,DOK1,DOK1	Score=901;Name=V$ELK1_02	.
chr2	87038151	87038250	10	0.641131	0.493507	0.00588927	intergenic	.	.	.
chr2	88124951	88125050	13	0.478632	0.829796	0.00235284	intron,intron	RGPD2,RGPD1	.	.
chr2	88583701	88583800	14	0.209064	0.382167	0.00641963	intergenic	.	.	Name=CpG: 39
chr2	88802651	88802800	25	0.757591	0.889845	0.00295932	intergenic	.	.	.
chr2	91776951	91777050	13	0.565885	0.439829	0.00416599	intergenic	.	.	.
chr2	91936901	91937050	47	0.227095	0.434041	4.4492e-05	intergenic	.	.	Name=CpG: 36
chr2	95693451	95693550	14	0.557857	0.753602	0.00169627	intron	MAL	.	.
chr2	96013051	96013150	12	0.322981	0.497312	0.00669228	intron	KCNIP3	.	Name=CpG: 190
chr2	96809601	96809750	28	0.601317	0.385046	0.00139046	exonic	DUSP2	Score=927;Name=V$LMO2COM_01	.
chr2	99439601	99439700	18	0.134861	0.385119	0.0029466	exonic	KIAA1211L	.	Name=CpG: 177
chr2	105853651	105853750	9	0.859259	0.606838	0.00884877	intergenic	.	.	Name=CpG: 29
chr2	113956601	113956700	16	0.585366	0.480035	0.00823966	exonic,intron	PSD4,PSD4	Score=997;Name=V$CDPCR3HD_01	Name=CpG: 77
chr2	113970251	113970350	10	0.18844	0.473958	0.00915169	intergenic	.	Score=933;Name=V$MYCMAX_02	.
chr2	114035951	114036050	12	0.124762	0.358333	0.00871926	exonic,intron,utr5	PAX8,PAX8,PAX8	Score=868;Name=V$NFKAPPAB50_01	Name=CpG: 124
chr2	114361151	114361250	16	0.130103	0.259429	0.000724715	utr3,intron,upstream	DDX11L2,DDX11L2,DDX11L2	.	.
chr2	121740251	121740350	10	0.847415	0.953125	0.00902991	exonic,intron	GLI2,GLI2	Score=896;Name=V$E47_01	.
chr2	128166101	128166200	16	0.380004	0.532872	0.0029466	intergenic	.	.	Name=CpG: 32
chr2	129077451	129077550	12	0.695761	0.91255	0.00246845	upstream	HS6ST1	.	Name=CpG: 181
chr2	129251001	129251100	9	0.311111	0.777778	0.00890895	intergenic	.	.	Name=CpG: 62
chr2	129494801	129494900	14	0.584037	0.728083	0.00535526	intergenic	.	.	Name=CpG: 59
chr2	130795551	130795650	9	0.664225	0.350512	0.00855098	intron	FAR2P1	.	Name=CpG: 33
chr2	131009601	131009700	14	0.630678	0.410406	0.00868612	intergenic	.	.	Name=CpG: 40
chr2	131797301	131797450	38	0.451497	0.175728	0.000356155	intron	ARHGEF4	.	Name=CpG: 83
chr2	132056901	132057000	9	0.465021	0.799145	0.00890895	utr5	LOC440910	.	Name=CpG: 32
chr2	132559851	132560000	24	0.187781	0.0654884	0.00380667	upstream	C2orf27B	.	.
chr2	132587051	132587150	25	0.299721	0.460286	0.00282635	intergenic	.	.	Name=CpG: 290
chr2	133014751	133014900	31	0.269818	0.157922	0.00199347	upstream,intron	MIR663B,ANKRD30BL	.	Name=CpG: 187
chr2	133427601	133427700	16	0.125	0	0.00320931	downstream,intron,utr5	NCKAP5,LYPD1,LYPD1	Score=948;Name=V$GATA1_01	Name=CpG: 194
chr2	162094051	162094150	16	0.139098	0.276495	0.00837385	downstream,intron	TANK,LOC101929512	Score=952;Name=V$MYB_Q6	.
chr2	170624901	170625000	12	0.0357143	0.533333	0.00243989	intergenic	.	.	Name=CpG: 78
chr2	170625351	170625450	10	0.385588	0.70625	0.00498911	intergenic	.	.	Name=CpG: 78
chr2	197033851	197034000	22	0.334449	0.141072	0.00797667	intron	STK17B	.	.
chr2	198366201	198366300	10	0.859561	0.645833	0.00902991	intron,upstream,intron	HSPE1,HSPD1,HSPE1-MOB4	.	.
chr2	200468701	200468850	24	0.64254	0.825564	0.00820954	intergenic	.	Score=821;Name=V$OLF1_01	Name=CpG: 37
chr2	202900901	202901000	12	0.347307	0.0978535	0.0025165	exonic	FZD7	Score=875;Name=V$HAND1E47_01	Name=CpG: 338
chr2	207115551	207115650	19	0.579783	0.464045	0.00270909	intron	GPR1-AS	.	.
chr2	213697701	213697850	25	0.966584	0.618205	0.00206532	intergenic	.	.	Name=CpG: 180
chr2	229045351	229045450	20	0.289423	0.102819	0.00198027	intron	SPHKAP	.	.
chr2	233246051	233246150	14	0.291877	0.571805	0.0026073	exonic,intron	ALPP,ALPP	.	Name=CpG: 47
chr2	233274501	233274600	14	0.420519	0.713599	0.00210525	exonic,utr3	ALPPL2,ALPPL2	.	Name=CpG: 46
chr2	233387501	233387600	18	0.140895	0.251313	0.00352036	exonic,intron	PRSS56,PRSS56	Score=881;Name=V$E47_01	Name=CpG: 198
chr2	233471451	233471550	12	0.656331	0.76531	0.00669228	intron	EFHD1	.	.
chr2	235903151	235903250	12	0.515031	0.698413	0.00320442	intron	SH3BP4	.	.
chr2	237068551	237068650	22	0.0652098	0.19479	0.00158305	intergenic	.	.	Name=CpG: 64
chr2	237476451	237476550	10	0.18538	0.325	0.00529449	upstream	ACKR3	.	Name=CpG: 68
chr2	238535601	238535700	16	0.618983	0.426378	0.00102524	upstream	LRRFIP1	.	Name=CpG: 123
chr2	239048201	239048350	22	0.50279	0.292828	0.00742344	intron	KLHL30	.	Name=CpG: 36
chr2	239129901	239130050	24	0.832568	0.706435	0.00629146	intergenic	.	.	.
chr2	240172601	240172700	14	0.739854	0.555322	0.00804524	intron	HDAC4	.	.
chr2	240241151	240241250	12	0.799048	0.513675	0.0050557	intron	HDAC4	.	.
chr2	240307051	240307150	10	0.804937	0.679007	0.00588927	intron	HDAC4	.	.
chr2	240425901	240426050	26	0.757393	0.908009	0.00672967	intergenic	.	.	.
chr2	241386951	241387100	20	0.633683	0.848534	0.00804524	downstream,intron	PP14571,GPC1	.	.
chr2	241459751	241459850	26	0.274315	0.159785	0.00321493	exonic,intron	ANKMY1,ANKMY1	.	Name=CpG: 35
chr2	241612451	241612550	13	0.171715	0.0506605	0.00326372	intergenic	.	.	Name=CpG: 95
chr2	241866601	241866700	9	0.709408	0.90388	0.00915169	intergenic	.	.	.
chr2	241872601	241872700	16	0.9375	0.795846	0.00526415	intergenic	.	Score=967;Name=V$MYOD_Q6	.
chr2	242139501	242139600	9	0.394048	0.581923	0.00915169	exonic,intron	ANO7,ANO7	Score=946;Name=V$GATA2_01	.
chr2	242140501	242140600	14	0.452125	0.270165	0.00835783	intron	ANO7	.	.
chr2	242759551	242759650	13	0.141998	0.324981	0.00419259	downstream	NEU4	.	.
chr2	242802001	242802100	10	0.259812	0.424077	0.00560319	upstream	PDCD1	.	.
chr2	242927701	242927900	32	0.603472	0.383143	0.00542423	intron	LINC01237	.	Name=CpG: 42
chr20	826001	826100	20	0.145193	0.0412415	0.00146928	exonic	FAM110A	Score=757;Name=V$MYOGNF1_01	Name=CpG: 79
chr20	1935051	1935150	9	0.388889	0.861111	0.0090907	intergenic	.	.	.
chr20	2730301	2730400	25	0.470303	0.312747	0.00416068	exonic,intron	EBF4,EBF4	Score=976;Name=V$AP2GAMMA_01	Name=CpG: 61
chr20	2752401	2752500	10	0.200758	0.331579	0.0090907	intergenic	.	.	.
chr20	2779451	2779550	10	0.681405	0.781748	0.00804524	exonic,intron	CPXM1,CPXM1	.	.
chr20	3732501	3732600	14	0.456741	0.672153	0.00109084	exonic,downstream	HSPA12B,C20orf27	Score=865;Name=V$ELK1_01	Name=CpG: 121
chr20	3732851	3732950	18	0.704874	0.529807	0.000678466	downstream,utr3	C20orf27,HSPA12B	.	Name=CpG: 121
chr20	3873151	3873250	14	0.682179	0.823734	0.00804524	intron	PANK2	.	.
chr20	19955901	19956000	15	0.60922	0.820607	0.0013186	exonic	RIN2	.	Name=CpG: 37
chr20	23028701	23028800	14	0.287905	0.146096	0.00641963	exonic	THBD	.	Name=CpG: 312
chr20	24898951	24899050	12	0.206049	0.0927774	0.00588927	intergenic	.	.	Name=CpG: 18
chr20	30071951	30072100	43	0.448055	0.637714	0.00100045	exonic,intron,upstream	REM1,REM1,LINC00028	Score=896;Name=V$E2F_02	Name=CpG: 42
chr20	30135001	30135150	26	0.214673	0.469246	0.00286021	intron,upstream	HM13,MCTS2P	Score=892;Name=V$NRF2_01	Name=CpG: 25
chr20	30619051	30619150	15	0.443387	0.25336	0.00697954	utr3	CCM2L	Score=988;Name=V$EN1_01	Name=CpG: 43
chr20	31045401	31045500	10	0.308539	0.585377	0.00804524	intron	NOL4L	Score=907;Name=V$SP1_Q6	.
chr20	32321201	32321300	16	0.780978	0.890665	0.00772423	intron	ZNF341	.	.
chr20	32856901	32857000	18	0.190581	0.317996	0.00213215	exonic,utr3	ASIP,ASIP	Score=931;Name=V$MYB_Q6	Name=CpG: 54
chr20	35974551	35974650	14	0.104396	0	0.00833414	utr5,intron	SRC,SRC	.	Name=CpG: 65
chr20	36025101	36025200	9	0.728372	0.845314	0.00915169	intron	SRC	Score=877;Name=V$MZF1_02	.
chr20	36149901	36150100	37	0.411598	0.0948244	0.00257549	intron,intron	BLCAP,NNAT	Score=937;Name=V$AP4_Q6	Name=CpG: 120
chr20	37408051	37408150	10	0.557496	0.766883	0.0090907	intergenic	.	.	.
chr20	39311451	39311550	9	0.298499	0.0966848	0.00915169	intergenic	.	.	Name=CpG: 92
chr20	40239101	40239200	16	0.842262	0.737313	0.00303042	intron	CHD6	.	.
chr20	43378701	43378800	18	0.641782	0.783951	0.00208809	exonic,downstream,intron	KCNK15,RIMS4,KCNK15	.	Name=CpG: 74
chr20	44685801	44685900	21	0.338411	0.450316	0.00055383	exonic,intron	SLC12A5,SLC12A5	Score=934;Name=V$RORA1_01	Name=CpG: 141
chr20	44782051	44782150	15	0.548863	0.743487	0.00488048	intergenic	.	Score=917;Name=V$PAX4_02	Name=CpG: 28
chr20	48626501	48626600	11	0.0997783	0.221419	0.00871926	intergenic	.	Score=944;Name=V$HSF2_01	Name=CpG: 53
chr20	48780051	48780150	12	0.62037	0.760317	0.00572938	intergenic	.	.	.
chr20	54580401	54580500	24	0.228874	0.1192	0.00854558	utr5	CBLN4	.	Name=CpG: 173
chr20	56247551	56247650	21	0.486277	0.747067	0.000131501	intron	PMEPA1	Score=913;Name=V$MYCMAX_02	Name=CpG: 30
chr20	57042251	57042350	16	0.290672	0.447032	0.00697954	exonic	APCDD1L	.	Name=CpG: 63
chr20	57267551	57267650	22	0.397866	0.542748	0.00473527	intron,intron,upstream	STX16-NPEPL1,NPEPL1,NPEPL1	.	Name=CpG: 80
chr20	57414651	57414750	16	0.559495	0.391047	0.000787454	upstream,intron	GNAS,GNAS-AS1	Score=930;Name=V$MYOD_01	Name=CpG: 24
chr20	57414801	57414900	12	0.595103	0.426978	0.00675908	utr5,intron	GNAS,GNAS-AS1	.	Name=CpG: 24
chr20	57415251	57415350	26	0.368406	0.667283	2.8879e-05	exonic,intron	GNAS,GNAS-AS1	Score=851;Name=V$EGR3_01	Name=CpG: 177
chr20	57416551	57416700	27	0.494277	0.84965	0.00135797	intron,intron	GNAS,GNAS-AS1	.	Name=CpG: 177
chr20	57429201	57429350	37	0.619738	0.49204	0.00527686	exonic,intron	GNAS,GNAS	.	Name=CpG: 190
chr20	57429451	57429550	10	0.260718	0.406731	0.00902991	exonic,intron	GNAS,GNAS	.	Name=CpG: 190
chr20	57430751	57430850	14	0.351201	0.490646	0.00375016	intron	GNAS	.	Name=CpG: 190
chr20	57443951	57444100	23	0.617074	0.440688	0.00540397	intron,intron	LOC101927932,GNAS	.	.
chr20	57464751	57464900	38	0.745361	0.464468	0.000169651	intron,upstream,upstream	GNAS,LOC101927932,GNAS	.	Name=CpG: 320
chr20	57465301	57465400	26	0.185146	0.315221	0.00111696	intron,upstream,upstream	GNAS,LOC101927932,GNAS	.	Name=CpG: 320
chr20	59967201	59967300	10	0.717398	0.57594	0.00588927	intron	CDH4	.	.
chr20	60999601	60999700	9	0.8211	0.648709	0.0090907	intron	RBBP8NL	.	.
chr20	61360051	61360150	12	0.349506	0.562668	0.00535526	intron	NTSR1	Score=910;Name=V$USF_02	.
chr20	61511051	61511150	9	0.743927	0.487118	0.00915169	exonic	DIDO1	Score=1000;Name=V$AP2REP_01	.
chr20	61642201	61642300	11	0.405014	0.240134	0.00592154	intron	LOC63930	.	.
chr20	61656901	61657000	12	0.504325	0.336598	0.00858996	intron	LOC63930	.	.
chr20	61878001	61878100	16	0.331125	0.616208	0.00248664	intron	NKAIN4	.	Name=CpG: 19
chr20	62162051	62162150	10	0.542255	0.73043	0.00915169	exonic,intron,utr3	PTK6,PTK6,PTK6	Score=802;Name=V$PPARG_03	.
chr20	62328451	62328550	14	0.348607	0.207274	0.00250684	exonic,downstream,downstream,intron,intron,utr5	TNFRSF6B,ARFRP1,RTEL1,TNFRSF6B,RTEL1-TNFRSF6B,RTEL1-TNFRSF6B	.	Name=CpG: 50
chr20	62361901	62362000	12	0.669244	0.519231	0.00533759	intron	ZGPAT	.	.
chr20	62372101	62372200	16	0.0247239	0.184339	0.00109394	downstream,intron	LIME1,SLC2A4RG	.	.
chr20	62569901	62570000	9	0.823671	0.490196	0.0090907	downstream	UCKL1	.	Name=CpG: 88
chr20	62695201	62695300	14	0.0616349	0.197085	0.00509932	intron	TCEA2	.	Name=CpG: 118
chr21	10990701	10990800	16	0.418531	0.521813	0.00974503	intron,utr5	TPTE,TPTE	.	Name=CpG: 152
chr21	30391401	30391550	32	0.0076966	0.148026	0.00196308	exonic,intron	RWDD2B,RWDD2B	.	Name=CpG: 44
chr21	36258901	36259050	22	0.461289	0.238246	0.00420288	intron	RUNX1	Score=942;Name=V$RFX1_02	Name=CpG: 53
chr21	36259201	36259300	18	0.370281	0.153519	0.000349733	exonic	RUNX1	Score=932;Name=V$MYB_Q6	Name=CpG: 53
chr21	38367001	38367100	12	0.353816	0.105785	0.00385729	intergenic	.	.	.
chr21	40757551	40757650	16	0.655746	0.809106	0.00550019	intron	WRB	.	Name=CpG: 27
chr21	44105201	44105350	34	0.85999	0.529811	0.00115554	intron	PDE9A	.	Name=CpG: 29
chr21	44573901	44574000	14	0.511441	0.750292	0.00163458	intergenic	.	.	Name=CpG: 25
chr21	44765501	44765600	14	0.547612	0.745541	0.00791546	intergenic	.	.	.
chr21	44864401	44864500	12	0.397588	0.714286	0.00179162	intergenic	.	.	Name=CpG: 51
chr21	45546551	45546650	14	0.817595	0.929025	0.00890895	intron	PWP2	.	.
chr21	45705651	45705800	43	0.61629	0.493814	0.00102065	upstream,utr5	AIRE,AIRE	Score=953;Name=V$NFY_Q6	Name=CpG: 66
chr21	46268901	46269000	9	0.875817	0.983165	0.00605765	downstream	PTTG1IP	.	Name=CpG: 27
chr21	46339501	46339600	17	0.236991	0.05453	0.00226449	upstream,intron	ITGB2-AS1,ITGB2	.	.
chr21	46453051	46453150	14	0.736025	0.869388	0.00989262	intergenic	.	.	.
chr21	46677401	46677500	14	0.377702	0.639644	0.00315775	intergenic	.	.	.
chr21	46895151	46895250	14	0.939979	0.839431	0.00915169	intron	COL18A1	.	Name=CpG: 108
chr21	47062151	47062250	23	0.204302	0.322699	0.00427697	intergenic	.	Score=827;Name=V$RREB1_01	Name=CpG: 213
chr21	47717901	47718050	40	0.0246429	0.233421	0.00175844	downstream	YBEY	.	Name=CpG: 84
chr21	47845101	47845250	20	0.499857	0.782353	0.0068975	intron	PCNT	.	.
chr22	19709801	19709900	20	0.715344	0.868524	0.00181858	exonic,intron,intron,utr3,utr5,upstream	SEPT5,SEPT5,SEPT5-GP1BB,SEPT5,SEPT5-GP1BB,GP1BB	.	Name=CpG: 265
chr22	20019651	20019750	10	0.407895	0.632821	0.00902991	upstream,intron	MIR185,TANGO2	.	.
chr22	20226801	20226950	40	0.754692	0.546603	0.00306586	downstream	RTN4R	Score=897;Name=V$ARNT_01	.
chr22	20778251	20778400	26	0.439824	0.599879	0.00588637	downstream	SCARF2	.	.
chr22	20779551	20779650	10	0.235944	0.402222	0.00592154	utr3	SCARF2	.	Name=CpG: 141
chr22	21022101	21022200	20	0.80107	0.682966	0.0078866	intergenic	.	.	Name=CpG: 77
chr22	21025501	21025600	12	0.150794	0.255556	0.0038398	intergenic	.	.	.
chr22	21983101	21983250	30	0.820953	0.585108	0.00189476	intron	YDJC	.	Name=CpG: 167
chr22	22471901	22472000	9	1	0.82906	0.00600848	intergenic	.	.	Name=CpG: 74
chr22	23487751	23487850	18	0.254172	0.128042	0.00689115	intron	RAB36	.	Name=CpG: 57
chr22	24093951	24094050	16	0.264639	0.402735	0.00102524	downstream,upstream	VPREB3,ZNF70	.	.
chr22	24199051	24199150	10	0.186811	0.0538462	0.0090907	utr5,upstream	SLC2A11,SLC2A11	.	Name=CpG: 98
chr22	24820601	24820700	20	0.339286	0.52522	0.00789513	intron,intron	SPECC1L-ADORA2A,ADORA2A	.	Name=CpG: 142
chr22	24890401	24890550	40	0.365799	0.516776	0.00438511	upstream,intron	UPB1,ADORA2A-AS1	.	Name=CpG: 98
chr22	25349601	25349700	14	0.155922	0.0244589	0.00868612	intergenic	.	.	Name=CpG: 147
chr22	29760751	29760850	9	0.736323	0.930336	0.00915169	intron	AP1B1	.	.
chr22	29993201	29993300	12	0.737156	0.861429	0.00531995	intergenic	.	.	.
chr22	35749451	35749550	9	0.808279	0.563913	0.00915169	intergenic	.	.	.
chr22	37806801	37806900	14	0.680642	0.262075	0.00257816	intron	ELFN2	.	.
chr22	37914801	37914950	28	0.505423	0.259495	0.00412948	intron	CARD10	.	Name=CpG: 106
chr22	38928401	38928500	12	0.743056	0.611656	0.0090907	intron	DMC1	.	.
chr22	39147101	39147200	10	0.493333	0.708038	0.00915169	intron	SUN2	.	.
chr22	39631751	39631850	10	0.430851	0.255223	0.00804524	exonic,intron	PDGFB,PDGFB	Score=892;Name=V$OCT1_06	.
chr22	40785301	40785400	9	0.666667	0.797101	0.00791404	intron	SGSM3	.	.
chr22	42929051	42929200	26	0.378752	0.171212	0.00209121	intergenic	.	.	.
chr22	45125551	45125750	32	0.199132	0.531767	0.00788843	intron,intron	PRR5,PRR5-ARHGAP8	Score=951;Name=V$LMO2COM_01	Name=CpG: 57
chr22	46423601	46423700	11	0.754545	0.52381	0.00915169	intergenic	.	Score=964;Name=V$GATA6_01	Name=CpG: 54
chr22	46449651	46449800	38	0.0742667	0.283742	0.000273749	exonic,utr5,upstream	PRR34,PRR34-AS1,PRR34-AS1	Score=880;Name=V$SPZ1_01	Name=CpG: 44
chr22	46458001	46458100	14	0.779611	0.883761	0.00640346	intergenic	.	Score=776;Name=V$AHR_01	Name=CpG: 110
chr22	46498801	46498900	10	0.706581	0.824376	0.0090907	intron	MIRLET7BHG	.	.
chr22	49200751	49200850	9	0.492063	0.860399	0.00884877	intergenic	.	.	.
chr22	50344651	50344750	12	0.435516	0.658494	0.0024876	intergenic	.	.	.
chr22	50356601	50356700	18	0.827569	0.691428	0.00351646	exonic,downstream	PIM3,MIR6821	Score=858;Name=V$ER_Q6	Name=CpG: 363
chr22	50473201	50473300	11	0.249417	0.729614	0.00359976	intergenic	.	.	.
chr22	50499351	50499450	12	0.750474	0.866983	0.00871926	utr3	MLC1	.	.
chr22	50528401	50528500	19	0.813397	0.356275	0.000227234	utr5,upstream	MOV10L1,MOV10L1	.	Name=CpG: 84
chr22	50649001	50649150	37	0.688705	0.823285	0.00245607	exonic,intron	SELO,SELO	.	.
chr22	50737701	50737800	10	0.174039	0.305928	0.00915169	intron	PLXNB2	.	.
chr22	50737951	50738050	20	0.101634	0.215012	0.00337737	intron	PLXNB2	Score=946;Name=V$FOXO4_01	Name=CpG: 132
chr22	50738401	50738500	21	0.139458	0.256552	0.0020555	intron	PLXNB2	Score=968;Name=V$AP2REP_01	Name=CpG: 132
chr22	50738551	50738800	105	0.261516	0.567323	0.000180214	intron	PLXNB2	Score=974;Name=V$USF_C	Name=CpG: 132
chr22	50985401	50985500	34	0.68857	0.563959	0.000400794	upstream	KLHDC7B	Score=771;Name=V$PAX5_02	Name=CpG: 219
chr22	51016401	51016550	53	0.460545	0.655431	0.00111344	downstream,intron,intron,upstream,utr5	CHKB,CPT1B,CHKB-CPT1B,CPT1B,CPT1B	Score=956;Name=V$SP1_01	Name=CpG: 70
chr22	51043051	51043150	26	0.491727	0.377033	0.00175658	exonic	MAPK8IP2	Score=895;Name=V$SREBP1_02	Name=CpG: 107
chr3	577751	577900	37	0.336657	0.526079	0.000276417	intergenic	.	.	.
chr3	9745501	9745600	31	0.0381498	0.146793	0.000544151	downstream,upstream,utr5	MTMR14,CPNE9,CPNE9	Score=931;Name=V$MEIS1_01	Name=CpG: 92
chr3	9884851	9884950	12	0.0848848	0.290533	0.00804524	intron	RPUSD3	.	.
chr3	9988351	9988500	27	0.0517399	0.308795	0.00233109	exonic,downstream,upstream	PRRT3,CRELD1,PRRT3-AS1	Score=944;Name=V$NRF2_01	Name=CpG: 169
chr3	10184551	10184650	10	0.304283	0.54009	0.00764079	intron	VHL	.	.
chr3	10207401	10207550	23	0.829905	0.630587	0.00770577	intron	IRAK2	.	.
chr3	11651851	11651950	9	0.714779	0.83762	0.00884877	intron	VGLL4	.	.
chr3	16419401	16419550	26	0.802594	0.577816	0.00588945	exonic	RFTN1	.	.
chr3	23923251	23923400	20	0.160926	0.339573	0.00689868	intron	UBE2E1	.	.
chr3	32440151	32440250	9	0.437306	0.65873	0.00902991	intron	CMTM7	.	.
chr3	43936251	43936400	22	0.412521	0.621581	0.00725575	intergenic	.	.	.
chr3	46853801	46853900	13	0.097454	0.211337	0.00858996	intergenic	.	.	Name=CpG: 41
chr3	47051351	47051450	11	0.168038	0.300759	0.00669228	downstream,upstream	NBEAL2,NRADDP	.	Name=CpG: 102
chr3	48283351	48283450	10	0.0880264	0.255152	0.00592154	intron	ZNF589	.	.
chr3	48698601	48698700	15	0.588889	0.844444	0.000993219	exonic	CELSR3	Score=973;Name=V$AP4_Q6	Name=CpG: 280
chr3	49219351	49219450	11	0.765584	0.546061	0.00503397	intron	C3orf84	.	.
chr3	50231251	50231350	13	0.338514	0.465305	0.00791546	exonic,intron	GNAT1,GNAT1	.	Name=CpG: 158
chr3	52266151	52266250	16	0.824132	0.663573	0.00252617	intron	TWF2	.	.
chr3	55508601	55508700	20	0.770544	0.62034	0.00516064	exonic,intron	WNT5A,WNT5A	Score=749;Name=V$SEF1_C	Name=CpG: 46
chr3	65342201	65342300	20	0.26754	0.139038	0.00476429	exonic,utr3	MAGI1,MAGI1	.	Name=CpG: 66
chr3	65342451	65342600	27	0.189988	0.0227177	0.00175322	exonic,utr3	MAGI1,MAGI1	Score=978;Name=V$P53_02	Name=CpG: 66
chr3	71804001	71804150	36	0.093794	0.268724	0.00192579	exonic,upstream	GPR27,EIF4E3	Score=907;Name=V$AP2_Q6	Name=CpG: 193
chr3	75445101	75445200	11	0.634125	0.332782	0.00382235	intergenic	.	.	Name=CpG: 82
chr3	75445451	75445600	38	0.305928	0.528424	0.000424358	intergenic	.	.	Name=CpG: 82
chr3	113160251	113160350	14	0.248766	0.107773	0.00165625	downstream,intron,utr5	SPICE1,CFAP44,CFAP44	.	Name=CpG: 32
chr3	120025601	120025750	35	0.431874	0.616566	0.00755118	intergenic	.	.	Name=CpG: 71
chr3	127311601	127311700	10	0.64058	0.410317	0.00884877	upstream	TPRA1	.	.
chr3	127392301	127392400	14	0.159713	0.279901	0.00416599	downstream,intron	PODXL2,ABTB1	.	Name=CpG: 140
chr3	128212151	128212250	10	0.174751	0.0509664	0.00804524	intron,upstream	GATA2-AS1,GATA2	Score=876;Name=V$SPZ1_01	Name=CpG: 514
chr3	129315601	129315750	20	0.318182	0.818108	0.00716366	intron	PLXND1	.	.
chr3	136433301	136433400	10	0.761052	1	0.00576116	intron	STAG1	.	.
chr3	138763601	138763750	30	0.608788	0.798695	0.00180334	upstream,utr5	PRR23C,PRR23C	.	Name=CpG: 126
chr3	141944751	141944850	13	0.693103	0.546342	0.00640346	upstream	GK5	.	.
chr3	147111551	147111650	18	0.0356589	0.186505	0.00309119	intron,upstream	ZIC4,ZIC4	Score=941;Name=V$SOX5_01	Name=CpG: 210
chr3	147114301	147114400	14	0.161008	0.0288474	0.00680165	intron	ZIC4	Score=800;Name=V$PAX5_02	Name=CpG: 71
chr3	160822501	160822600	16	0.0374663	0.143025	0.00975977	intron,utr5	B3GALNT1,B3GALNT1	.	Name=CpG: 91
chr3	179064701	179064800	17	0.155906	0.0110402	0.00134434	upstream	MFN1	.	.
chr3	193587451	193587550	16	0.232955	0.389573	0.0016918	intergenic	.	Score=890;Name=V$NFKAPPAB65_01	Name=CpG: 46
chr3	195488901	195489100	57	0.0962039	0.287585	0.00140889	exonic,intron	MUC4,MUC4	.	Name=CpG: 74
chr3	195934851	195934950	12	0.268482	0.113342	0.00385729	intron	ZDHHC19	.	.
chr3	196227801	196227900	10	0.58	0.3	0.00557189	intron	RNF168	.	.
chr3	196694001	196694150	33	0.864543	0.750625	0.0042208	intron	PIGZ	.	Name=CpG: 33
chr4	961551	961650	14	0.38206	0.167007	0.00283058	exonic,intron	DGKQ,DGKQ	.	Name=CpG: 82
chr4	995451	995600	36	0.287952	0.490919	0.00529638	exonic,intron,utr5	IDUA,IDUA,IDUA	Score=968;Name=V$ZIC3_01	Name=CpG: 213
chr4	1353351	1353450	10	0.571212	0.787179	0.00788217	intron	UVSSA	.	.
chr4	1794451	1794550	12	0.481675	0.682608	0.00509932	upstream	FGFR3	.	Name=CpG: 271
chr4	2062451	2062550	12	0.297127	0.544872	0.00666526	intron	NAT8L	.	Name=CpG: 262
chr4	2432201	2432300	9	0.69761	0.85944	0.0090907	intron	CFAP99	.	Name=CpG: 45
chr4	2820401	2820500	15	0.187719	0.0190476	0.00308385	intron,upstream	SH3BP2,SH3BP2	Score=892;Name=V$SOX9_B1	Name=CpG: 87
chr4	3769751	3769850	16	0.51036	0.368644	0.0029466	utr3	ADRA2C	.	Name=CpG: 249
chr4	6010101	6010300	48	0.137163	0.42485	0.00466275	intergenic	.	Score=939;Name=V$LMO2COM_01	Name=CpG: 35
chr4	6311051	6311200	36	0.0182339	0.139359	0.000623557	intergenic	.	.	.
chr4	7195301	7195400	16	0.161159	0.0469196	0.00574194	intron	SORCS2	.	Name=CpG: 99
chr4	8073651	8073800	31	0.267418	0.0800292	0.0050218	upstream,utr5,intron	ABLIM2,ABLIM2,ABLIM2	.	.
chr4	8582601	8582700	19	0.0726721	0.209273	0.00900855	intron,utr5	GPR78,GPR78	.	Name=CpG: 124
chr4	8711551	8711700	26	0.692073	0.523722	0.00915308	intergenic	.	.	.
chr4	11370651	11370800	28	0.26568	0.445505	0.00291292	downstream	MIR572	.	Name=CpG: 81
chr4	17643651	17643800	24	0.747901	0.615798	0.00485074	exonic,intron	FAM184B,FAM184B	Score=812;Name=V$XBP1_01	.
chr4	20254701	20254800	16	0.20067	0.0398849	0.00960527	upstream	SLIT2	.	Name=CpG: 291
chr4	26361151	26361300	27	0.754783	0.910991	0.0057054	intron	RBPJ	.	Name=CpG: 31
chr4	31998001	31998150	34	0.777345	0.591696	0.00394506	upstream	LOC102723828	.	.
chr4	39448551	39448650	13	0.615385	0.25	0.00410868	exonic,intron	KLB,MIR1273H	.	Name=CpG: 77
chr4	49521601	49521700	9	0.756103	0.481904	0.00915169	intergenic	.	.	.
chr4	74847651	74847750	10	0.331462	0.487714	0.00915169	exonic,utr5	PF4,PF4	.	Name=CpG: 22
chr4	89377601	89377700	16	0.259366	0.393092	0.00773447	upstream	HERC5	.	.
chr4	113432451	113432550	14	0.107642	0.00510204	0.00890895	intergenic	.	.	Name=CpG: 55
chr4	144256601	144256700	16	0.833399	0.719768	0.00208965	upstream	GAB1	.	.
chr4	144833151	144833250	16	0.211133	0.311396	0.00336947	upstream	LOC101927636	.	Name=CpG: 39
chr4	158382801	158382900	12	0.867204	0.969444	0.0090907	intergenic	.	.	.
chr4	189139801	189139950	27	0.537764	0.819038	0.00334727	intergenic	.	.	.
chr4	190535651	190535750	10	0.976667	0.82803	0.00572938	intergenic	.	.	.
chr5	322701	322800	12	0.380874	0.511609	0.00325181	intron	AHRR	.	Name=CpG: 213
chr5	421451	421550	14	0.809313	0.650337	0.00969396	intron	AHRR	.	Name=CpG: 51
chr5	486451	486550	9	0.37188	0.190283	0.00915169	intron	SLC9A3	.	.
chr5	496501	496600	14	0.660644	0.448615	0.00971619	intron	SLC9A3	.	.
chr5	519651	519750	12	0.778884	0.883403	0.00592154	intron	SLC9A3	.	.
chr5	959001	959100	17	0.981424	0.740896	0.0014577	intergenic	.	.	Name=CpG: 32
chr5	1004001	1004100	12	0.621404	0.451821	0.00535526	intergenic	.	.	Name=CpG: 149
chr5	1207101	1207200	10	0.959091	0.776923	0.00724716	intron	SLC6A19	.	Name=CpG: 38
chr5	1407451	1407550	10	0.69352	0.799392	0.00915169	intron	SLC6A3	.	.
chr5	1489751	1489900	26	0.814091	0.948485	0.00312499	exonic,intron	LPCAT1,LPCAT1	Score=865;Name=V$NCX_01	Name=CpG: 19
chr5	1857001	1857100	10	0.476009	0.289404	0.00592154	upstream	LOC101929034	.	Name=CpG: 125
chr5	2334901	2335000	12	0.203523	0.385213	0.00865306	intergenic	.	Score=940;Name=V$AREB6_02	.
chr5	3609351	3609450	10	0.443175	0.681136	0.00915169	intergenic	.	.	.
chr5	13578601	13578700	20	0.737139	0.87428	0.00265108	intergenic	.	.	.
chr5	42944001	42944100	10	0.335934	0.580944	0.00915169	intergenic	.	.	.
chr5	50218651	50218800	28	0.641438	0.769851	0.00876675	intergenic	.	.	.
chr5	72678301	72678400	14	0.0654877	0.18518	0.00417803	intergenic	.	.	Name=CpG: 193
chr5	78365601	78365750	34	0.477164	0.275071	0.00395654	exonic,intron,upstream,utr5	BHMT2,BHMT2,DMGDH,BHMT2	Score=819;Name=V$RFX1_02	Name=CpG: 48
chr5	78985501	78985600	18	0.628634	0.482042	0.00697004	upstream	CMYA5	Score=909;Name=V$SP1_Q6	.
chr5	131607001	131607150	32	0.577363	0.326664	0.00345117	exonic	PDLIM4	.	Name=CpG: 75
chr5	132150151	132150300	60	0.136267	0.258767	0.000440657	exonic	SOWAHA	Score=876;Name=V$E2F_02	Name=CpG: 230
chr5	134363851	134363950	21	0.0738533	0.203703	0.00182193	utr3	PITX1	.	Name=CpG: 174
chr5	138714051	138714150	12	0.57278	0.786991	0.00760246	intron	SLC23A1	Score=963;Name=V$SP1_01	Name=CpG: 43
chr5	138730451	138730550	19	0.720965	0.825985	0.00347754	exonic,downstream	PROB1,SPATA24	Score=1000;Name=V$AP4_Q5	Name=CpG: 311
chr5	139088951	139089050	20	0.0308875	0.161503	0.000300222	intergenic	.	Score=973;Name=V$TGIF_01	Name=CpG: 168
chr5	139091601	139091750	27	0.0859105	0.407016	0.00315978	intergenic	.	Score=762;Name=V$MYOGNF1_01	.
chr5	140182551	140182650	14	0.729923	0.584913	0.00791546	exonic,intron,intron	PCDHA3,PCDHA2,PCDHA1	Score=849;Name=V$P300_01	Name=CpG: 121
chr5	140209401	140209500	11	0.619835	0.851675	0.00669228	exonic,intron,intron,intron,intron,intron,intron	PCDHA6,PCDHA5,PCDHA4,PCDHA1,PCDHA6,PCDHA3,PCDHA2	Score=850;Name=V$AHRARNT_01	Name=CpG: 136
chr5	140221151	140221250	10	0.264833	0.46087	0.00588927	exonic,intron,intron,intron,intron,intron,intron,intron	PCDHA8,PCDHA5,PCDHA4,PCDHA1,PCDHA6,PCDHA7,PCDHA3,PCDHA2	Score=1000;Name=V$SRY_01	Name=CpG: 31
chr5	140482051	140482150	12	0.355556	0.633333	0.00868612	exonic	PCDHB3	Score=886;Name=V$E47_02	Name=CpG: 88
chr5	157079001	157079100	26	0.174636	0.0102061	0.000454361	exonic,utr5,intron	SOX30,SOX30,SOX30	Score=916;Name=V$SP1_Q6	Name=CpG: 104
chr5	157117851	157117950	11	0.599571	0.385276	0.00509932	intergenic	.	.	Name=CpG: 103
chr5	158523951	158524100	32	0.486778	0.80102	0.00529815	exonic,intron	EBF1,EBF1	Score=1000;Name=V$STAT1_03	Name=CpG: 52
chr5	172097001	172097100	15	0.870968	0.544928	0.000705125	exonic,intron	NEURL1B,NEURL1B	Score=948;Name=V$HOXA3_01	Name=CpG: 89
chr5	172110651	172110850	95	0.369473	0.662543	4.99336e-05	exonic,intron	NEURL1B,NEURL1B	Score=907;Name=V$AP4_01	Name=CpG: 131
chr5	172111001	172111100	29	0.461287	0.293375	0.00632048	exonic,intron	NEURL1B,NEURL1B	Score=946;Name=V$MYB_Q6	Name=CpG: 131
chr5	172111151	172111250	32	0.234703	0.353313	0.000454677	intron	NEURL1B	.	Name=CpG: 131
chr5	176559251	176559650	146	0.415282	0.620799	0.000380939	upstream	NSD1	Score=993;Name=V$AP2ALPHA_01	Name=CpG: 263
chr5	176734851	176734950	15	0.725542	0.899583	0.00237201	exonic,downstream	MXD3,PRELID1	.	Name=CpG: 28
chr5	176755351	176755450	14	0.530299	0.785714	0.00163458	intergenic	.	.	.
chr5	176827051	176827150	14	0.735332	0.898123	0.00315775	downstream,downstream,downstream,utr3	SLC34A1,F12,PFN3,PFN3	Score=874;Name=V$HFH1_01	Name=CpG: 82
chr5	176846801	176846900	12	0.614584	0.723124	0.00314577	intergenic	.	.	.
chr5	177862001	177862100	12	0.732724	0.912776	0.00588927	intron	COL23A1	Score=974;Name=V$CETS1P54_01	.
chr5	178548151	178548300	30	0.555485	0.714068	0.00447863	intron	ADAMTS2	Score=873;Name=V$YY1_01	Name=CpG: 117
chr5	178594501	178594600	9	0.206931	0.570707	0.00915169	intron	ADAMTS2	Score=896;Name=V$POU6F1_01	Name=CpG: 58
chr5	178986851	178986950	15	0.468395	0.640043	0.00285435	intron,utr5	RUFY1,RUFY1	.	Name=CpG: 37
chr5	179059351	179059500	44	0.791245	0.914563	0.00448979	intergenic	.	.	Name=CpG: 39
chr5	179333451	179333550	16	0.680161	0.526042	0.00133205	intron	TBC1D9B	.	.
chr5	179588551	179588750	49	0.247732	0.720106	0.000918215	intron	RASGEF1C	.	Name=CpG: 33
chr5	179740751	179740850	14	0.628726	0.453094	0.0020711	exonic,intron	GFPT2,GFPT2	Score=868;Name=V$ATF6_01	Name=CpG: 43
chr5	180046451	180046550	10	0.630346	0.752252	0.00592154	intron	FLT4	.	Name=CpG: 221
chr6	291951	292050	19	0.610174	0.447246	0.000579813	upstream	DUSP22	.	Name=CpG: 120
chr6	292651	292800	46	0.258205	0.111087	0.000608091	intron	DUSP22	.	Name=CpG: 120
chr6	447151	447250	16	0.802709	0.577766	0.00347209	intergenic	.	.	.
chr6	1615401	1615550	32	0.145221	0.393842	0.00276314	downstream	FOXC1	Score=776;Name=V$PPARG_03	Name=CpG: 752
chr6	3725951	3726050	10	0.889087	0.771657	0.00915169	intron	PXDC1	.	.
chr6	3771701	3771800	10	0.826374	0.550125	0.00557189	intergenic	.	.	.
chr6	10720451	10720550	14	0.565115	0.272671	0.00375016	intergenic	.	.	.
chr6	13860201	13860350	24	0.153539	0.0284657	0.00476509	intergenic	.	.	.
chr6	17581001	17581100	29	0.0650615	0.188941	0.00235661	intergenic	.	.	.
chr6	20032551	20032650	24	0.720206	0.821258	0.00175468	intergenic	.	.	.
chr6	27114451	27114550	10	0.489286	0.733333	0.00484958	exonic,upstream,upstream	HIST1H2BK,HIST1H2AH,MIR3143	Score=858;Name=V$NGFIC_01	Name=CpG: 72
chr6	36355951	36356050	10	0.18961	0.444471	0.00915169	upstream	ETV7	.	Name=CpG: 62
chr6	36929951	36930050	16	0.513409	0.358333	0.00902006	intron	PI16	.	Name=CpG: 26
chr6	41650701	41650800	12	0.501743	0.738828	0.00535526	downstream	TFEB	.	Name=CpG: 63
chr6	44243401	44243550	28	0.510617	0.743371	0.00318479	exonic	TMEM151B	Score=867;Name=V$IK1_01	Name=CpG: 159
chr6	44243851	44243950	28	0.0130662	0.157635	0.00115343	exonic	TMEM151B	Score=896;Name=V$E2F_02	Name=CpG: 159
chr6	45391901	45392000	12	0.136568	0.0277778	0.00667436	intron	RUNX2	.	.
chr6	50818151	50818250	30	0.155391	0.267539	6.42468e-05	intergenic	.	.	Name=CpG: 39
chr6	74024451	74024550	20	0.0912548	0.204793	0.00943481	intergenic	.	.	Name=CpG: 56
chr6	108882601	108882700	11	0.123967	0.0181818	0.00392109	exonic	FOXO3	.	Name=CpG: 433
chr6	108882901	108883050	20	0.28345	0.478988	0.00859846	exonic,intron	FOXO3,FOXO3	Score=927;Name=V$GATA_C	Name=CpG: 433
chr6	112688551	112688700	48	0.636994	0.410314	0.000733166	intergenic	.	.	Name=CpG: 63
chr6	114181401	114181550	23	0.956446	0.655742	0.00313039	exonic	MARCKS	Score=807;Name=V$PAX4_01	Name=CpG: 20
chr6	117869201	117869450	70	0.0656845	0.263511	0.00567141	intron	DCBLD1	Score=900;Name=V$MYOD_01	Name=CpG: 48
chr6	127796351	127796450	12	0.959467	0.82452	0.00201711	exonic,intron	SOGA3,SOGA3	Score=822;Name=V$AHRARNT_02	Name=CpG: 124
chr6	136608301	136608450	24	0.855789	0.678075	0.00393848	intron	BCLAF1	.	.
chr6	144329101	144329300	55	0.265672	0.506744	0.00313244	utr5,utr3,intron	PLAGL1,HYMAI,PLAGL1	Score=876;Name=V$ATF_01	Name=CpG: 118
chr6	149771951	149772050	36	0.388969	0.530388	0.00023577	exonic	ZC3H12D	.	Name=CpG: 124
chr6	149772101	149772200	21	0.455628	0.272727	0.00538619	exonic	ZC3H12D	.	Name=CpG: 124
chr6	158937451	158937550	19	0.049991	0.193746	0.00412051	intergenic	.	.	Name=CpG: 28
chr6	170338601	170338700	12	0.154912	0.00892857	0.00241154	intergenic	.	.	Name=CpG: 136
chr6	170452151	170452350	71	0.776852	0.893407	0.000104855	intergenic	.	.	Name=CpG: 121
chr7	171551	171650	10	0.845819	0.674014	0.00915169	intergenic	.	.	.
chr7	213751	213850	14	0.715235	0.82105	0.00837385	intron	FAM20C	.	.
chr7	331151	331250	34	0.119108	0.253221	0.00375632	exonic	WI2-2373I1.2	Score=820;Name=V$PAX5_01	Name=CpG: 223
chr7	420151	420250	16	0.15834	0.030303	0.0090907	intron	LOC442497	.	.
chr7	623701	623800	10	0.319907	0.448158	0.00588927	intron	PRKAR1B	.	.
chr7	963501	963600	10	0.375	0.692727	0.0090907	intron	ADAP1	.	.
chr7	1015451	1015550	14	0.32358	0.475603	0.00210525	upstream	COX19	.	.
chr7	1555901	1556050	24	0.618514	0.84114	0.00312994	intergenic	.	.	.
chr7	1562551	1562650	10	0.351382	0.601487	0.00592154	intergenic	.	.	.
chr7	1598001	1598100	9	0.2	0.694444	0.00915169	upstream	TMEM184A	.	.
chr7	1688101	1688250	20	0.64803	0.785053	0.00592154	intergenic	.	.	.
chr7	1740351	1740450	12	0.633291	0.808333	0.00507749	intergenic	.	.	.
chr7	1864451	1864550	10	0.74183	0.194253	0.00579305	intron	MAD1L1	.	.
chr7	1952451	1952550	14	0.76939	0.879355	0.00109394	intron	MAD1L1	Score=960;Name=V$HSF2_01	.
chr7	2106101	2106200	14	0.385665	0.0142857	0.00313547	intron	MAD1L1	Score=915;Name=V$CDPCR1_01	.
chr7	2547051	2547150	16	0.752424	0.637573	0.00969396	intergenic	.	.	.
chr7	2684401	2684500	11	0.422252	0.616345	0.00804524	intron	TTYH3	Score=880;Name=V$RFX1_01	.
chr7	2685651	2685750	10	0.596167	0.751534	0.00915169	intron	TTYH3	.	.
chr7	5276901	5277000	12	0.457759	0.644409	0.00417803	intergenic	.	.	.
chr7	6210101	6210250	31	0.699422	0.821709	0.00144118	exonic,intron	CYTH3,CYTH3	.	Name=CpG: 65
chr7	6210301	6210450	42	0.936279	0.786471	0.00143638	intron	CYTH3	.	Name=CpG: 65
chr7	23245551	23245650	18	0.344146	0.121296	0.000568681	intergenic	.	.	Name=CpG: 73
chr7	27169751	27170000	95	0.2321	0.528299	0.000358632	exonic,downstream	HOXA4,HOXA-AS2	Score=921;Name=V$PAX4_03	Name=CpG: 87
chr7	27182951	27183050	29	0.669312	0.789222	5.80526e-05	exonic,intron	HOXA5,HOXA-AS3	Score=906;Name=V$AREB6_01	Name=CpG: 207
chr7	27186951	27187050	14	0.389978	0.580385	0.00166169	exonic,intron,utr5	HOXA6,HOXA-AS3,HOXA-AS3	Score=987;Name=V$CETS1P54_01	Name=CpG: 63
chr7	32358601	32358700	14	0.329932	0.571995	0.00640346	intergenic	.	.	.
chr7	36011101	36011200	12	0.375661	0.0744048	0.00309932	intergenic	.	.	Name=CpG: 50
chr7	47092551	47092650	24	0.303221	0.188294	0.00851226	intergenic	.	.	Name=CpG: 86
chr7	47576751	47576850	10	0	0.14775	0.00890895	intron	TNS3	.	Name=CpG: 77
chr7	50424651	50424750	10	0.0987879	0.324899	0.00890895	intron	IKZF1	.	.
chr7	50850501	50850650	33	0.444506	0.607693	0.00160461	intron	GRB10	Score=978;Name=V$PAX2_02	Name=CpG: 118
chr7	54827501	54827650	29	0.178735	0.35781	0.00385721	upstream,intron	SEC61G,LOC100996654	.	.
chr7	55638351	55638450	14	0.761665	0.607964	0.00805639	intron	VOPP1	.	.
chr7	61820801	61820950	41	0.510674	0.657962	0.00553986	intergenic	.	.	Name=CpG: 139
chr7	62514701	62514800	21	0.456219	0.609985	0.00760127	intergenic	.	.	Name=CpG: 49
chr7	70597301	70597400	22	0.0191758	0.149621	0.004756	upstream	WBSCR17	.	Name=CpG: 232
chr7	73300901	73301000	10	0.150588	0.301551	0.00915169	intergenic	.	Score=941;Name=V$SOX5_01	.
chr7	73720951	73721050	12	0.268197	0.579072	0.00325181	intron	CLIP2	Score=762;Name=V$STAT3_01	Name=CpG: 17
chr7	86323551	86323650	14	0.929832	0.756448	0.00724716	intron	GRM3	.	.
chr7	99950151	99950250	12	0.841369	0.638698	0.00852142	intron,intron,utr5,utr5	PVRIG2P,STAG3L5P-PVRIG2P-PILRB,PVRIG2P,STAG3L5P-PVRIG2P-PILRB	.	.
chr7	100063751	100063850	10	0.383327	0.707112	0.00804524	downstream,upstream	TSC22D4,C7orf61	Score=886;Name=V$NF1_Q6	.
chr7	100231551	100231650	14	0.14898	0.0377976	0.0090907	upstream,intron	TFR2,TFR2	.	.
chr7	101688601	101688700	16	0.265695	0.0981815	0.00132606	intron	CUX1	Score=886;Name=V$CEBPB_01	.
chr7	101688701	101688800	16	0.164367	0.326803	0.000722919	intron	CUX1	Score=916;Name=V$NKX22_01	.
chr7	101944101	101944300	84	0.781444	0.94309	0.000695599	exonic	SH2B2	Score=969;Name=V$EN1_01	Name=CpG: 100
chr7	101961701	101961800	10	0.265345	0.420656	0.00804524	exonic,intron	SH2B2,SH2B2	.	Name=CpG: 55
chr7	101961801	101961900	22	0.0894449	0.258655	4.19728e-05	exonic	SH2B2	Score=904;Name=V$E47_01	Name=CpG: 55
chr7	101961951	101962100	27	0.222086	0.507437	0.00205135	exonic,utr3	SH2B2,SH2B2	Score=902;Name=V$E47_02	Name=CpG: 55
chr7	101962101	101962200	11	0.355887	0.17277	0.00385729	downstream,utr3	SH2B2,SH2B2	Score=844;Name=V$NFKB_C	Name=CpG: 55
chr7	118004201	118004300	9	0.953704	0.751634	0.0079709	intergenic	.	.	.
chr7	127743801	127743950	30	0.0625747	0.285688	0.00546729	intergenic	.	.	.
chr7	127776751	127776850	17	0.322912	0.521569	0.00801813	intergenic	.	.	.
chr7	127911151	127911250	12	0.597675	0.805719	0.00533759	intergenic	.	.	Name=CpG: 34
chr7	128556151	128556250	18	0.173685	0.0644086	0.00530536	intergenic	.	Score=980;Name=V$AP2GAMMA_01	Name=CpG: 95
chr7	130131401	130131500	20	0.467248	0.580386	0.00103889	intron,upstream,upstream	MEST,MEST,MESTIT1	.	Name=CpG: 177
chr7	130131901	130132050	46	0.666726	0.495027	0.00102313	intron,upstream,utr5	MEST,MESTIT1,MEST	.	Name=CpG: 177
chr7	130807501	130807600	16	0.811699	0.925987	0.00849204	intron	MKLN1	.	.
chr7	131594351	131594450	26	0.110192	0.288221	0.000827844	upstream	LOC101928782	.	.
chr7	139256001	139256100	15	0.850445	0.744283	0.00622706	utr3	HIPK2	Score=876;Name=V$SPZ1_01	.
chr7	149419651	149419750	12	0.674439	0.451561	0.00531995	intron	KRBA1	.	.
chr7	155284201	155284300	9	0.143452	0.540725	0.00902991	intergenic	.	.	Name=CpG: 27
chr7	155592251	155592400	32	0.557733	0.698974	0.00436551	intergenic	.	.	.
chr7	156400351	156400500	25	0.0292298	0.317708	0.00500554	intergenic	.	.	Name=CpG: 81
chr7	157406101	157406200	24	0	0.251263	0.00152418	intron	PTPRN2	.	Name=CpG: 143
chr7	157454101	157454200	20	0.640287	0.795952	0.000360796	intron	PTPRN2	.	Name=CpG: 36
chr8	216401	216500	16	0.460963	0.682412	0.00410061	intergenic	.	.	Name=CpG: 40
chr8	599901	600000	12	0.602512	0.44	0.00361661	intron	ERICH1	.	Name=CpG: 45
chr8	613951	614050	14	0.655012	0.912465	0.00103295	downstream,intron	ERICH1,ERICH1	.	.
chr8	615151	615250	10	0.980983	0.85	0.00566609	intron	ERICH1	.	Name=CpG: 15
chr8	655251	655400	31	0.627484	0.911379	0.00108156	intron	ERICH1	.	.
chr8	1496801	1496900	14	0.787047	0.654974	0.00574194	exonic,utr5	DLGAP2,DLGAP2	Score=958;Name=V$CETS1P54_01	Name=CpG: 118
chr8	1496901	1497050	45	0.629592	0.402143	0.000877364	exonic	DLGAP2	Score=913;Name=V$LMO2COM_02	Name=CpG: 118
chr8	1950951	1951100	40	0.213691	0.409198	0.000481754	exonic	KBTBD11	Score=875;Name=V$AREB6_03	Name=CpG: 277
chr8	2585601	2585750	50	0.220741	0.494079	0.000157678	intron	LOC101927815	.	.
chr8	4644651	4644750	11	0.741259	0.335968	0.00592154	intron	CSMD1	.	.
chr8	9106951	9107050	11	0.421508	0.245982	0.00507749	intergenic	.	.	.
chr8	11538151	11538250	15	0.239261	0.0757453	0.00967175	intron	GATA4	.	Name=CpG: 165
chr8	14430901	14431000	14	0.782981	0.930403	0.00377029	intron	SGCZ	.	.
chr8	19171001	19171100	27	0.177067	0.320129	0.00765311	upstream,utr5	SH2D4A,SH2D4A	Score=890;Name=V$MAZR_01	Name=CpG: 101
chr8	22238551	22238650	10	0.474315	0.77735	0.00796349	intron	SLC39A14	.	.
chr8	22561251	22561400	44	0.0642505	0.19292	0.00490903	intergenic	.	.	Name=CpG: 37
chr8	29945801	29945900	14	0.785714	0.899443	0.00107559	intron	MIR548O2	.	.
chr8	37555851	37556050	68	0.0225962	0.136974	0.000745646	exonic	ZNF703	Score=972;Name=V$AP2GAMMA_01	Name=CpG: 327
chr8	37699401	37699550	19	0.665777	0.886283	0.00570176	exonic,downstream	ADGRA2,BRF2	Score=855;Name=V$E2F_03	Name=CpG: 99
chr8	38832201	38832300	11	0.109163	0.435498	0.00588927	exonic,downstream,intron	HTRA4,PLEKHA2,HTRA4	Score=798;Name=V$ARNT_02	Name=CpG: 78
chr8	41508501	41508600	16	0.95414	0.762798	0.00045658	intergenic	.	.	.
chr8	43102001	43102150	35	0.235461	0.0549639	0.00263691	intergenic	.	.	Name=CpG: 95
chr8	43127101	43127200	20	0.755477	0.634176	0.00660066	intergenic	.	.	Name=CpG: 23
chr8	43132151	43132250	15	0.268018	0.397634	0.000891901	intergenic	.	.	Name=CpG: 50
chr8	43132451	43132550	16	0.36072	0.213133	0.00661522	intergenic	.	.	Name=CpG: 50
chr8	49783201	49783300	16	0.442792	0.223415	0.00821374	intergenic	.	.	Name=CpG: 54
chr8	50219951	50220050	12	0.415475	0.572738	0.00349966	intergenic	.	.	.
chr8	61430901	61431000	10	0.35	0.588172	0.00915169	intron	RAB2A	Score=869;Name=V$NKX3A_01	.
chr8	61626701	61626800	16	0.506914	0.615897	0.00168734	intron	CHD7	.	Name=CpG: 43
chr8	88984451	88984600	22	0.856203	0.706802	0.00614086	intergenic	.	.	.
chr8	99438701	99438800	22	0.117494	0.219049	0.00350433	upstream	KCNS2	.	Name=CpG: 178
chr8	104383701	104383850	26	0.00396825	0.142365	0.00258778	upstream,utr5	CTHRC1,CTHRC1	.	Name=CpG: 75
chr8	105478701	105478850	50	0.14537	0.263627	0.00156954	intron	DPYS	.	Name=CpG: 74
chr8	119086751	119086850	14	0.711913	0.855305	0.00384547	intron	EXT1	.	.
chr8	121138401	121138500	12	0.525004	0.297385	0.00385729	intron	COL14A1	.	.
chr8	141110101	141110250	30	0.671358	0.428896	0.00259749	intron	TRAPPC9	.	Name=CpG: 210
chr8	142069851	142069950	10	0.48673	0.277037	0.00804524	intergenic	.	.	.
chr8	142237051	142237150	13	0.584339	0.73956	0.00516946	intron	SLC45A4	.	Name=CpG: 25
chr8	143694201	143694300	10	0.499276	0.693978	0.00592154	utr3	ARC	.	.
chr8	143781601	143781700	20	0.625733	0.391264	0.00584076	downstream,utr5	LOC100288181,LY6K	.	Name=CpG: 92
chr8	144361351	144361500	30	0.418636	0.154261	0.00203551	downstream	LINC01604	.	Name=CpG: 73
chr8	144651951	144652100	26	0.870066	0.699809	0.00294443	exonic,intron	MROH6,MROH6	Score=971;Name=V$TCF11_01	Name=CpG: 68
chr8	144659851	144660100	72	0.166884	0.360814	0.00360922	exonic,downstream,intron	NAPRT,EEF1D,NAPRT	Score=940;Name=V$LMO2COM_01	Name=CpG: 94
chr8	144801251	144801350	10	0.8	0.523613	0.00592154	exonic,intron	MAPK15,MAPK15	Score=918;Name=V$MEIS1_01	Name=CpG: 30
chr8	144809701	144809900	68	0.724708	0.545924	0.0023837	exonic	FAM83H	Score=785;Name=V$PAX5_01	Name=CpG: 297
chr8	144896151	144896300	26	0.649699	0.788456	0.00231519	exonic,intron,upstream	SCRIB,SCRIB,MIR937	Score=903;Name=V$STAT_01	.
chr8	145003601	145003750	27	0.216684	0.112648	0.00778333	exonic,intron	PLEC,PLEC	Score=905;Name=V$P300_01	Name=CpG: 46
chr8	145003851	145004050	40	0.635116	0.410551	0.00401234	exonic,intron	PLEC,PLEC	Score=881;Name=V$MYCMAX_02	Name=CpG: 46
chr8	145115251	145115350	18	0.502358	0.604657	0.00697004	intron	OPLAH	Score=877;Name=V$ZID_01	Name=CpG: 117
chr8	145129201	145129300	10	0.0258702	0.147392	0.0090907	intergenic	.	.	.
chr8	145578001	145578150	40	0.293617	0.408257	0.00137967	downstream,intron	FBXL6,TMEM249	.	Name=CpG: 96
chr9	971601	971700	18	0.0643705	0.180411	0.00968619	intergenic	.	.	Name=CpG: 260
chr9	33077001	33077100	20	0.356502	0.4941	0.00141319	upstream	SMU1	.	.
chr9	34371001	34371150	27	0.909221	0.696002	0.00186058	exonic	KIAA1161	Score=949;Name=V$GATA1_01	Name=CpG: 223
chr9	34371151	34371250	21	0.653462	0.810043	0.0033469	exonic	KIAA1161	.	Name=CpG: 223
chr9	37787351	37787450	28	0.561975	0.774119	0.00425327	intergenic	.	.	Name=CpG: 60
chr9	37800301	37800400	16	0.316299	0.601212	0.00493247	upstream	DCAF10	.	.
chr9	44119451	44119550	13	0.258449	0.458759	0.00680165	intergenic	.	.	Name=CpG: 143
chr9	68414101	68414200	11	0.19656	0.0723063	0.00592154	downstream,upstream	MIR4477A,MIR4477B	.	.
chr9	70922151	70922250	22	0.348788	0.231644	0.00132196	intergenic	.	.	Name=CpG: 61
chr9	71735351	71735450	10	0.642445	0.840623	0.00592154	upstream	TJP2	.	.
chr9	89763701	89763800	10	0.214309	0.0638095	0.0090907	exonic	C9orf170	Score=973;Name=V$NFAT_Q6	Name=CpG: 40
chr9	91897301	91897400	14	0.323659	0.529104	0.00571804	intergenic	.	.	.
chr9	92255451	92255600	22	0.499611	0.728995	0.00488067	intron	UNQ6494	.	.
chr9	96572801	96572900	12	0.477713	0.252433	0.00678035	intergenic	.	.	.
chr9	100000201	100000350	27	0.273049	0.0729556	0.00367405	upstream,upstream	LOC100499484,LOC100499484-C9ORF174	.	.
chr9	100849951	100850050	13	0.244083	0.411422	0.00958316	exonic	TRIM14	Score=902;Name=V$CREL_01	Name=CpG: 75
chr9	100882251	100882400	26	0.491234	0.756399	0.00330341	downstream,upstream	CORO2A,TRIM14	.	.
chr9	102590851	102590950	22	0.114177	0.217689	0.00337737	exonic	NR4A3	Score=996;Name=V$STAT3_02	Name=CpG: 70
chr9	107690701	107690800	24	0.0592727	0.176445	0.000447227	upstream	ABCA1	Score=934;Name=V$STAT_01	Name=CpG: 73
chr9	115822351	115822450	10	0.09	0.272414	0.00592154	intergenic	.	.	Name=CpG: 119
chr9	116613751	116613850	11	0.984848	0.835031	0.00890895	intergenic	.	.	.
chr9	119722151	119722250	10	0.00384615	0.109767	0.00831646	intron	ASTN2	Score=948;Name=V$NKX25_01	.
chr9	120404351	120404450	9	0.742408	0.885801	0.0090907	intergenic	.	.	.
chr9	121571801	121571900	12	0.65	0.954023	0.00382235	intergenic	.	.	.
chr9	128799401	128799500	9	0.413085	0.639065	0.00915169	intergenic	.	Score=979;Name=V$AP2REP_01	.
chr9	129088651	129088750	12	0.261391	0.409259	0.00871926	upstream	MVB12B	Score=973;Name=V$SP1_01	Name=CpG: 30
chr9	130590701	130590800	20	0.684096	0.824877	0.0018944	intron	ENG	.	.
chr9	130684201	130684300	18	0.295411	0.551587	0.0069467	exonic	PIP5KL1	.	Name=CpG: 43
chr9	130833051	130833150	10	0.693419	0.848677	0.00804524	intron	SLC25A25	.	.
chr9	130955151	130955350	46	0.33311	0.0692784	0.00105005	upstream,intron	CIZ1,CIZ1	Score=887;Name=V$SREBP1_01	Name=CpG: 41
chr9	131683801	131683900	16	0.928977	0.791982	0.00813823	upstream,utr5	PHYHD1,PHYHD1	.	.
chr9	132109851	132109950	10	0.650702	0.427623	0.00588927	downstream	LINC01503	.	.
chr9	132628851	132628950	12	0.516317	0.346569	0.00533759	intron	USP20	.	.
chr9	132800551	132800650	13	0.491825	0.264843	0.00165625	intron	FNBP1	.	.
chr9	132800701	132800850	35	0.557219	0.360739	0.00185646	intron	FNBP1	.	.
chr9	134127751	134127850	14	0.53602	0.352368	0.00834182	intergenic	.	.	.
chr9	134155701	134155800	15	0.42616	0.557732	0.00412805	intergenic	.	Score=751;Name=V$NRSF_01	.
chr9	135455251	135455350	12	0.0491009	0.197848	0.00804524	intergenic	.	.	Name=CpG: 241
chr9	136075351	136075450	12	0.505321	0.322368	0.00853899	intergenic	.	.	Name=CpG: 29
chr9	136710251	136710350	12	0.269144	0.108796	0.0038398	intron	VAV2	.	.
chr9	137028301	137028400	11	0.427128	0.598817	0.00592154	downstream	RNU6ATAC	.	.
chr9	137277751	137277850	12	0.419317	0.659322	0.00326372	intron	RXRA	.	.
chr9	138889201	138889300	12	0.420089	0.539646	0.00680165	intergenic	.	Score=856;Name=V$GATA1_03	.
chr9	138976251	138976350	14	0.801258	0.680174	0.00783954	intron	NACC2	.	.
chr9	139258951	139259050	9	0.829828	0.982906	0.00791404	exonic,intron,upstream	CARD9,CARD9,DNLZ	.	Name=CpG: 127
chr9	139425351	139425450	10	0.179787	0.331265	0.00592154	intron	NOTCH1	.	.
chr9	139522901	139523000	20	0.10495	0.305	0.00446333	intergenic	.	.	.
chr9	139563001	139563100	20	0.515775	0.615915	0.00381239	exonic,intron,upstream,utr5	EGFL7,EGFL7,MIR126,EGFL7	Score=804;Name=V$MYOGNF1_01	.
chr9	139716001	139716100	18	0.203829	0.394781	0.00209111	intron	RABL6	.	Name=CpG: 96
chr9	139898851	139899000	27	0.331111	0.56099	0.00321964	intergenic	.	.	.
chr9	139903401	139903500	12	0.601277	0.894385	0.0050557	exonic,intron	ABCA2,ABCA2	Score=707;Name=V$LUN1_01	.
chr9	140056401	140056500	20	0.0633602	0.249098	0.000929616	exonic	GRIN1	Score=954;Name=V$FOXO1_01	Name=CpG: 134
chr9	140069851	140069950	20	0.412597	0.304787	0.00429084	exonic,intron	ANAPC2,ANAPC2	Score=765;Name=V$PAX5_01	.
chr9	140175651	140175800	55	0.117501	0.229258	0.00219132	utr3	TOR4A	.	Name=CpG: 344
chr9	140205951	140206050	12	0.578503	0.302898	0.00535526	intron	EXD3	Score=1000;Name=V$NFE2_01	.
chr9	140311601	140311750	45	0.737006	0.516664	0.000185527	intron	EXD3	.	Name=CpG: 156
chr9	140312001	140312200	42	0.416565	0.588677	0.0027652	intron	EXD3	.	Name=CpG: 156
chr9	140312401	140312500	13	0.455668	0.73174	0.00155493	intron	EXD3	.	Name=CpG: 156
chr9	140395251	140395450	60	0.728648	0.491645	0.001288	exonic,intron	PNPLA7,PNPLA7	Score=827;Name=V$OLF1_01	Name=CpG: 43
chr9	140502501	140502600	10	0.619953	0.78	0.00804524	intron	ARRDC1	.	.
chr9	140683551	140683650	20	0.703273	0.855736	0.0017546	intron	EHMT1	.	Name=CpG: 59
chrX	9433951	9434050	21	0.0329389	0.140986	0.001086	intron	TBL1X	Score=782;Name=V$AHRARNT_02	Name=CpG: 168
chrX	9733501	9733650	55	0.238859	0.0952315	0.000448572	exonic,intron	GPR143,GPR143	Score=876;Name=V$NCX_01	Name=CpG: 81
chrX	9754151	9754250	19	0.124222	0.22973	0.000493927	upstream	SHROOM2	.	Name=CpG: 172
chrX	9982701	9982800	14	0.336356	0.463094	0.00317266	upstream	WWC3	.	Name=CpG: 170
chrX	9983151	9983250	14	0.425612	0.165679	0.00640346	upstream	WWC3	.	Name=CpG: 170
chrX	9984251	9984400	36	0.479121	0.610312	0.00325782	intron	WWC3	.	Name=CpG: 170
chrX	12156851	12156950	13	0.218457	0.0739742	0.00592154	utr5	FRMPD4	.	Name=CpG: 62
chrX	13671351	13671500	39	0.195076	0.0342119	0.00251941	intron,utr5	TCEANC,TCEANC	.	Name=CpG: 48
chrX	14262001	14262100	28	0.388776	0.615369	0.000468032	upstream	UBE2E4P	.	.
chrX	15353551	15353650	24	0.363619	0.507523	0.000866497	exonic,utr3,utr5,intron	PIGA,PIGA,PIGA,PIGA	Score=787;Name=V$AHRARNT_02	Name=CpG: 66
chrX	16964551	16964650	12	0.235172	0.432914	0.00252617	upstream	REPS2	.	Name=CpG: 68
chrX	16965201	16965350	29	0.389925	0.147152	0.00502117	exonic,intron	REPS2,REPS2	Score=959;Name=V$AREB6_04	Name=CpG: 68
chrX	17393801	17394000	68	0.253015	0.387785	0.00156433	exonic,utr5	NHS,NHS	Score=931;Name=V$ZID_01	Name=CpG: 194
chrX	17394101	17394200	24	0.241579	0.368268	0.000105359	exonic	NHS	.	Name=CpG: 194
chrX	17395451	17395650	65	0.313508	0.157915	0.00203828	intron	NHS	Score=945;Name=V$CREBP1_01	Name=CpG: 194
chrX	17395651	17395750	13	0.223963	0.377446	0.00791546	intron	NHS	.	Name=CpG: 194
chrX	17674301	17674450	45	0.132631	0.237091	0.00562842	intron	NHS	Score=961;Name=V$LMO2COM_01	Name=CpG: 73
chrX	18372151	18372350	46	0.406871	0.201024	0.00170714	intron	SCML2	.	Name=CpG: 138
chrX	18372551	18372700	27	0.158475	0.412811	0.00173078	intron	SCML2	Score=888;Name=V$NCX_01	Name=CpG: 138
chrX	19002451	19002550	11	0.381438	0.187328	0.00509932	upstream,utr5	PHKA2,PHKA2	.	Name=CpG: 113
chrX	19002901	19003000	16	0.153527	0.268663	0.00227832	upstream	PHKA2	.	Name=CpG: 113
chrX	19140151	19140250	16	0.210487	0.0483631	0.0014669	intron	ADGRG2	.	Name=CpG: 92
chrX	19533201	19533300	16	0.135817	0.317029	0.00565953	exonic	MAP3K15	.	Name=CpG: 56
chrX	19905151	19905300	66	0.203858	0.43008	1.85563e-05	intron	SH3KBP1	Score=948;Name=V$NKX25_01	Name=CpG: 148
chrX	19905551	19905650	20	0.252753	0.385372	0.00181414	utr5	SH3KBP1	Score=980;Name=V$AP2GAMMA_01	Name=CpG: 148
chrX	20009301	20009400	18	0.338786	0.141468	0.00108951	upstream	LOC729609	Score=902;Name=V$SP1_Q6	Name=CpG: 104
chrX	20134401	20134500	34	0.406941	0.284636	0.0013078	intron	MAP7D2	.	Name=CpG: 105
chrX	20286451	20286550	22	0.441524	0.33752	0.00227495	upstream	RPS6KA3	Score=885;Name=V$NGFIC_01	Name=CpG: 204
chrX	21392051	21392150	19	0.28613	0.124342	0.0060696	upstream	CNKSR2	.	Name=CpG: 161
chrX	21676201	21676300	15	0.407401	0.286969	0.00493247	utr5	KLHL34	Score=955;Name=V$GATA1_01	Name=CpG: 255
chrX	21857701	21857850	32	0.42355	0.173948	0.000803333	utr5	MBTPS2	Score=886;Name=V$ZID_01	Name=CpG: 56
chrX	21959351	21959450	34	0.148567	0.313698	0.0027952	intron	SMS	Score=877;Name=V$NFKAPPAB50_01	Name=CpG: 119
chrX	23352151	23352350	53	0.366085	0.218901	0.00444946	upstream	PTCHD1	Score=1000;Name=V$STAT4_01,V$SRY_01,V$MZF1_01	Name=CpG: 197
chrX	23352651	23352750	13	0.412955	0.0923077	0.0026391	upstream	PTCHD1	Score=951;Name=V$PAX4_03	Name=CpG: 197
chrX	23352851	23353000	47	0.582345	0.276658	0.000368349	exonic,upstream,utr5	PTCHD1,PTCHD1,PTCHD1	Score=901;Name=V$SPZ1_01	Name=CpG: 197
chrX	23761301	23761400	22	0.21868	0.339548	0.00146447	utr5	ACOT9	.	Name=CpG: 61
chrX	23925701	23925850	34	0.355805	0.237382	0.00436073	exonic,upstream,utr3,utr5,intron	APOO,CXorf58,APOO,APOO,APOO	Score=940;Name=V$TGIF_01	Name=CpG: 82
chrX	23925901	23926000	18	0.366981	0.242188	0.000354871	upstream,utr3,utr5	CXorf58,APOO,APOO	Score=889;Name=V$E2F_02	Name=CpG: 82
chrX	24043551	24043700	36	0.214172	0.330545	0.0013886	intron	KLHL15	Score=963;Name=V$SP1_Q6	Name=CpG: 125
chrX	24043701	24043800	18	0.193487	0.381325	0.00108972	intron	KLHL15	Score=980;Name=V$CETS1P54_01	Name=CpG: 125
chrX	24483451	24483550	20	0.266535	0.459101	0.000672715	utr5	PDK3	.	Name=CpG: 107
chrX	25020551	25020800	85	0.181876	0.381478	0.00243381	downstream	ARX	Score=895;Name=V$AP2_Q6	Name=CpG: 271
chrX	25022801	25022950	34	0.184774	0.346576	0.00108184	exonic	ARX	Score=926;Name=V$USF_C	Name=CpG: 271
chrX	25030651	25030750	14	0.279095	0.509773	0.00265508	intron	ARX	.	Name=CpG: 130
chrX	25031101	25031250	36	0.222743	0.480781	0.001274	exonic	ARX	Score=964;Name=V$AREB6_04	Name=CpG: 130
chrX	25031701	25031850	44	0.338073	0.149325	0.000931123	exonic	ARX	Score=900;Name=V$SP1_Q6	Name=CpG: 130
chrX	25033651	25033750	18	0.324343	0.439442	0.00171488	exonic,intron	ARX,ARX	Score=880;Name=V$BRN2_01	Name=CpG: 74
chrX	25034001	25034150	38	0.11139	0.360382	0.00111191	utr5,upstream	ARX,ARX	Score=1000;Name=V$USF_C	Name=CpG: 74
chrX	25038951	25039050	14	0.222007	0.115476	0.00641963	intergenic	.	.	Name=CpG: 34
chrX	25041001	25041100	16	0.275792	0.158283	0.0069467	intergenic	.	Score=791;Name=V$ISRE_01	Name=CpG: 52
chrX	30327101	30327300	68	0.196723	0.447455	0.00366406	exonic	NR0B1	Score=838;Name=V$NGFIC_01	Name=CpG: 116
chrX	30671651	30671750	10	0.458111	0.188776	0.00915169	exonic,intron,utr5	GK,GK,GK	Score=896;Name=V$CEBP_01	Name=CpG: 99
chrX	30907351	30907450	11	0.205949	0.345085	0.00871926	utr5	TAB3	Score=906;Name=V$SP1_Q6	Name=CpG: 88
chrX	30907451	30907550	22	0.235947	0.431044	0.00473252	upstream,utr5	TAB3,TAB3	Score=989;Name=V$STAT3_02	Name=CpG: 88
chrX	31284851	31284950	16	0.198019	0.336346	0.00102325	exonic,intron,utr5	DMD,DMD,DMD	Score=963;Name=V$NCX_01	Name=CpG: 51
chrX	34533851	34533950	15	0.702024	0.864103	0.00257574	intergenic	.	.	.
chrX	34675451	34675550	19	0.131756	0.279072	0.00244846	upstream	TMEM47	Score=920;Name=V$SP1_Q6	Name=CpG: 113
chrX	36981851	36982000	60	0.394086	0.224234	0.00082039	intergenic	.	.	Name=CpG: 56
chrX	37004301	37004400	19	0.500095	0.339699	0.00899705	intergenic	.	.	Name=CpG: 119
chrX	37431351	37431500	44	0.209692	0.410285	0.000749595	exonic	LANCL3	Score=882;Name=V$ATF6_01	Name=CpG: 128
chrX	37545051	37545150	13	0	0.108974	0.00291896	upstream,utr5	XK,XK	Score=815;Name=V$CMYB_01	Name=CpG: 86
chrX	38079751	38079850	18	0.507447	0.272262	0.000213722	intron	SRPX	Score=953;Name=V$FOXO1_01	Name=CpG: 48
chrX	38186151	38186300	31	0.552918	0.304056	0.000707494	intron	RPGR	.	.
chrX	38186651	38186800	45	0.328678	0.486243	0.000703421	upstream,utr5	RPGR,RPGR	Score=967;Name=V$CETS1P54_01	Name=CpG: 58
chrX	38663001	38663100	10	0.367971	0.0984848	0.0090907	intron,utr3,utr5	MID1IP1,MID1IP1-AS1,MID1IP1	Score=854;Name=V$RSRFC4_01	Name=CpG: 150
chrX	38663801	38663900	16	0.496237	0.355083	0.00410684	intron,upstream	MID1IP1,MID1IP1-AS1	.	Name=CpG: 150
chrX	39868901	39869000	22	0.106159	0.230356	0.00481942	intergenic	.	Score=859;Name=V$TST1_01	Name=CpG: 306
chrX	39871601	39871700	16	0.285714	0.16751	0.00412805	intergenic	.	Score=820;Name=V$HNF4_01	Name=CpG: 275
chrX	39951301	39951400	22	0.342289	0.50129	0.00197701	intron	BCOR	.	Name=CpG: 75
chrX	39955201	39955350	61	0.0661665	0.239908	9.18339e-05	intron	BCOR	Score=898;Name=V$NMYC_01	Name=CpG: 1114
chrX	39956651	39956750	24	0.149493	0.267468	0.00340196	upstream,utr5,intron	BCOR,BCOR,BCOR	Score=786;Name=V$COMP1_01	Name=CpG: 1114
chrX	40005051	40005150	9	0.186603	0.054589	0.00915169	intron	BCOR	Score=916;Name=V$AP1FJ_Q2	Name=CpG: 167
chrX	40005151	40005300	42	0.268967	0.130398	0.00543615	intron	BCOR	Score=985;Name=V$STAT1_03	Name=CpG: 167
chrX	40011051	40011250	53	0.249691	0.523113	0.00280888	intron	BCOR	Score=922;Name=V$MAZR_01	Name=CpG: 409
chrX	40011451	40011550	16	0.234147	0.40075	0.00162052	intron	BCOR	.	Name=CpG: 409
chrX	40014351	40014450	14	0.310474	0.0739723	0.00258448	intron	BCOR	Score=959;Name=V$NKX25_01	Name=CpG: 409
chrX	40016101	40016200	12	0.625	0.0666667	0.00220986	intron	BCOR	.	Name=CpG: 409
chrX	40030601	40030700	10	0.221754	0.0879828	0.00592154	intron	BCOR	Score=938;Name=V$ELK1_02	.
chrX	40064901	40065000	10	0.346154	0.62924	0.00592154	intergenic	.	.	Name=CpG: 25
chrX	41301501	41301650	32	0.278361	0.0836633	0.00134795	intergenic	.	Score=888;Name=V$NFKB_C	Name=CpG: 50
chrX	41782151	41782250	24	0.414135	0.622209	0.000153149	exonic,utr5,intron	CASK,CASK,CASK	Score=862;Name=V$GATA1_03	Name=CpG: 153
chrX	41782351	41782450	23	0.50474	0.368663	0.00204075	upstream	CASK	Score=850;Name=V$AHRARNT_01	Name=CpG: 153
chrX	41782801	41782900	25	0.354854	0.47247	6.82737e-05	upstream	CASK	Score=829;Name=V$AP4_01	Name=CpG: 153
chrX	41782901	41783000	27	0.392066	0.288857	0.000360112	upstream	CASK	Score=944;Name=V$LYF1_01	Name=CpG: 153
chrX	45710951	45711050	13	0.304482	0.0534911	0.00163998	upstream	LOC401585	Score=943;Name=V$SP1_01	Name=CpG: 68
chrX	46399401	46399500	14	0.755435	0.878284	0.00579305	intron	ZNF674	.	.
chrX	46433301	46433650	112	0.371358	0.609608	0.00212269	exonic,utr5	CHST7,CHST7	Score=872;Name=V$RFX1_01	Name=CpG: 213
chrX	46433851	46434050	68	0.438415	0.613608	0.00247661	exonic	CHST7	Score=945;Name=V$NRF2_01	Name=CpG: 213
chrX	46434301	46434400	13	0.493776	0.15725	0.00257574	exonic	CHST7	Score=876;Name=V$NMYC_01	Name=CpG: 213
chrX	46696351	46696450	10	0.55	0.119697	0.00849204	utr5	RP2	Score=790;Name=V$AHR_01	Name=CpG: 80
chrX	46696701	46696850	20	0.452531	0.107029	0.00646525	intron	RP2	Score=738;Name=V$SEF1_C	Name=CpG: 80
chrX	46771901	46772050	34	0.240263	0.360938	0.00244027	utr5,intron	JADE3,JADE3	Score=984;Name=V$MYOD_Q6	Name=CpG: 154
chrX	47004901	47005050	37	0.360461	0.48807	0.00545337	exonic,intron,upstream	RBM10,RBM10,NDUFB11	Score=832;Name=V$NGFIC_01	Name=CpG: 103
chrX	47092601	47092750	43	0.0756354	0.235133	0.00446246	exonic,intron	USP11,USP11	.	Name=CpG: 65
chrX	47092951	47093050	18	0.304324	0.191968	0.0078866	intron	USP11	Score=900;Name=V$EGR1_01	Name=CpG: 65
chrX	47341851	47342000	27	0.492779	0.354089	0.00342852	upstream,utr5,intron	LINC01560,ZNF41,ZNF41	.	Name=CpG: 80
chrX	48334951	48335050	14	0.374336	0.649052	0.00388047	intron,utr5	FTSJ1,FTSJ1	.	Name=CpG: 80
chrX	48367351	48367500	33	0.0907407	0.245983	0.00688755	intron,upstream,utr5	PORCN,PORCN,PORCN	Score=903;Name=V$EGR1_01	Name=CpG: 50
chrX	48555001	48555250	70	0.218393	0.440314	0.00325003	exonic,intron,upstream,utr5	SUV39H1,SUV39H1,SUV39H1,SUV39H1	Score=911;Name=V$AP2_Q6	Name=CpG: 92
chrX	48595851	48595950	16	0.209495	0.383854	0.00230503	intergenic	.	.	Name=CpG: 42
chrX	48693801	48693900	24	0.505542	0.404765	0.000336157	exonic,intron	PCSK1N,PCSK1N	Score=909;Name=V$AP2_Q6	Name=CpG: 83
chrX	48748401	48748500	24	0.482432	0.346726	0.000117824	intergenic	.	.	Name=CpG: 91
chrX	48776201	48776350	51	0.223206	0.398117	0.00151412	utr5	PIM2	Score=985;Name=V$STAT3_02	Name=CpG: 82
chrX	48814401	48814550	51	0.275552	0.519337	0.000118768	exonic,intron	OTUD5,OTUD5	Score=963;Name=V$EGR3_01,V$EGR2_01	Name=CpG: 138
chrX	48814951	48815050	21	0.20414	0.439088	0.000954949	upstream,intron	OTUD5,OTUD5	.	Name=CpG: 138
chrX	48815101	48815200	10	0.501172	0.380593	0.00592154	upstream,intron	OTUD5,OTUD5	Score=960;Name=V$SP1_Q6,V$FOXO1_01	Name=CpG: 138
chrX	48815201	48815400	68	0.174895	0.414032	0.00076744	upstream,intron	OTUD5,OTUD5	Score=967;Name=V$PAX4_03	Name=CpG: 138
chrX	48900851	48900950	11	0.590909	0.305785	0.00380495	utr5	TFE3	Score=980;Name=V$BACH2_01	Name=CpG: 88
chrX	48957801	48957950	31	0.446807	0.234792	0.00423684	intron	WDR45	.	Name=CpG: 75
chrX	48958151	48958300	33	0.359584	0.541781	0.00251946	upstream	WDR45	.	Name=CpG: 75
chrX	48979951	48980050	26	0.309467	0.13549	0.00331715	exonic	GPKOW	.	Name=CpG: 38
chrX	49012701	49012850	26	0.494039	0.212925	0.00322859	intergenic	.	Score=945;Name=V$P53_02	Name=CpG: 37
chrX	49019901	49020050	35	0.621786	0.417444	0.00538874	intron	MAGIX	Score=887;Name=V$CREL_01	Name=CpG: 62
chrX	49020051	49020150	24	0.25465	0.461768	5.93677e-05	exonic,intron	MAGIX,MAGIX	Score=945;Name=V$P53_02	Name=CpG: 62
chrX	49042801	49042950	36	0.464879	0.150943	0.000713732	downstream,upstream,utr5	SYP,PRICKLE3,PRICKLE3	Score=907;Name=V$AP2_Q6	Name=CpG: 43
chrX	49056801	49056900	14	0.384316	0.581834	0.00574194	intron,upstream	SYP-AS1,SYP	.	Name=CpG: 49
chrX	49092051	49092150	19	0.513398	0.267024	0.000423294	exonic,intron,utr5	CCDC22,CCDC22,CCDC22	Score=942;Name=V$SP1_01	Name=CpG: 26
chrX	49126251	49126500	128	0.332028	0.560784	1.80283e-05	exonic,upstream,utr5,intron	PPP1R3F,PPP1R3F,PPP1R3F,PPP1R3F	Score=932;Name=V$SP1_01	Name=CpG: 140
chrX	49126551	49126650	13	0.636605	0.369231	0.00249017	exonic,intron	PPP1R3F,PPP1R3F	.	Name=CpG: 140
chrX	51075651	51075750	17	0.445902	0.262789	0.000776593	intron,upstream,utr5	NUDT10,NUDT10,NUDT10	.	Name=CpG: 107
chrX	51361351	51361650	85	0.28381	0.122288	0.00417242	intergenic	.	.	Name=CpG: 107
chrX	53349851	53350000	38	0.216877	0.0726653	0.0038146	exonic	IQSEC2	.	Name=CpG: 98
chrX	53467801	53467950	30	0.118415	0.246105	0.00402007	intergenic	.	.	.
chrX	54070451	54070550	23	0.390309	0.189843	0.000104778	intron,upstream,utr5	PHF8,PHF8,PHF8	.	Name=CpG: 102
chrX	54209051	54209150	23	0.313626	0.437335	0.00207039	exonic	FAM120C	.	Name=CpG: 84
chrX	54209301	54209450	35	0.45904	0.244395	0.00175548	exonic	FAM120C	.	Name=CpG: 84
chrX	54521651	54521750	16	0.350219	0.544335	0.00482337	exonic	FGD1	.	Name=CpG: 121
chrX	54521901	54522050	37	0.454649	0.264462	0.00108555	utr5	FGD1	.	Name=CpG: 121
chrX	54522651	54522750	18	0.160835	0.359035	0.00108972	upstream	FGD1	.	Name=CpG: 121
chrX	55187401	55187500	10	0.29538	0.470934	0.00804524	exonic,intron,utr5	FAM104B,FAM104B,FAM104B	.	Name=CpG: 62
chrX	56790701	56790800	12	0.185058	0.526483	0.00535526	intron	LINC01420	.	.
chrX	57936551	57936700	44	0.294154	0.4884	0.00110206	exonic	ZXDA	.	Name=CpG: 103
chrX	64626701	64626850	32	0.219355	0.467325	0.00349935	intergenic	.	.	Name=CpG: 145
chrX	64627101	64627200	15	0.501075	0.313231	0.000889762	intergenic	.	.	Name=CpG: 145
chrX	64627801	64627900	16	0.411782	0.170187	0.00314288	intergenic	.	.	Name=CpG: 145
chrX	66764001	66764100	14	0.470108	0.182546	0.00209764	utr5	AR	Score=921;Name=V$CP2_01	Name=CpG: 34
chrX	66766151	66766250	24	0.564969	0.33458	0.00143022	exonic	AR	Score=862;Name=V$ATF_01	Name=CpG: 27
chrX	67718651	67718850	56	0.206786	0.389968	0.0039273	utr5	YIPF6	Score=932;Name=V$AP1FJ_Q2	Name=CpG: 60
chrX	68049201	68049350	37	0.415443	0.173132	0.00217833	utr5	EFNB1	Score=807;Name=V$PAX3_01	Name=CpG: 154
chrX	68050101	68050200	10	0.188235	0.62	0.00764079	intron	EFNB1	Score=867;Name=V$ARNT_01	Name=CpG: 154
chrX	68384301	68384400	12	0.280291	0.468811	0.00509932	intron	PJA1	.	.
chrX	68385201	68385300	16	0.223024	0.352582	0.00237201	intron,utr5	PJA1,PJA1	.	Name=CpG: 47
chrX	68723951	68724100	40	0.214228	0.491128	0.00123784	upstream	FAM155B	Score=876;Name=V$NFE2_01	Name=CpG: 186
chrX	68725451	68725550	22	0.368578	0.494691	0.00670197	exonic	FAM155B	Score=960;Name=V$LMO2COM_01	Name=CpG: 186
chrX	69353351	69353500	21	0.496367	0.238294	0.00536512	utr5,intron	IGBP1,IGBP1	.	Name=CpG: 62
chrX	69654501	69654650	24	0.214733	0.795643	0.00272192	downstream	GDPD2	.	Name=CpG: 81
chrX	69672251	69672400	49	0.112593	0.419441	7.25076e-05	downstream,intron,utr5	DLG3-AS1,DLG3,DLG3	Score=936;Name=V$PAX4_03	.
chrX	69674751	69674850	9	0.564815	0.310185	0.00849204	intron,upstream,intron	DLG3-AS1,DLG3,DLG3	Score=934;Name=V$AREB6_03	Name=CpG: 45
chrX	70150901	70151000	10	0.683333	0.327273	0.00526415	upstream,utr5	SLC7A3,SLC7A3	Score=988;Name=V$CREBP1CJUN_01	Name=CpG: 27
chrX	70273001	70273150	24	0.427395	0.683437	0.00377004	intergenic	.	.	Name=CpG: 19
chrX	70338451	70338550	9	0.188889	0.505923	0.00915169	utr5	MED12	Score=791;Name=V$STAT1_01	Name=CpG: 50
chrX	70586151	70586300	32	0.308167	0.672893	0.00267283	exonic,utr5,intron	TAF1,TAF1,BCYRN1	Score=925;Name=V$HSF2_01	Name=CpG: 88
chrX	71130851	71130950	17	0.550889	0.357199	0.00801813	exonic,upstream	NHSL2,NHSL2	Score=958;Name=V$GATA2_01	Name=CpG: 123
chrX	71131051	71131150	17	0.338866	0.492806	0.00696213	exonic	NHSL2	Score=957;Name=V$MYOD_Q6	Name=CpG: 123
chrX	71238301	71238400	14	0.312695	0.161033	0.00416599	intron	NHSL2	.	Name=CpG: 44
chrX	71351451	71351550	22	0.198503	0.38698	0.000199737	utr5,intron	RGAG4,NHSL2	Score=788;Name=V$CDPCR3_01	Name=CpG: 104
chrX	71351601	71351750	64	0.157514	0.392677	2.1607e-05	utr5,intron	RGAG4,NHSL2	Score=896;Name=V$SPZ1_01	Name=CpG: 104
chrX	71526351	71526450	28	0.118669	0.272021	0.00103893	intron,upstream,utr5	CITED1,CITED1,CITED1	.	Name=CpG: 201
chrX	71934051	71934200	54	0.171317	0.321052	0.00257425	downstream,upstream	LOC101928259,PHKA1	Score=971;Name=V$SP1_Q6	Name=CpG: 68
chrX	73640701	73640800	18	0.545389	0.308418	0.00463383	upstream	SLC16A2	.	Name=CpG: 58
chrX	74144251	74144500	77	0.486037	0.275998	0.00304033	intron	KIAA2022	Score=939;Name=V$E2F_02	Name=CpG: 139
chrX	74144501	74144600	11	0.354335	0.492277	0.00871926	intron	KIAA2022	.	Name=CpG: 139
chrX	74145651	74145750	11	0.271479	0.444552	0.00385729	upstream	KIAA2022	Score=1000;Name=V$SP1_01	.
chrX	74376001	74376150	41	0.371961	0.181537	0.00324185	exonic,utr5	ABCB7,ABCB7	Score=819;Name=V$IRF2_01	.
chrX	74966851	74967050	66	0.395345	0.185941	0.000247809	intergenic	.	.	.
chrX	76703751	76703900	28	0.548203	0.336351	0.00234493	intergenic	.	.	.
chrX	77359551	77359650	23	0.52854	0.371688	0.00218028	upstream	PGK1	Score=896;Name=V$NFY_01	Name=CpG: 76
chrX	77359751	77359850	10	0.319716	0.49526	0.00764079	exonic,utr5	PGK1,PGK1	Score=842;Name=V$IRF7_01	Name=CpG: 76
chrX	79830251	79830350	16	0.585388	0.722194	0.00697954	intergenic	.	.	Name=CpG: 50
chrX	85402951	85403050	10	0.306667	0.636735	0.00800431	upstream	DACH2	Score=982;Name=V$PAX2_02	Name=CpG: 69
chrX	85403601	85403700	14	0.29523	0.450172	0.00789644	exonic,utr5	DACH2,DACH2	Score=866;Name=V$CREB_Q4	Name=CpG: 69
chrX	90689851	90689950	10	0.0538462	0.253704	0.0058571	intron,utr3,utr5,intron	PABPC5,PABPC5-AS1,PABPC5,PABPC5-AS1	Score=919;Name=V$ZIC1_01	Name=CpG: 46
chrX	92928401	92928500	16	0.0625	0.189734	0.00678035	upstream,utr5	FAM133A,NAP1L3	.	.
chrX	99663401	99663500	26	0.400261	0.298793	0.007658	exonic	PCDH19	Score=841;Name=V$HTF_01	Name=CpG: 311
chrX	99663851	99663950	22	0.351002	0.459756	0.00350185	utr5	PCDH19	Score=809;Name=V$PAX4_01	Name=CpG: 311
chrX	99664651	99664750	14	0.609774	0.428123	0.00789644	utr5	PCDH19	.	Name=CpG: 311
chrX	99666101	99666250	46	0.270927	0.152834	0.00582084	upstream	PCDH19	Score=1000;Name=V$TBP_01	Name=CpG: 28
chrX	99891351	99891450	9	0.378571	0.697949	0.00915169	intron,utr5	TSPAN6,TSPAN6	.	Name=CpG: 47
chrX	100446351	100446450	20	0.348804	0.488257	0.0030622	intergenic	.	.	Name=CpG: 44
chrX	100446601	100446750	34	0.178763	0.337413	0.0042552	intergenic	.	.	Name=CpG: 44
chrX	100740401	100740550	32	0.200873	0.388719	0.00455883	intron,utr5	ARMCX4,ARMCX4	Score=974;Name=V$AP2GAMMA_01	Name=CpG: 37
chrX	101771251	101771350	14	0.218944	0.418941	0.00472892	intron	TMSB15A	.	Name=CpG: 36
chrX	101967701	101967850	46	0.375443	0.205609	0.000480433	intron,intron	GPRASP2,ARMCX5-GPRASP2	.	Name=CpG: 90
chrX	102001401	102001500	14	0.357085	0.176987	0.00518313	intron	BHLHB9	.	Name=CpG: 75
chrX	102565751	102565850	14	0.422697	0.301581	0.0069467	intron,utr5	BEX2,BEX2	.	Name=CpG: 66
chrX	102659651	102659750	16	0.117932	0.314375	0.00902006	intergenic	.	Score=935;Name=V$CREBP1CJUN_01	.
chrX	103173501	103173650	46	0.101287	0.335779	0.00329658	intergenic	.	.	Name=CpG: 73
chrX	103401651	103401800	20	0.211302	0.332998	0.00752048	upstream,utr5	SLC25A53,SLC25A53	.	Name=CpG: 36
chrX	103411151	103411250	13	0.195055	0.379021	0.00333335	upstream,utr5	FAM199X,FAM199X	.	Name=CpG: 66
chrX	106242801	106242900	32	0.367993	0.230536	0.000342277	intron	MORC4	Score=886;Name=V$NMYC_01	Name=CpG: 93
chrX	106693401	106693500	13	0.464852	0.2558	0.00640346	intergenic	.	Score=971;Name=V$PAX2_02	Name=CpG: 87
chrX	107019401	107019500	18	0.14376	0.293296	0.000653585	upstream	TSC22D3	.	Name=CpG: 79
chrX	107069451	107069550	20	0.331435	0.544631	0.000175247	utr5	MID2	Score=864;Name=V$E2F_03	Name=CpG: 99
chrX	107069751	107069850	20	0.328709	0.472729	0.000418811	intron	MID2	Score=844;Name=V$CREB_Q2	Name=CpG: 99
chrX	107979751	107979900	34	0.310129	0.424746	0.00251886	intron,upstream,upstream,utr5	LOC101928358,IRS4,LOC101928358,LOC101928358	Score=919;Name=V$USF_Q6	Name=CpG: 160
chrX	108780651	108780750	12	0.423702	0.198366	0.00533759	intron	NXT2	Score=887;Name=V$HLF_01	.
chrX	108976451	108976550	13	0.451613	0.664336	0.00858996	utr5	ACSL4	Score=773;Name=V$E2F_01	Name=CpG: 79
chrX	109560701	109560850	29	0.305095	0.552994	0.00213179	exonic,intron	AMMECR1,AMMECR1	Score=981;Name=V$GATA1_01,V$ZIC3_01	Name=CpG: 81
chrX	110925101	110925200	14	0.289474	0.11075	0.00165625	intron	ALG13	.	Name=CpG: 83
chrX	117479551	117479650	14	0.370567	0.107373	0.00109394	upstream	WDR44	Score=933;Name=V$MSX1_01	Name=CpG: 82
chrX	117480301	117480400	13	0.519821	0.310281	0.00163998	utr5	WDR44	Score=820;Name=V$CMYB_01	Name=CpG: 82
chrX	117630401	117630500	11	0.539185	0.165775	0.00385729	intron	DOCK11	Score=958;Name=V$LMO2COM_01	Name=CpG: 116
chrX	117766101	117766200	12	0.859524	0.612393	0.00533759	intron	DOCK11	.	.
chrX	117861751	117861900	42	0.266529	0.602106	0.000112149	intron	IL13RA1	.	Name=CpG: 106
chrX	117973501	117973600	19	0.4117	0.279883	0.00137629	upstream,utr5	LINC01285,LINC01285	.	Name=CpG: 44
chrX	118108601	118108750	28	0.221888	0.362718	0.00420034	exonic,upstream,utr5	LONRF3,LONRF3,LONRF3	Score=821;Name=V$RFX1_01	Name=CpG: 168
chrX	118109101	118109200	32	0.388774	0.258393	0.00107277	exonic,upstream,utr5	LONRF3,LONRF3,LONRF3	Score=931;Name=V$IK2_01	Name=CpG: 168
chrX	118109401	118109600	68	0.308969	0.447706	0.000643101	exonic,upstream,utr5,intron	LONRF3,LONRF3,LONRF3,LONRF3	Score=915;Name=V$NMYC_01	Name=CpG: 168
chrX	118284751	118284850	17	0.518656	0.69978	0.00377742	upstream	KIAA1210	.	Name=CpG: 39
chrX	118370051	118370200	35	0.246617	0.464156	0.00227785	upstream	PGRMC1	Score=927;Name=V$SP1_Q6	Name=CpG: 113
chrX	118370301	118370400	9	0.270016	0.492593	0.00866948	exonic,utr5	PGRMC1,PGRMC1	Score=1000;Name=V$AML1_01	Name=CpG: 113
chrX	118602901	118603000	14	0.283319	0.397689	0.0031652	intron,utr3	SLC25A5,SLC25A5-AS1	Score=835;Name=V$USF_01	Name=CpG: 113
chrX	118708651	118708750	21	0.260948	0.385592	0.00603154	exonic,intron,utr5	UBE2A,UBE2A,UBE2A	Score=888;Name=V$AP2_Q6	Name=CpG: 98
chrX	118708901	118709050	52	0.395138	0.273046	0.000745102	exonic,intron,utr5	UBE2A,UBE2A,UBE2A	Score=912;Name=V$TCF11_01	Name=CpG: 98
chrX	118709101	118709200	16	0.176595	0.312095	0.00663338	intron	UBE2A	Score=820;Name=V$CDP_02	Name=CpG: 98
chrX	118740151	118740250	13	0.520674	0.214085	0.00310709	upstream	NKRF	.	Name=CpG: 73
chrX	118826901	118827000	13	0.287692	0.0909814	0.00791546	intron	2006-09-01	.	Name=CpG: 96
chrX	118827001	118827150	38	0.261441	0.062653	0.00167895	exonic,utr5,intron	SEPT6,SEPT6,SEPT6	.	Name=CpG: 96
chrX	118829401	118829500	16	0.690551	0.797685	0.00697954	intergenic	.	.	.
chrX	118892101	118892200	11	0.266005	0.409091	0.00804524	upstream	SOWAHD	.	Name=CpG: 150
chrX	118892551	118892700	37	0.328079	0.18532	0.00312328	exonic,upstream,utr5	SOWAHD,SOWAHD,SOWAHD	Score=707;Name=V$NRSF_01	Name=CpG: 150
chrX	119006001	119006100	16	0.362466	0.606534	0.0020183	intron,upstream	NDUFA1,RNF113A	.	Name=CpG: 72
chrX	119134001	119134100	20	0.307089	0.415769	0.00182529	intergenic	.	.	Name=CpG: 47
chrX	119149451	119149550	10	0.419628	0.217085	0.00804524	upstream,utr3	RHOXF1P1,RHOXF1P1	.	Name=CpG: 45
chrX	119384451	119384600	34	0.231004	0.439013	0.000522882	upstream	ZBTB33	Score=949;Name=V$ZIC1_01	Name=CpG: 62
chrX	119619751	119619900	27	0.353607	0.0824638	0.00505147	intergenic	.	.	.
chrX	119764051	119764150	16	0.484386	0.369947	0.0083498	upstream	C1GALT1C1	.	Name=CpG: 56
chrX	122317301	122317400	16	0.122213	0.274083	0.00825264	upstream	GRIA3	Score=784;Name=V$ARNT_02	.
chrX	122866801	122866900	12	0.461407	0.293452	0.00856445	exonic,utr5	THOC2,THOC2	Score=1000;Name=V$AML1_01	Name=CpG: 75
chrX	125299951	125300150	45	0.559495	0.329215	0.00724662	upstream,utr5	DCAF12L2,DCAF12L2	Score=836;Name=V$EGR1_01	Name=CpG: 104
chrX	125857951	125858050	11	0.385265	0.749817	0.0050557	intergenic	.	.	.
chrX	128787951	128788100	20	0.349044	0.584416	0.00748998	intron	APLN	Score=877;Name=V$XBP1_01	Name=CpG: 111
chrX	128788751	128788900	62	0.391857	0.236789	0.000177672	utr5	APLN	.	Name=CpG: 111
chrX	128911401	128911500	18	0.193638	0.075736	0.000649022	intergenic	.	Score=965;Name=V$HSF2_01	.
chrX	128977401	128977500	15	0.333333	0.48498	0.00286559	intron,utr5	ZDHHC9,ZDHHC9	Score=973;Name=V$AP2GAMMA_01	Name=CpG: 69
chrX	128977651	128977800	26	0.519851	0.407797	0.00498715	intron,upstream,utr5	ZDHHC9,ZDHHC9,ZDHHC9	Score=993;Name=V$PAX4_03	Name=CpG: 69
chrX	129114651	129114800	20	0.373038	0.199246	0.00750612	intergenic	.	.	Name=CpG: 277
chrX	129114901	129115050	55	0.241321	0.376086	6.97084e-05	intergenic	.	.	Name=CpG: 277
chrX	129117951	129118050	18	0.562197	0.452056	0.000493165	intergenic	.	.	Name=CpG: 277
chrX	129118151	129118250	30	0.258911	0.451909	0.000547452	intergenic	.	.	.
chrX	129244101	129244200	26	0.38145	0.506919	0.000107762	intron	ELF4	.	Name=CpG: 172
chrX	129244651	129244800	25	0.146902	0.540705	0.00428589	upstream,utr5	ELF4,ELF4	Score=797;Name=V$PPARG_03	Name=CpG: 172
chrX	129244951	129245050	25	0.19876	0.329682	0.00541163	upstream	ELF4	Score=887;Name=V$SPZ1_01	Name=CpG: 172
chrX	129299501	129299600	12	0.344892	0.222681	0.00846282	exonic,intron	AIFM1,AIFM1	Score=785;Name=V$PPARG_03	Name=CpG: 57
chrX	129402401	129402550	42	0.44867	0.293086	0.00246876	intron	ZNF280C	Score=802;Name=V$YY1_02	Name=CpG: 58
chrX	129473751	129473900	19	0.430251	0.157363	0.00715204	upstream,utr5	SLC25A14,SLC25A14	Score=964;Name=V$CETS1P54_01	Name=CpG: 40
chrX	130929601	130929700	9	0.506607	0.937149	0.00890895	intron	FIRRE	.	.
chrX	131157451	131157600	24	0.252777	0.452498	0.00865461	intron,upstream,utr5	STK26,STK26,STK26	Score=848;Name=V$CDPCR1_01	Name=CpG: 80
chrX	131623801	131623900	32	0.501862	0.37042	0.000129318	utr5,intron	MBNL3,MBNL3	Score=976;Name=V$SP1_01	Name=CpG: 111
chrX	132091101	132091250	36	0.592948	0.377755	0.00327696	exonic	HS6ST2	Score=903;Name=V$AP2_Q6	Name=CpG: 231
chrX	132548551	132548700	50	0.268006	0.424933	0.000142187	intron	GPC4	.	Name=CpG: 233
chrX	132548951	132549100	29	0.572242	0.327005	0.00643292	exonic,utr5	GPC4,GPC4	.	Name=CpG: 233
chrX	133119201	133119350	34	0.320874	0.513814	0.00291148	exonic,intron	GPC3,GPC3	Score=984;Name=V$PAX2_02	Name=CpG: 79
chrX	133306101	133306250	32	0.261699	0.562834	0.000645734	upstream,upstream	MIR106A,MIR18B	.	Name=CpG: 111
chrX	133594151	133594300	27	0.554396	0.0887706	0.00348387	upstream,utr5	HPRT1,HPRT1	Score=927;Name=V$SP1_01	Name=CpG: 68
chrX	134048801	134048950	41	0.509171	0.297952	0.00370917	intron	MOSPD1	Score=815;Name=V$RFX1_02	Name=CpG: 47
chrX	134166351	134166450	14	0.23723	0.350226	0.00258448	exonic,utr5	FAM127A,FAM127A	.	Name=CpG: 83
chrX	134232651	134232750	13	0.200606	0.403036	0.00158648	utr3,upstream	SMIM10L2B,SMIM10L2B	.	Name=CpG: 55
chrX	134477501	134477650	24	0.386961	0.229636	0.00650732	upstream,utr3,utr5	ZNF449,ZNF75D,ZNF75D	.	Name=CpG: 28
chrX	134556451	134556550	16	0.276366	0.485988	0.00412805	utr5	SMIM10L2A	.	Name=CpG: 78
chrX	134655301	134655550	77	0.5594	0.309903	0.00125809	upstream,intron	DDX26B-AS1,DDX26B	.	Name=CpG: 71
chrX	134657151	134657250	12	0.57671	0.798117	0.0041635	intron	DDX26B	.	.
chrX	135056101	135056200	14	0.292919	0.439069	0.00169627	upstream,utr5	MMGT1,MMGT1	.	Name=CpG: 44
chrX	135229701	135229850	64	0.293567	0.478872	0.00265391	upstream,utr5,intron	FHL1,FHL1,FHL1	Score=875;Name=V$OLF1_01	Name=CpG: 102
chrX	135579301	135579600	156	0.30251	0.535956	0.00101002	intron,upstream,utr5	HTATSF1,HTATSF1,HTATSF1	Score=957;Name=V$ATF6_01	Name=CpG: 121
chrX	135579601	135579700	38	0.438127	0.337722	0.000229895	intron,upstream,utr5	HTATSF1,HTATSF1,HTATSF1	.	Name=CpG: 121
chrX	135849101	135849300	37	0.460401	0.228506	0.00715603	intron	ARHGEF6	Score=976;Name=V$AP2GAMMA_01	Name=CpG: 104
chrX	135849301	135849450	51	0.541959	0.27021	0.000927513	utr5,intron	ARHGEF6,ARHGEF6	Score=983;Name=V$USF_Q6	Name=CpG: 104
chrX	135849851	135849950	12	0.276092	0.524799	0.00858996	upstream,intron	ARHGEF6,ARHGEF6	.	Name=CpG: 104
chrX	135991601	135991750	29	0.463727	0.271644	0.00467329	intergenic	.	.	Name=CpG: 45
chrX	136115901	136116000	16	0.383518	0.260361	0.000705352	intergenic	.	.	Name=CpG: 65
chrX	136116001	136116150	59	0.303989	0.47956	0.000960274	intergenic	.	Score=865;Name=V$NFKAPPAB50_01	Name=CpG: 65
chrX	136116351	136116450	11	0.397331	0.525479	0.00871926	intergenic	.	.	.
chrX	136632951	136633050	14	0.276587	0.143814	0.00858996	intergenic	.	Score=885;Name=V$NF1_Q6	Name=CpG: 92
chrX	136648251	136648400	22	0.591111	0.136111	0.0048137	upstream,utr5	ZIC3,ZIC3	Score=941;Name=V$P300_01	Name=CpG: 225
chrX	136648851	136648950	22	0.347928	0.580441	0.00550329	exonic	ZIC3	Score=849;Name=V$ATF_01	Name=CpG: 225
chrX	136649501	136649600	14	0.35644	0.237077	0.00169627	exonic	ZIC3	Score=859;Name=V$ARNT_01	Name=CpG: 225
chrX	136650651	136650800	28	0.42713	0.184516	0.00162634	intron	ZIC3	Score=909;Name=V$SOX9_B1	.
chrX	138276951	138277050	14	0.309172	0.168599	0.00317266	intron	FGF13	.	Name=CpG: 40
chrX	138277051	138277200	34	0.287338	0.140138	0.00631573	intron	FGF13	Score=906;Name=V$AP1FJ_Q2	Name=CpG: 40
chrX	138287451	138287600	20	0.449438	0.235202	0.00592154	upstream	FGF13	Score=867;Name=V$NFKB_C	Name=CpG: 155
chrX	139014651	139014750	13	0.263472	0.111859	0.00638731	intergenic	.	Score=825;Name=V$OLF1_01	Name=CpG: 139
chrX	139586401	139586500	16	0.0736058	0.208822	0.00087488	exonic	SOX3	.	Name=CpG: 216
chrX	139587151	139587250	14	0.329976	0.496674	0.00837385	exonic,upstream	SOX3,SOX3	Score=962;Name=V$TATA_01	Name=CpG: 216
chrX	142721401	142721650	69	0.155921	0.41923	0.00459554	intron	SLITRK4	.	Name=CpG: 135
chrX	146993401	146993500	16	0.318943	0.448483	0.00902006	upstream,upstream,utr5	FMR1,FMR1-AS1,FMR1	Score=995;Name=V$CETS1P54_01	Name=CpG: 91
chrX	146993751	146993900	23	0.27152	0.446764	0.00699324	upstream,intron	FMR1-AS1,FMR1	Score=881;Name=V$EVI1_06	Name=CpG: 91
chrX	146994001	146994150	34	0.428359	0.295743	0.00158147	upstream,intron	FMR1-AS1,FMR1	.	Name=CpG: 91
chrX	147582301	147582450	32	0.38528	0.255266	0.00182372	utr5	AFF2	Score=813;Name=V$AP4_01	Name=CpG: 95
chrX	147582901	147583000	18	0.323757	0.434925	0.00463869	intron	AFF2	.	Name=CpG: 95
chrX	147583001	147583250	66	0.32637	0.147573	0.00347765	intron	AFF2	Score=804;Name=V$OLF1_01	Name=CpG: 95
chrX	148622601	148622700	14	0.148496	0.461417	0.00163458	upstream,utr5	LINC00893,CXorf40A	.	Name=CpG: 74
chrX	148713501	148713600	18	0.405433	0.181713	0.00108972	upstream,utr3,utr5	TMEM185A,TMEM185A,TMEM185A	.	Name=CpG: 82
chrX	149106401	149106550	26	0.288157	0.605307	0.00438139	intron,upstream,utr5	CXorf40B,LINC00894,CXorf40B	.	Name=CpG: 50
chrX	149531351	149531450	22	0.324947	0.424998	0.00227495	upstream	MAMLD1	.	Name=CpG: 352
chrX	149531551	149531700	36	0.234634	0.429699	0.000313525	utr5	MAMLD1	.	Name=CpG: 352
chrX	149532401	149532500	22	0.197862	0.361338	4.93945e-05	intron	MAMLD1	.	Name=CpG: 352
chrX	149533151	149533250	12	0.475414	0.317927	0.00249721	intron	MAMLD1	.	Name=CpG: 352
chrX	149533651	149533750	26	0.551339	0.439885	0.0021172	intron	MAMLD1	.	Name=CpG: 352
chrX	149716351	149716450	18	0.387599	0.521429	0.0078866	intergenic	.	.	Name=CpG: 37
chrX	149737701	149737800	12	0.512393	0.330099	0.00656925	intron	MTM1	.	Name=CpG: 106
chrX	150067101	150067250	32	0.272357	0.526293	0.00067197	utr5	CD99L2	Score=905;Name=V$MSX1_01	Name=CpG: 122
chrX	150067351	150067500	20	0.384527	0.178173	0.00705149	upstream	CD99L2	.	Name=CpG: 122
chrX	150067651	150067750	14	0.339886	0.479277	0.00209764	upstream	CD99L2	.	Name=CpG: 122
chrX	150152651	150152800	44	0.233317	0.382698	0.00236818	intron	HMGB3	Score=973;Name=V$SP1_01	.
chrX	150152851	150153000	49	0.341202	0.464259	0.00173786	intron	HMGB3	.	.
chrX	150346501	150346650	28	0.229961	0.36518	0.00569541	intron	GPR50	.	Name=CpG: 93
chrX	151999151	151999250	10	0.3875	0.214286	0.0058571	intron,upstream	CETN2,NSDHL	Score=766;Name=V$MIF1_01	Name=CpG: 59
chrX	152066601	152066700	14	0.116883	0.0107143	0.00833414	intergenic	.	Score=958;Name=V$AP2REP_01	Name=CpG: 56
chrX	152224501	152224600	12	0.460567	0.215729	0.00507749	upstream	PNMA3	.	Name=CpG: 48
chrX	152586901	152587000	20	0.420293	0.192222	0.00936997	intergenic	.	.	Name=CpG: 27
chrX	152677101	152677250	20	0.607214	0.202939	0.00891891	intergenic	.	.	Name=CpG: 63
chrX	152783201	152783300	26	0.20061	0.338317	5.38449e-05	intergenic	.	Score=868;Name=V$NF1_Q6	Name=CpG: 117
chrX	152783751	152783850	10	0.111104	0.403125	0.00592154	intergenic	.	Score=870;Name=V$EGR3_01	Name=CpG: 117
chrX	152787851	152787950	9	0.643563	0.422891	0.00915169	intergenic	.	Score=793;Name=V$PPARG_03	.
chrX	152909951	152910050	13	0.381558	0.13476	0.00967175	intron	DUSP9	Score=917;Name=V$NGFIC_01	Name=CpG: 51
chrX	152939301	152939400	32	0.461527	0.345102	0.000631609	exonic,intron,upstream	PNCK,PNCK,PNCK	Score=989;Name=V$SP1_Q6	Name=CpG: 89
chrX	152953601	152953750	38	0.0552632	0.227333	0.000649376	upstream	SLC6A8	Score=980;Name=V$AP2GAMMA_01	.
chrX	152953801	152953900	26	0.484062	0.209116	2.67873e-05	upstream,utr5	SLC6A8,SLC6A8	Score=1000;Name=V$NKX25_01	.
chrX	153032901	153033000	16	0.734397	0.851176	0.00207525	exonic	PLXNB3	Score=917;Name=V$LMO2COM_01	Name=CpG: 59
chrX	153151851	153151950	10	0.333453	0.140891	0.00592154	intron,upstream	LCA10,L1CAM	.	Name=CpG: 113
chrX	153200151	153200250	16	0.168417	0.300042	0.00641963	downstream,intron	RENBP,NAA10	.	Name=CpG: 107
chrX	153237401	153237550	32	0.306921	0.013834	0.00398282	downstream,upstream,upstream	HCFC1-AS1,HCFC1,TMEM187	Score=914;Name=V$YY1_01	Name=CpG: 237
chrX	153238201	153238350	35	0.19452	0.0814343	0.000951004	upstream,utr5,intron	HCFC1,TMEM187,TMEM187	Score=1000;Name=V$E2F_02	Name=CpG: 237
chrX	153284851	153285050	72	0.285877	0.452728	0.00181999	exonic,downstream,intron	IRAK1,MIR718,IRAK1	Score=918;Name=V$HMX1_01	Name=CpG: 94
chrX	153362101	153362200	14	0.320886	0.430257	0.00416599	intron	MECP2	Score=918;Name=V$CREBP1_01	.
chrX	153362501	153362650	36	0.395383	0.198992	0.00487183	intron	MECP2	Score=960;Name=V$GATA3_01	Name=CpG: 106
chrX	153362801	153362950	56	0.275913	0.430073	0.00100396	intron	MECP2	Score=987;Name=V$GATA2_01	Name=CpG: 106
chrX	153363101	153363200	36	0.359504	0.23763	6.37879e-05	exonic,upstream,utr5	MECP2,MECP2,MECP2	Score=887;Name=V$SPZ1_01	Name=CpG: 106
chrX	153570151	153570250	16	0.154911	0.27095	0.00504731	intergenic	.	.	Name=CpG: 200
chrX	153570301	153570400	11	0.143251	0.499698	0.00385729	intergenic	.	.	Name=CpG: 200
chrX	153570451	153570550	10	0.270844	0.473484	0.00588927	intergenic	.	.	Name=CpG: 200
chrX	153583201	153583300	10	0.782201	0.892646	0.0090907	exonic	FLNA	Score=908;Name=V$USF_02	.
chrX	153583851	153583950	10	0.690473	0.794567	0.00592154	intron	FLNA	Score=943;Name=V$TGIF_01	.
chrX	153599901	153600000	9	0.335165	0.0740741	0.00915169	intron	FLNA	.	Name=CpG: 164
chrX	153600501	153600650	35	0.46161	0.572684	0.00515324	intron	FLNA	.	Name=CpG: 164
chrX	153603101	153603200	12	0.296338	0.396735	0.00853899	upstream	FLNA	.	Name=CpG: 52
chrX	153606901	153607000	24	0.456696	0.647254	0.0023374	upstream	EMD	.	Name=CpG: 220
chrX	153607101	153607200	10	0.213847	0.0896389	0.00588927	upstream	EMD	.	Name=CpG: 220
chrX	153625951	153626100	25	0.607765	0.435058	0.00231087	upstream	RPL10	.	Name=CpG: 106
chrX	153626251	153626450	42	0.561079	0.219882	0.00175176	upstream,utr5	RPL10,RPL10	.	Name=CpG: 106
chrX	153627051	153627200	31	0.239053	0.491896	0.00213355	intron,upstream	RPL10,SNORA70	.	Name=CpG: 106
chrX	153639751	153639850	19	0.249007	0.358651	0.00606358	intron,upstream	DNASE1L1,TAZ	Score=819;Name=V$COMP1_01	Name=CpG: 93
chrX	153640151	153640250	18	0.276353	0.593434	0.0082267	exonic,intron,utr5,utr5	TAZ,DNASE1L1,DNASE1L1,TAZ	Score=897;Name=V$NF1_Q6	Name=CpG: 93
chrX	153657101	153657200	26	0.347307	0.172594	0.000125516	exonic,intron,upstream	ATP6AP1,ATP6AP1,CH17-340M24.3	Score=1000;Name=V$AML1_01	Name=CpG: 64
chrX	153664951	153665050	21	0.253964	0.368173	0.00122729	upstream,downstream	GDI1,ATP6AP1	.	Name=CpG: 129
chrX	153665201	153665400	50	0.128675	0.332315	0.00144966	upstream,downstream,utr5	GDI1,ATP6AP1,GDI1	Score=976;Name=V$SP1_01	Name=CpG: 129
chrX	153686201	153686300	21	0.338254	0.226013	0.00541444	upstream	PLXNA3	Score=913;Name=V$USF_02	Name=CpG: 88
chrX	153686651	153686750	34	0.259332	0.367406	0.00208795	utr5	PLXNA3	Score=933;Name=V$NMYC_01	Name=CpG: 88
chrX	153686951	153687050	18	0.296338	0.459833	0.00286091	intron	PLXNA3	.	Name=CpG: 88
chrX	153714401	153714550	46	0.360356	0.538246	0.00122176	intron,downstream	UBL4A,SLC10A3	.	Name=CpG: 102
chrX	153714651	153714750	11	0.691736	0.420553	0.00658456	exonic,downstream,intron	UBL4A,SLC10A3,UBL4A	Score=924;Name=V$MYOD_01	Name=CpG: 102
chrX	153718751	153718850	15	0.142647	0.695238	0.000699846	intron,utr5	SLC10A3,SLC10A3	.	Name=CpG: 79
chrX	153775401	153775550	24	0.247231	0.39186	0.00586808	intron,intron,upstream,upstream	IKBKG,G6PD,IKBKG,G6PD	.	Name=CpG: 138
chrX	153991001	153991100	28	0.553716	0.442048	0.00156737	upstream,utr5	DKC1,DKC1	.	Name=CpG: 105
chrX	153991101	153991300	77	0.489262	0.285645	0.00144682	exonic,intron,utr5	DKC1,DKC1,DKC1	.	Name=CpG: 105
chrX	153991651	153991800	28	0.399937	0.239088	0.00472892	intron	DKC1	.	Name=CpG: 105
chrX	154255301	154255400	24	0.438469	0.268162	0.00821443	exonic,intron	FUNDC2,FUNDC2	.	Name=CpG: 80
chrX	154871201	154871300	12	0.638804	0.7528	0.0038398	intron	SPRY3	.	.

## Sheet: All Genes
chr1	861501	861650	22	0.167122	0.369872	0.00750439	chr1	861393	865534	NM_152486	0	+	intron	SAMD11
chr1	895101	895250	31	0.355946	0.200477	0.00324614	chr1	893966	895966	NM_198317	0	+	upstream	KLHL17
chr1	895101	895250	31	0.355946	0.200477	0.00324614	chr1	894679	896679	NM_015658	0	-	upstream	NOC2L
chr1	895301	895400	13	0.205306	0.0615385	0.0077076	chr1	893966	895966	NM_198317	0	+	upstream	KLHL17
chr1	895301	895400	13	0.205306	0.0615385	0.0077076	chr1	894679	896679	NM_015658	0	-	upstream	NOC2L
chr1	933551	933650	18	0.145317	0.271947	0.00352036	chr1	932343	934343	NM_001142467	0	-	downstream	HES4
chr1	933551	933650	18	0.145317	0.271947	0.00352036	chr1	932341	934341	NM_021170	0	-	downstream	HES4
chr1	976551	976700	31	0.31352	0.0551994	0.00301221	chr1	976552	976777	NM_001305275	0	+	cds	AGRN
chr1	976551	976700	31	0.31352	0.0551994	0.00301221	chr1	976552	976777	NM_198576	0	+	cds	AGRN
chr1	976551	976700	31	0.31352	0.0551994	0.00301221	chr1	976260	976552	NM_001305275	0	+	intron	AGRN
chr1	976551	976700	31	0.31352	0.0551994	0.00301221	chr1	976260	976552	NM_198576	0	+	intron	AGRN
chr1	986201	986300	16	0.706775	0.818058	0.00123014	chr1	986105	986217	NM_001305275	0	+	cds	AGRN
chr1	986201	986300	16	0.706775	0.818058	0.00123014	chr1	986105	986217	NM_198576	0	+	cds	AGRN
chr1	986201	986300	16	0.706775	0.818058	0.00123014	chr1	986217	986621	NM_001305275	0	+	intron	AGRN
chr1	986201	986300	16	0.706775	0.818058	0.00123014	chr1	986217	986632	NM_198576	0	+	intron	AGRN
chr1	996151	996250	19	0.417116	0.568431	0.00309843	.	-1	-1	.	.	.	.	.
chr1	1080051	1080150	14	0.269282	0.151968	0.00265508	chr1	1079434	1081434	NR_038869	0	+	downstream	LINC01342
chr1	1114851	1115000	26	0.618981	0.795061	0.00290589	chr1	1114713	1115036	NM_001130045	0	+	intron	TTLL10
chr1	1114851	1115000	26	0.618981	0.795061	0.00290589	chr1	1113076	1115076	NM_153254	0	+	upstream	TTLL10
chr1	1168301	1168400	26	0.694422	0.828412	0.00106816	chr1	1167658	1168648	NM_080605	0	+	cds	B3GALT6
chr1	1168301	1168400	26	0.694422	0.828412	0.00106816	chr1	1167447	1169447	NM_016547	0	-	upstream	SDF4
chr1	1168301	1168400	26	0.694422	0.828412	0.00106816	chr1	1167447	1169447	NM_016176	0	-	upstream	SDF4
chr1	1181101	1181200	15	0.781063	0.90436	0.00133205	chr1	1179877	1181893	NM_001014980	0	-	intron	FAM132A
chr1	1244801	1244900	21	0.34516	0.451621	0.00141319	chr1	1244833	1244983	NM_153339	0	+	cds	PUSL1
chr1	1244801	1244900	21	0.34516	0.451621	0.00141319	chr1	1244653	1244833	NM_153339	0	+	intron	PUSL1
chr1	1244801	1244900	21	0.34516	0.451621	0.00141319	chr1	1243269	1245269	NM_030649	0	-	upstream	ACAP3
chr1	1287451	1287550	10	0.747362	0.877883	0.00588927	chr1	1286068	1288068	NM_032348	0	-	downstream	MXRA8
chr1	1287451	1287550	10	0.747362	0.877883	0.00588927	chr1	1286068	1288068	NM_001282585	0	-	downstream	MXRA8
chr1	1287451	1287550	10	0.747362	0.877883	0.00588927	chr1	1286068	1288068	NM_001282584	0	-	downstream	MXRA8
chr1	1287451	1287550	10	0.747362	0.877883	0.00588927	chr1	1286068	1288068	NM_001282583	0	-	downstream	MXRA8
chr1	1287451	1287550	10	0.747362	0.877883	0.00588927	chr1	1286068	1288068	NM_001282582	0	-	downstream	MXRA8
chr1	1289901	1290000	23	0.196096	0.335741	0.00590463	chr1	1289889	1290061	NM_032348	0	-	intron	MXRA8
chr1	1289901	1290000	23	0.196096	0.335741	0.00590463	chr1	1289889	1290061	NM_001282585	0	-	intron	MXRA8
chr1	1289901	1290000	23	0.196096	0.335741	0.00590463	chr1	1289889	1290061	NM_001282584	0	-	intron	MXRA8
chr1	1289901	1290000	23	0.196096	0.335741	0.00590463	chr1	1289889	1290061	NM_001282583	0	-	intron	MXRA8
chr1	1289901	1290000	23	0.196096	0.335741	0.00590463	chr1	1289889	1290061	NM_001282582	0	-	intron	MXRA8
chr1	1475051	1475150	18	0.147609	0.0377778	0.0014669	chr1	1475063	1475170	NM_001114748	0	-	cds	TMEM240
chr1	1475051	1475150	18	0.147609	0.0377778	0.0014669	chr1	1475052	1477052	NM_014188	0	-	downstream	SSU72
chr1	1475051	1475150	18	0.147609	0.0377778	0.0014669	chr1	1471177	1475063	NM_001114748	0	-	intron	TMEM240
chr1	1564501	1564700	76	0.275737	0.071135	0.000231746	chr1	1564512	1564691	NM_001170689	0	+	cds	MIB2
chr1	1564501	1564700	76	0.275737	0.071135	0.000231746	chr1	1564512	1564691	NM_001170687	0	+	cds	MIB2
chr1	1564501	1564700	76	0.275737	0.071135	0.000231746	chr1	1564512	1564691	NM_001170686	0	+	cds	MIB2
chr1	1564501	1564700	76	0.275737	0.071135	0.000231746	chr1	1564512	1564691	NM_001170688	0	+	cds	MIB2
chr1	1564501	1564700	76	0.275737	0.071135	0.000231746	chr1	1564512	1564691	NM_080875	0	+	cds	MIB2
chr1	1564501	1564700	76	0.275737	0.071135	0.000231746	chr1	1564102	1564512	NM_001170689	0	+	intron	MIB2
chr1	1564501	1564700	76	0.275737	0.071135	0.000231746	chr1	1564691	1565018	NM_001170689	0	+	intron	MIB2
chr1	1564501	1564700	76	0.275737	0.071135	0.000231746	chr1	1564102	1564512	NM_001170687	0	+	intron	MIB2
chr1	1564501	1564700	76	0.275737	0.071135	0.000231746	chr1	1564691	1564764	NM_001170687	0	+	intron	MIB2
chr1	1564501	1564700	76	0.275737	0.071135	0.000231746	chr1	1564102	1564512	NM_001170686	0	+	intron	MIB2
chr1	1564501	1564700	76	0.275737	0.071135	0.000231746	chr1	1564691	1564764	NM_001170686	0	+	intron	MIB2
chr1	1564501	1564700	76	0.275737	0.071135	0.000231746	chr1	1564102	1564512	NM_001170688	0	+	intron	MIB2
chr1	1564501	1564700	76	0.275737	0.071135	0.000231746	chr1	1564691	1564764	NM_001170688	0	+	intron	MIB2
chr1	1564501	1564700	76	0.275737	0.071135	0.000231746	chr1	1564102	1564512	NM_080875	0	+	intron	MIB2
chr1	1564501	1564700	76	0.275737	0.071135	0.000231746	chr1	1564691	1564764	NM_080875	0	+	intron	MIB2
chr1	1564501	1564700	76	0.275737	0.071135	0.000231746	chr1	1564102	1564512	NR_033183	0	+	intron	MIB2
chr1	1564501	1564700	76	0.275737	0.071135	0.000231746	chr1	1564691	1564764	NR_033183	0	+	intron	MIB2
chr1	1564501	1564700	76	0.275737	0.071135	0.000231746	chr1	1564512	1564691	NR_033183	0	+	utr5	MIB2
chr1	1696551	1696650	10	0.469644	0.699551	0.0058571	chr1	1693474	1696666	NM_001198994	0	-	intron	NADK
chr1	1696551	1696650	10	0.469644	0.699551	0.0058571	chr1	1693474	1696666	NM_001198993	0	-	intron	NADK
chr1	1696551	1696650	10	0.469644	0.699551	0.0058571	chr1	1693474	1696666	NM_023018	0	-	intron	NADK
chr1	2183351	2183450	12	0.727564	0.443182	0.00349966	chr1	2161174	2234416	NM_003036	0	+	intron	SKI
chr1	2244151	2244250	10	0.596364	0.75875	0.00804524	.	-1	-1	.	.	.	.	.
chr1	2379651	2379750	15	0.332257	0.491682	0.00286559	.	-1	-1	.	.	.	.	.
chr1	2455151	2455250	16	0.700741	0.579871	0.00248248	chr1	2453239	2457902	NM_018216	0	-	intron	PANK4
chr1	2987701	2987800	22	0.0506232	0.160915	0.00770379	chr1	2985860	3102688	NM_199454	0	+	intron	PRDM16
chr1	2987701	2987800	22	0.0506232	0.160915	0.00770379	chr1	2985860	3102688	NM_022114	0	+	intron	PRDM16
chr1	2990201	2990400	76	0.0221719	0.190807	0.000844676	chr1	2985860	3102688	NM_199454	0	+	intron	PRDM16
chr1	2990201	2990400	76	0.0221719	0.190807	0.000844676	chr1	2985860	3102688	NM_022114	0	+	intron	PRDM16
chr1	3077751	3077850	14	0.0392844	0.15774	0.00884877	chr1	2985860	3102688	NM_199454	0	+	intron	PRDM16
chr1	3077751	3077850	14	0.0392844	0.15774	0.00884877	chr1	2985860	3102688	NM_022114	0	+	intron	PRDM16
chr1	3105001	3105250	62	0.572073	0.700884	0.00130013	chr1	3103038	3160650	NM_199454	0	+	intron	PRDM16
chr1	3105001	3105250	62	0.572073	0.700884	0.00130013	chr1	3103038	3160650	NM_022114	0	+	intron	PRDM16
chr1	3456801	3456900	14	0.70653	0.820238	0.0082939	chr1	3440810	3496388	NM_001409	0	-	intron	MEGF6
chr1	3520251	3520350	15	0.612849	0.737403	0.00837385	chr1	3519164	3527701	NM_001409	0	-	intron	MEGF6
chr1	6795601	6795700	18	0.504831	0.652009	0.00171271	.	-1	-1	.	.	.	.	.
chr1	9749951	9750050	16	0.276109	0.415088	0.00566756	chr1	9711860	9751524	NM_005026	0	+	intron	PIK3CD
chr1	9784851	9784950	12	0.870089	0.744464	0.00531995	chr1	9784861	9784994	NM_005026	0	+	cds	PIK3CD
chr1	9784851	9784950	12	0.870089	0.744464	0.00531995	chr1	9784479	9784861	NM_005026	0	+	intron	PIK3CD
chr1	10695701	10695800	10	0.797103	0.637134	0.00784167	chr1	10694665	10696665	NM_001079843	0	-	downstream	CASZ1
chr1	10698851	10699050	88	0.0246315	0.172637	2.20201e-05	chr1	10698998	10700116	NM_001079843	0	-	cds	CASZ1
chr1	10698851	10699050	88	0.0246315	0.172637	2.20201e-05	chr1	10696665	10698998	NM_001079843	0	-	utr3	CASZ1
chr1	10699251	10699350	24	0.361294	0.230419	6.72198e-05	chr1	10698998	10700116	NM_001079843	0	-	cds	CASZ1
chr1	11740401	11740500	14	0.357974	0.546078	0.00834182	chr1	11740409	11740528	NM_001127325	0	-	cds	MAD2L2
chr1	11740401	11740500	14	0.357974	0.546078	0.00834182	chr1	11740409	11740528	NM_006341	0	-	cds	MAD2L2
chr1	11740401	11740500	14	0.357974	0.546078	0.00834182	chr1	11737671	11740409	NM_001127325	0	-	intron	MAD2L2
chr1	11740401	11740500	14	0.357974	0.546078	0.00834182	chr1	11737671	11740409	NM_006341	0	-	intron	MAD2L2
chr1	16861151	16861350	46	0.40978	0.21529	0.00335753	.	-1	-1	.	.	.	.	.
chr1	17018651	17018750	15	0.116429	0.432729	0.00387171	chr1	17017789	17022925	NR_026567	0	-	intron	ESPNP
chr1	17018801	17018900	14	0.156085	0.564893	0.00208169	chr1	17017789	17022925	NR_026567	0	-	intron	ESPNP
chr1	17023151	17023250	12	0.253402	0.451558	0.0025165	chr1	17023189	17023273	NR_026567	0	-	intron	ESPNP
chr1	17023151	17023250	12	0.253402	0.451558	0.0025165	chr1	17022925	17023189	NR_026567	0	-	utr3	ESPNP
chr1	17199651	17199750	14	0.0622578	0.190572	0.00569419	.	-1	-1	.	.	.	.	.
chr1	17998451	17998550	10	0.250644	0.426021	0.00592154	chr1	17991090	18014067	NM_018125	0	+	intron	ARHGEF10L
chr1	17998451	17998550	10	0.250644	0.426021	0.00592154	chr1	17991090	18014067	NM_001011722	0	+	intron	ARHGEF10L
chr1	18808501	18808600	14	0.681453	0.833015	0.00257816	chr1	18807475	18809809	NM_152375	0	+	cds	KLHDC7A
chr1	21724551	21724650	14	0.378341	0.539524	0.00471866	.	-1	-1	.	.	.	.	.
chr1	24229301	24229550	107	0.21766	0.447097	0.0025102	chr1	24202152	24239735	NM_001841	0	-	intron	CNR2
chr1	25238201	25238350	24	0.815339	0.941407	0.00449461	chr1	25233908	25245730	NM_001031680	0	-	intron	RUNX3
chr1	25238201	25238350	24	0.815339	0.941407	0.00449461	chr1	25233908	25245730	NM_004350	0	-	intron	RUNX3
chr1	25257251	25257400	42	0.496141	0.620535	0.00497752	chr1	25256770	25258770	NM_004350	0	-	upstream	RUNX3
chr1	25257251	25257400	42	0.496141	0.620535	0.00497752	chr1	25256343	25291004	NM_001031680	0	-	intron	RUNX3
chr1	26098301	26098400	16	0.322526	0.529303	0.000584659	chr1	26098263	26104595	NM_001289010	0	+	intron	MAN1C1
chr1	26098301	26098400	16	0.322526	0.529303	0.000584659	chr1	26098263	26104595	NM_020379	0	+	intron	MAN1C1
chr1	26503801	26503950	24	0.543723	0.710557	0.00542174	chr1	26501980	26503980	NM_001297648	0	+	upstream	CNKSR1
chr1	26503801	26503950	24	0.543723	0.710557	0.00542174	chr1	26501980	26503980	NM_001297647	0	+	upstream	CNKSR1
chr1	26503801	26503950	24	0.543723	0.710557	0.00542174	chr1	26501980	26503980	NM_006314	0	+	upstream	CNKSR1
chr1	27675851	27675950	9	0.343784	0.495527	0.00915169	chr1	27675888	27675989	NM_001193308	0	+	cds	SYTL1
chr1	27675851	27675950	9	0.343784	0.495527	0.00915169	chr1	27675888	27675989	NM_032872	0	+	cds	SYTL1
chr1	27675851	27675950	9	0.343784	0.495527	0.00915169	chr1	27675643	27675888	NM_001193308	0	+	intron	SYTL1
chr1	27675851	27675950	9	0.343784	0.495527	0.00915169	chr1	27675643	27675888	NM_032872	0	+	intron	SYTL1
chr1	27687401	27687550	38	0.247719	0.399785	0.000849082	chr1	27687411	27687499	NM_004672	0	-	cds	MAP3K6
chr1	27687401	27687550	38	0.247719	0.399785	0.000849082	chr1	27687411	27687499	NM_001297609	0	-	cds	MAP3K6
chr1	27687401	27687550	38	0.247719	0.399785	0.000849082	chr1	27687329	27687411	NM_004672	0	-	intron	MAP3K6
chr1	27687401	27687550	38	0.247719	0.399785	0.000849082	chr1	27687499	27687647	NM_004672	0	-	intron	MAP3K6
chr1	27687401	27687550	38	0.247719	0.399785	0.000849082	chr1	27687329	27687411	NM_001297609	0	-	intron	MAP3K6
chr1	27687401	27687550	38	0.247719	0.399785	0.000849082	chr1	27687499	27687647	NM_001297609	0	-	intron	MAP3K6
chr1	31280301	31280400	14	0.426531	0.0916685	0.00166169	.	-1	-1	.	.	.	.	.
chr1	31382901	31383000	14	0.722931	0.573529	0.00258448	chr1	31381480	31383480	NM_014654	0	-	upstream	SDC3
chr1	33516701	33516850	25	0.251987	0.758413	0.00275677	.	-1	-1	.	.	.	.	.
chr1	35344551	35344650	12	0.6003	0.797209	0.00669228	chr1	35334690	35350578	NM_001080418	0	-	intron	DLGAP3
chr1	36787151	36787300	31	0.482814	0.649161	0.00168912	chr1	36785630	36787630	NM_018166	0	-	downstream	EVA1B
chr1	36787151	36787300	31	0.482814	0.649161	0.00168912	chr1	36786948	36788948	NM_001162530	0	+	downstream	SH3D21
chr1	36787151	36787300	31	0.482814	0.649161	0.00168912	chr1	36786948	36788948	NM_024676	0	+	downstream	SH3D21
chr1	36787151	36787300	31	0.482814	0.649161	0.00168912	chr1	36785630	36787630	NM_001304762	0	-	downstream	EVA1B
chr1	36787151	36787300	31	0.482814	0.649161	0.00168912	chr1	36785630	36787630	NR_130899	0	-	downstream	EVA1B
chr1	36788251	36788350	17	0.081885	0.238899	0.0038617	chr1	36787895	36788326	NM_018166	0	-	cds	EVA1B
chr1	36788251	36788350	17	0.081885	0.238899	0.0038617	chr1	36787895	36788326	NM_001304762	0	-	cds	EVA1B
chr1	36788251	36788350	17	0.081885	0.238899	0.0038617	chr1	36786948	36788948	NM_001162530	0	+	downstream	SH3D21
chr1	36788251	36788350	17	0.081885	0.238899	0.0038617	chr1	36786948	36788948	NM_024676	0	+	downstream	SH3D21
chr1	36788251	36788350	17	0.081885	0.238899	0.0038617	chr1	36788326	36788571	NM_018166	0	-	intron	EVA1B
chr1	36788251	36788350	17	0.081885	0.238899	0.0038617	chr1	36788326	36788571	NM_001304762	0	-	intron	EVA1B
chr1	36788251	36788350	17	0.081885	0.238899	0.0038617	chr1	36788326	36789059	NR_130899	0	-	intron	EVA1B
chr1	36788251	36788350	17	0.081885	0.238899	0.0038617	chr1	36787630	36788326	NR_130899	0	-	utr3	EVA1B
chr1	36915851	36915950	11	0.0297203	0.14309	0.00902991	chr1	36915858	36915970	NM_206837	0	-	cds	OSCP1
chr1	36915851	36915950	11	0.0297203	0.14309	0.00902991	chr1	36915858	36915970	NM_145047	0	-	cds	OSCP1
chr1	36915851	36915950	11	0.0297203	0.14309	0.00902991	chr1	36904511	36915858	NM_206837	0	-	intron	OSCP1
chr1	36915851	36915950	11	0.0297203	0.14309	0.00902991	chr1	36904511	36915858	NM_145047	0	-	intron	OSCP1
chr1	38456151	38456300	30	0.152749	0.519163	0.00236801	chr1	38455761	38457761	NM_006802	0	-	upstream	SF3A3
chr1	38461751	38461900	31	0.426262	0.602212	0.00409891	chr1	38460441	38462441	NM_004468	0	-	downstream	FHL3
chr1	38461751	38461900	31	0.426262	0.602212	0.00409891	chr1	38460441	38462441	NM_001243878	0	-	downstream	FHL3
chr1	40149701	40149850	44	0.235859	0.0291667	0.00312235	chr1	40149608	40149824	NM_001282396	0	-	cds	HPCAL4
chr1	40149701	40149850	44	0.235859	0.0291667	0.00312235	chr1	40149608	40149824	NM_016257	0	-	cds	HPCAL4
chr1	40149701	40149850	44	0.235859	0.0291667	0.00312235	chr1	40148405	40150113	NM_001282397	0	-	intron	HPCAL4
chr1	40149701	40149850	44	0.235859	0.0291667	0.00312235	chr1	40149824	40150113	NM_001282396	0	-	intron	HPCAL4
chr1	40149701	40149850	44	0.235859	0.0291667	0.00312235	chr1	40149824	40150113	NM_016257	0	-	intron	HPCAL4
chr1	40854551	40854650	12	0.442647	0.614087	0.00868612	chr1	40839895	40872407	NM_022733	0	+	intron	SMAP2
chr1	40854551	40854650	12	0.442647	0.614087	0.00868612	chr1	40840380	40872407	NM_001198978	0	+	intron	SMAP2
chr1	44771651	44771750	14	0.351095	0.188834	0.00971619	chr1	44750579	44773981	NM_001301699	0	-	intron	ERI3
chr1	44771651	44771750	14	0.351095	0.188834	0.00971619	chr1	44750579	44773981	NM_001301698	0	-	intron	ERI3
chr1	44771651	44771750	14	0.351095	0.188834	0.00971619	chr1	44750579	44773981	NM_001301701	0	-	intron	ERI3
chr1	44771651	44771750	14	0.351095	0.188834	0.00971619	chr1	44750579	44773981	NM_001301700	0	-	intron	ERI3
chr1	44771651	44771750	14	0.351095	0.188834	0.00971619	chr1	44750579	44773981	NM_024066	0	-	intron	ERI3
chr1	45793051	45793200	40	0.132046	0.329474	0.00373405	chr1	45792820	45793936	NM_032756	0	+	cds	HPDL
chr1	45793051	45793200	40	0.132046	0.329474	0.00373405	chr1	45792913	45794913	NM_001048172	0	-	downstream	MUTYH
chr1	45793051	45793200	40	0.132046	0.329474	0.00373405	chr1	45792913	45794913	NM_012222	0	-	downstream	MUTYH
chr1	45793051	45793200	40	0.132046	0.329474	0.00373405	chr1	45792913	45794913	NM_001128425	0	-	downstream	MUTYH
chr1	45793051	45793200	40	0.132046	0.329474	0.00373405	chr1	45792913	45794913	NM_001048171	0	-	downstream	MUTYH
chr1	45793051	45793200	40	0.132046	0.329474	0.00373405	chr1	45792913	45794913	NM_001048174	0	-	downstream	MUTYH
chr1	45793051	45793200	40	0.132046	0.329474	0.00373405	chr1	45792913	45794913	NM_001048173	0	-	downstream	MUTYH
chr1	45793051	45793200	40	0.132046	0.329474	0.00373405	chr1	45792913	45794913	NM_001293190	0	-	downstream	MUTYH
chr1	45793051	45793200	40	0.132046	0.329474	0.00373405	chr1	45792913	45794913	NM_001293196	0	-	downstream	MUTYH
chr1	45793051	45793200	40	0.132046	0.329474	0.00373405	chr1	45792913	45794913	NM_001293195	0	-	downstream	MUTYH
chr1	45793051	45793200	40	0.132046	0.329474	0.00373405	chr1	45792913	45794913	NM_001293192	0	-	downstream	MUTYH
chr1	45793051	45793200	40	0.132046	0.329474	0.00373405	chr1	45792913	45794913	NM_001293191	0	-	downstream	MUTYH
chr1	48058801	48058900	16	0.0466897	0.259178	0.00767205	.	-1	-1	.	.	.	.	.
chr1	55266401	55266500	9	0.198663	0.0733618	0.0090907	chr1	55266269	55266836	NM_001114108	0	-	cds	TTC22
chr1	55266401	55266500	9	0.198663	0.0733618	0.0090907	chr1	55266269	55266836	NM_017904	0	-	cds	TTC22
chr1	59042001	59042100	12	0.0241841	0.185301	0.00784167	chr1	59041856	59042828	NM_002353	0	-	cds	TACSTD2
chr1	60539301	60539400	13	0.110293	0.220421	0.00666526	chr1	60539361	60539442	NM_152377	0	-	utr5	C1orf87
chr1	60539301	60539400	13	0.110293	0.220421	0.00666526	chr1	60538342	60539361	NM_152377	0	-	intron	C1orf87
chr1	62661401	62661500	12	0.106548	0.207586	0.00675908	chr1	62660593	62662106	NM_001164835	0	+	intron	L1TD1
chr1	62661401	62661500	12	0.106548	0.207586	0.00675908	chr1	62660593	62662106	NM_019079	0	+	intron	L1TD1
chr1	63789801	63789900	16	0.00328947	0.147727	0.0079709	chr1	63788729	63790166	NM_012183	0	+	cds	FOXD3
chr1	63789801	63789900	16	0.00328947	0.147727	0.0079709	chr1	63787134	63790025	NR_121637	0	-	intron	FOXD3-AS1
chr1	63789801	63789900	16	0.00328947	0.147727	0.0079709	chr1	63789346	63791346	NR_121636	0	-	upstream	FOXD3-AS1
chr1	63789801	63789900	16	0.00328947	0.147727	0.0079709	chr1	63788129	63790129	NR_121635	0	-	upstream	FOXD3-AS1
chr1	63789801	63789900	16	0.00328947	0.147727	0.0079709	chr1	63788129	63790129	NR_121634	0	-	upstream	FOXD3-AS1
chr1	75591051	75591150	11	0.324423	0.14877	0.00868612	.	-1	-1	.	.	.	.	.
chr1	87598301	87598400	12	0.287109	0.465313	0.00326372	chr1	87595677	87599296	NR_026989	0	+	intron	LINC01140
chr1	87598301	87598400	12	0.287109	0.465313	0.00326372	chr1	87595677	87599296	NR_026988	0	+	intron	LINC01140
chr1	87598301	87598400	12	0.287109	0.465313	0.00326372	chr1	87597935	87599296	NR_026987	0	+	intron	LINC01140
chr1	87598301	87598400	12	0.287109	0.465313	0.00326372	chr1	87597942	87599296	NR_026986	0	+	intron	LINC01140
chr1	87598301	87598400	12	0.287109	0.465313	0.00326372	chr1	87597942	87598346	NR_026985	0	+	intron	LINC01140
chr1	87598301	87598400	12	0.287109	0.465313	0.00326372	chr1	87598346	87598546	NR_026985	0	+	utr5	LINC01140
chr1	146009601	146009750	37	0.170338	0.273895	0.00318108	chr1	145833118	146395304	NR_104217	0	+	intron	NBPF25P
chr1	146009601	146009750	37	0.170338	0.273895	0.00318108	chr1	145365459	146420910	NM_001039703	0	+	intron	NBPF10
chr1	146009601	146009750	37	0.170338	0.273895	0.00318108	chr1	145364674	146420018	NM_001278267	0	+	intron	NBPF20
chr1	146009601	146009750	37	0.170338	0.273895	0.00318108	chr1	145365459	146420910	NM_001302371	0	+	intron	NBPF10
chr1	146549701	146549800	10	0.527273	0.695	0.00788217	.	-1	-1	.	.	.	.	.
chr1	149333101	149333250	39	0.193016	0.38663	0.00322932	.	-1	-1	.	.	.	.	.
chr1	150293451	150293550	11	0.547486	0.267206	0.00507749	chr1	150291927	150293927	NM_004698	0	+	upstream	PRPF3
chr1	152161601	152161750	29	0.214622	0.0652361	0.0029706	.	-1	-1	.	.	.	.	.
chr1	154475601	154475700	26	0.502428	0.635506	0.00136514	chr1	154475505	154479352	NM_001098475	0	+	intron	TDRD10
chr1	154475601	154475700	26	0.502428	0.635506	0.00136514	chr1	154475505	154479352	NM_182499	0	+	intron	TDRD10
chr1	154475601	154475700	26	0.502428	0.635506	0.00136514	chr1	154474526	154476526	NM_001010846	0	-	upstream	SHE
chr1	155042701	155042850	26	0.732124	0.527617	0.00608139	chr1	155042029	155044029	NM_005227	0	+	downstream	EFNA4
chr1	155042701	155042850	26	0.732124	0.527617	0.00608139	chr1	155042029	155044029	NM_182689	0	+	downstream	EFNA4
chr1	155042701	155042850	26	0.732124	0.527617	0.00608139	chr1	155042029	155044029	NM_182690	0	+	downstream	EFNA4
chr1	155827251	155827400	26	0.542265	0.278162	0.00407164	chr1	155823597	155829094	NM_001282856	0	-	intron	GON4L
chr1	155827251	155827400	26	0.542265	0.278162	0.00407164	chr1	155827259	155829259	NM_152280	0	+	upstream	SYT11
chr1	155827251	155827400	26	0.542265	0.278162	0.00407164	chr1	155827086	155829086	NM_001282861	0	-	upstream	GON4L
chr1	155827251	155827400	26	0.542265	0.278162	0.00407164	chr1	155827086	155829086	NM_001282860	0	-	upstream	GON4L
chr1	155827251	155827400	26	0.542265	0.278162	0.00407164	chr1	155827086	155829086	NM_001282858	0	-	upstream	GON4L
chr1	155827251	155827400	26	0.542265	0.278162	0.00407164	chr1	155827086	155829086	NM_032292	0	-	upstream	GON4L
chr1	159869901	159870000	10	0.125806	0.454762	0.00915169	chr1	159869906	159871906	NM_012337	0	-	upstream	CFAP45
chr1	159869901	159870000	10	0.125806	0.454762	0.00915169	chr1	159869869	159871869	NR_130464	0	-	upstream	MIR4259
chr1	159869901	159870000	10	0.125806	0.454762	0.00915169	chr1	159869888	159869906	NM_012337	0	-	utr5	CFAP45
chr1	161049451	161049550	12	0.788768	0.525005	0.0025165	chr1	161049379	161049739	NM_030916	0	-	cds	PVRL4
chr1	161535701	161535800	12	0.779762	0.565496	0.00507749	.	-1	-1	.	.	.	.	.
chr1	169637301	169637400	18	0.742781	0.557808	0.00412805	.	-1	-1	.	.	.	.	.
chr1	171751401	171751500	10	0.0458689	0.210733	0.0090907	chr1	171751260	171752879	NM_015935	0	+	intron	METTL13
chr1	171751401	171751500	10	0.0458689	0.210733	0.0090907	chr1	171750935	171752879	NM_014955	0	+	intron	METTL13
chr1	171751401	171751500	10	0.0458689	0.210733	0.0090907	chr1	171751260	171752879	NM_001007239	0	+	intron	METTL13
chr1	180923051	180923150	11	0.223776	0	0.00274102	.	-1	-1	.	.	.	.	.
chr1	201619301	201619400	13	0.267442	0.494856	0.00789644	chr1	201618553	201681944	NM_020443	0	+	intron	NAV1
chr1	203044751	203044850	22	0.118222	0.350689	0.0003541	chr1	203044704	203044885	NM_001304332	0	+	cds	PPFIA4
chr1	203044751	203044850	22	0.118222	0.350689	0.0003541	chr1	203044704	203044885	NM_001304331	0	+	cds	PPFIA4
chr1	203045651	203045750	12	0.0879752	0.323718	0.00804524	chr1	203045518	203047864	NM_001304332	0	+	utr3	PPFIA4
chr1	203045651	203045750	12	0.0879752	0.323718	0.00804524	chr1	203045518	203047864	NM_001304331	0	+	utr3	PPFIA4
chr1	203619751	203619850	8	0.166667	0	0.00596208	chr1	203596347	203651869	NM_001684	0	+	intron	ATP2B4
chr1	203619751	203619850	8	0.166667	0	0.00596208	chr1	203596347	203651869	NM_001001396	0	+	intron	ATP2B4
chr1	211589801	211589950	32	0.314778	0.186303	0.00430014	chr1	211570173	211599552	NR_026761	0	+	intron	LINC00467
chr1	212062901	212063050	25	0.955948	0.586905	0.00330186	.	-1	-1	.	.	.	.	.
chr1	215043901	215044000	17	0.985294	0.871972	0.000305773	.	-1	-1	.	.	.	.	.
chr1	217263801	217263900	10	0.480349	0.750813	0.00592154	chr1	217262987	217264987	NM_001243506	0	-	upstream	ESRRG
chr1	217263801	217263900	10	0.480349	0.750813	0.00592154	chr1	217263196	217265196	NM_001243505	0	-	upstream	ESRRG
chr1	217263801	217263900	10	0.480349	0.750813	0.00592154	chr1	217262987	217264987	NM_206595	0	-	upstream	ESRRG
chr1	217263801	217263900	10	0.480349	0.750813	0.00592154	chr1	217262987	217264987	NM_206594	0	-	upstream	ESRRG
chr1	217263801	217263900	10	0.480349	0.750813	0.00592154	chr1	217113015	217311008	NM_001243511	0	-	intron	ESRRG
chr1	217263801	217263900	10	0.480349	0.750813	0.00592154	chr1	217113015	217311008	NM_001243510	0	-	intron	ESRRG
chr1	217263801	217263900	10	0.480349	0.750813	0.00592154	chr1	217133027	217311008	NM_001134285	0	-	intron	ESRRG
chr1	223566951	223567150	33	0.514757	0.00880061	0.00512198	chr1	223566817	223568689	NM_152610	0	+	cds	CCDC185
chr1	226075451	226075600	48	0.648677	0.5103	0.000870878	chr1	226075485	226075732	NM_020997	0	-	cds	LEFTY1
chr1	226075451	226075600	48	0.648677	0.5103	0.000870878	chr1	226075338	226075485	NM_020997	0	-	intron	LEFTY1
chr1	226099151	226099250	25	0.0586614	0.182222	0.00769477	.	-1	-1	.	.	.	.	.
chr1	227974451	227974550	18	0.780627	0.586616	0.00896644	.	-1	-1	.	.	.	.	.
chr1	228318551	228318650	12	0.38125	0.149549	0.00868612	.	-1	-1	.	.	.	.	.
chr1	228400101	228400250	62	0.625251	0.758523	0.00371392	chr1	228399484	228400472	NM_052843	0	+	cds	OBSCN
chr1	228400101	228400250	62	0.625251	0.758523	0.00371392	chr1	228399484	228400472	NM_001271223	0	+	cds	OBSCN
chr1	228400101	228400250	62	0.625251	0.758523	0.00371392	chr1	228399484	228400472	NM_001098623	0	+	cds	OBSCN
chr1	228400101	228400250	62	0.625251	0.758523	0.00371392	chr1	228397465	228400221	NR_073154	0	-	intron	C1orf145
chr1	228400101	228400250	62	0.625251	0.758523	0.00371392	chr1	228400221	228400608	NR_073154	0	-	utr3	C1orf145
chr1	228400101	228400250	62	0.625251	0.758523	0.00371392	chr1	228391856	228401122	NR_073155	0	-	intron	C1orf145
chr1	228771151	228771250	12	0.564891	0.370347	0.00507749	.	-1	-1	.	.	.	.	.
chr1	229283101	229283200	13	0.481063	0.725075	0.00414301	.	-1	-1	.	.	.	.	.
chr1	229479451	229479550	12	0.219203	0.0216364	0.00865306	chr1	229478688	229480688	NM_145257	0	-	upstream	CCSAP
chr1	231299151	231299250	13	0.156328	0.415385	0.00533759	chr1	231298715	231299759	NM_001004342	0	+	cds	TRIM67
chr1	231299151	231299250	13	0.156328	0.415385	0.00533759	chr1	231298956	231299465	NM_001300889	0	+	cds	TRIM67
chr1	234492751	234492850	9	0.955556	0.626667	0.00884877	.	-1	-1	.	.	.	.	.
chr1	235811901	235812000	13	0.0449735	0.209231	0.0066383	chr1	235758811	235812961	NM_001098722	0	-	intron	GNG4
chr1	235811901	235812000	13	0.0449735	0.209231	0.0066383	chr1	235758811	235813848	NM_001098721	0	-	intron	GNG4
chr1	235811901	235812000	13	0.0449735	0.209231	0.0066383	chr1	235747148	235813848	NM_004485	0	-	intron	GNG4
chr1	235811901	235812000	13	0.0449735	0.209231	0.0066383	chr1	235676175	235881394	NR_039973	0	+	intron	MIR5096
chr1	247537101	247537200	10	0.508745	0.173333	0.00592154	.	-1	-1	.	.	.	.	.
chr10	743201	743350	25	0.704878	0.426957	0.00379277	.	-1	-1	.	.	.	.	.
chr10	1405301	1405450	55	0.423655	0.5809	0.00329012	chr10	1405222	1406112	NM_018702	0	-	cds	ADARB2
chr10	1405851	1406000	26	0.244141	0.529956	0.00355144	chr10	1405222	1406112	NM_018702	0	-	cds	ADARB2
chr10	1778701	1778800	12	0.142754	0.00680272	0.0090907	chr10	1421355	1779244	NM_018702	0	-	intron	ADARB2
chr10	3598751	3598850	9	0.727398	0.94709	0.00890895	chr10	3361048	3790879	NR_131187	0	+	intron	LOC105376360
chr10	8075701	8075800	10	0.268172	0.455044	0.00592154	.	-1	-1	.	.	.	.	.
chr10	11784901	11785000	11	0.448598	0.611896	0.00871926	chr10	11784745	11789347	NM_024693	0	+	intron	ECHDC3
chr10	42646251	42646350	11	0.696104	0.569827	0.00385729	.	-1	-1	.	.	.	.	.
chr10	42738601	42738700	25	0.290204	0.448962	9.55976e-05	.	-1	-1	.	.	.	.	.
chr10	43247851	43247950	12	0.642847	0.329717	0.0038398	.	-1	-1	.	.	.	.	.
chr10	43891501	43891650	28	0.462041	0.683797	0.00880501	chr10	43890136	43891903	NM_001098205	0	-	intron	HNRNPF
chr10	43891501	43891650	28	0.462041	0.683797	0.00880501	chr10	43890136	43891903	NM_001098204	0	-	intron	HNRNPF
chr10	43891501	43891650	28	0.462041	0.683797	0.00880501	chr10	43890136	43891903	NM_001098208	0	-	intron	HNRNPF
chr10	43891501	43891650	28	0.462041	0.683797	0.00880501	chr10	43890136	43891903	NM_004966	0	-	intron	HNRNPF
chr10	43891501	43891650	28	0.462041	0.683797	0.00880501	chr10	43890136	43891903	NM_001098207	0	-	intron	HNRNPF
chr10	43891501	43891650	28	0.462041	0.683797	0.00880501	chr10	43890136	43891903	NM_001098206	0	-	intron	HNRNPF
chr10	66813851	66813950	16	0.709517	0.822921	0.00537636	.	-1	-1	.	.	.	.	.
chr10	69610001	69610150	24	0.683652	0.849166	0.00538476	.	-1	-1	.	.	.	.	.
chr10	77159051	77159200	27	0.870719	0.732516	0.00615287	chr10	77158506	77160132	NM_032772	0	-	cds	ZNF503
chr10	77159051	77159200	27	0.870719	0.732516	0.00615287	chr10	77043141	77160862	NR_120651	0	-	intron	ZNF503
chr10	81003601	81003700	12	0.041516	0.169818	0.00592154	chr10	80976031	81036937	NM_020338	0	+	intron	ZMIZ1
chr10	82167601	82167750	21	0.110631	0.319185	0.00696725	chr10	82167712	82180221	NM_001243779	0	+	intron	FAM213A
chr10	82167601	82167750	21	0.110631	0.319185	0.00696725	chr10	82166241	82168241	NM_032333	0	+	upstream	FAM213A
chr10	82167601	82167750	21	0.110631	0.319185	0.00696725	chr10	82166241	82168241	NM_001243780	0	+	upstream	FAM213A
chr10	82167601	82167750	21	0.110631	0.319185	0.00696725	chr10	82166241	82168241	NM_001243781	0	+	upstream	FAM213A
chr10	82167601	82167750	21	0.110631	0.319185	0.00696725	chr10	82167584	82167712	NM_001243779	0	+	utr5	FAM213A
chr10	82295901	82296000	9	0.555556	0.865079	0.0079709	chr10	82295657	82297657	NM_207372	0	+	upstream	SH2D4B
chr10	82295901	82296000	9	0.555556	0.865079	0.0079709	chr10	82295698	82297698	NR_120661	0	-	upstream	LOC101929574
chr10	82296101	82296200	14	0.665115	0.527887	0.00109705	chr10	82295657	82297657	NM_207372	0	+	upstream	SH2D4B
chr10	82296101	82296200	14	0.665115	0.527887	0.00109705	chr10	82295698	82297698	NR_120661	0	-	upstream	LOC101929574
chr10	85898401	85898550	22	0.826815	0.603044	0.00508036	chr10	85897184	85899184	NM_014394	0	+	upstream	GHITM
chr10	91596701	91596800	12	0.582366	0.731415	0.00252617	chr10	91595014	91596974	NR_038382	0	+	intron	LINC00865
chr10	93874801	93874900	14	0.814863	0.529762	0.00348314	chr10	93870951	93902785	NM_001178137	0	-	intron	CPEB3
chr10	93874801	93874900	14	0.814863	0.529762	0.00348314	chr10	93870951	93902785	NM_014912	0	-	intron	CPEB3
chr10	94820351	94820500	40	0.199469	0.46445	0.000920434	chr10	94819251	94821251	NM_001013848	0	+	downstream	EXOC6
chr10	94820351	94820500	40	0.199469	0.46445	0.000920434	chr10	94819251	94821251	NM_019053	0	+	downstream	EXOC6
chr10	94820351	94820500	40	0.199469	0.46445	0.000920434	chr10	94819020	94821020	NM_183374	0	+	upstream	CYP26C1
chr10	101287551	101287750	39	0.363045	0.673157	0.00456838	chr10	101286451	101287562	NR_120618	0	-	intron	LINC01475
chr10	101287551	101287750	39	0.363045	0.673157	0.00456838	chr10	101287562	101287878	NR_120618	0	-	utr3	LINC01475
chr10	105344801	105344900	17	0.323584	0.483774	0.00922515	chr10	105344292	105344982	NM_004210	0	+	cds	NEURL1
chr10	110672051	110672150	12	0.181191	0.00992063	0.0090907	.	-1	-1	.	.	.	.	.
chr10	112839001	112839100	14	0.316583	0.528512	0.0069467	chr10	112837754	112839152	NM_000681	0	+	cds	ADRA2A
chr10	112839101	112839200	11	0.617225	0.812121	0.00865306	chr10	112837754	112839152	NM_000681	0	+	cds	ADRA2A
chr10	112839101	112839200	11	0.617225	0.812121	0.00865306	chr10	112839152	112840662	NM_000681	0	+	utr3	ADRA2A
chr10	119494601	119494700	13	0.00591716	0.16314	0.00902991	.	-1	-1	.	.	.	.	.
chr10	121252801	121252900	10	0.202381	0.48591	0.00902991	.	-1	-1	.	.	.	.	.
chr10	125790301	125790400	10	0.644792	0.797576	0.00884877	chr10	125780928	125798030	NM_001270765	0	-	intron	CHST15
chr10	125790301	125790400	10	0.644792	0.797576	0.00884877	chr10	125780928	125798030	NM_001270764	0	-	intron	CHST15
chr10	125790301	125790400	10	0.644792	0.797576	0.00884877	chr10	125780928	125798030	NM_014863	0	-	intron	CHST15
chr10	125790301	125790400	10	0.644792	0.797576	0.00884877	chr10	125780928	125798030	NM_015892	0	-	intron	CHST15
chr10	126481101	126481200	11	0.283785	0.119617	0.00560319	chr10	126480510	126482510	NM_212554	0	-	upstream	METTL10
chr10	126481101	126481200	11	0.283785	0.119617	0.00560319	chr10	126480510	126482510	NM_001304468	0	-	upstream	METTL10
chr10	126481101	126481200	11	0.283785	0.119617	0.00560319	chr10	126480510	126482510	NM_001304467	0	-	upstream	METTL10
chr10	126490001	126490150	23	0.560715	0.753921	0.00418152	chr10	126488353	126490353	NM_032182	0	+	upstream	FAM175B
chr10	126840201	126840300	17	0.488661	0.711309	0.00444014	chr10	126799662	126849395	NM_001083914	0	-	intron	CTBP2
chr10	126840201	126840300	17	0.488661	0.711309	0.00444014	chr10	126799662	126848887	NM_001329	0	-	intron	CTBP2
chr10	126840201	126840300	17	0.488661	0.711309	0.00444014	chr10	126799662	126847203	NM_001290215	0	-	intron	CTBP2
chr10	126840201	126840300	17	0.488661	0.711309	0.00444014	chr10	126822181	126848887	NM_001290214	0	-	intron	CTBP2
chr10	126851001	126851100	18	0.501712	0.655071	0.00305871	chr10	126849624	126851624	NM_001083914	0	-	upstream	CTBP2
chr10	126851001	126851100	18	0.501712	0.655071	0.00305871	chr10	126849103	126851103	NM_001329	0	-	upstream	CTBP2
chr10	126851001	126851100	18	0.501712	0.655071	0.00305871	chr10	126849103	126851103	NM_001290214	0	-	upstream	CTBP2
chr10	127462451	127462550	11	0.987013	0.617218	0.00325667	chr10	127462399	127462934	NM_147191	0	-	cds	MMP21
chr10	129537051	129537200	33	0.113766	0.345084	0.00466993	chr10	129536783	129537229	NM_207426	0	+	cds	FOXI2
chr10	131697201	131697300	16	0.686765	0.803214	0.00468296	chr10	131676113	131755521	NM_001005463	0	-	intron	EBF3
chr10	132099301	132099400	9	0.131794	0.430276	0.00915169	.	-1	-1	.	.	.	.	.
chr10	132100001	132100150	24	0.286745	0.154428	0.00697261	.	-1	-1	.	.	.	.	.
chr10	134209301	134209450	23	0.291028	0.450166	0.00512437	chr10	134208701	134210701	NM_138499	0	+	upstream	PWWP2B
chr10	134209301	134209450	23	0.291028	0.450166	0.00512437	chr10	134208701	134210701	NM_001098637	0	+	upstream	PWWP2B
chr10	134778901	134779000	14	0.774382	0.400868	0.00165625	chr10	134778793	134780793	NR_120627	0	-	upstream	LINC01166
chr10	134778901	134779000	14	0.774382	0.400868	0.00165625	chr10	134777037	134779037	NR_046231	0	+	upstream	LINC01168
chr10	134978901	134979000	14	0.873178	0.744377	0.00209863	chr10	134974073	134980884	NM_152643	0	+	intron	KNDC1
chr10	135259501	135259650	32	0.587128	0.445168	0.00207962	.	-1	-1	.	.	.	.	.
chr10	135273151	135273250	22	0.419728	0.59322	0.00939261	chr10	135272990	135273308	NR_002934	0	+	utr5	SCART1
chr10	135341951	135342100	29	0.18246	0.390675	0.00265693	chr10	135341984	135342144	NM_000773	0	+	cds	CYP2E1
chr10	135341951	135342100	29	0.18246	0.390675	0.00265693	chr10	135341076	135341984	NM_000773	0	+	intron	CYP2E1
chr10	135342201	135342450	75	0.669564	0.264446	0.000560902	chr10	135342144	135345088	NM_000773	0	+	intron	CYP2E1
chr11	289901	290000	19	0.834955	0.730413	0.0039775	chr11	289816	290075	NM_025092	0	+	cds	ATHL1
chr11	400151	400300	44	0.608271	0.873607	0.00312711	chr11	400141	400333	NM_001303029	0	+	intron	PKP3
chr11	400151	400300	44	0.608271	0.873607	0.00312711	chr11	400141	400333	NM_007183	0	+	intron	PKP3
chr11	400651	400800	24	0.656333	0.386482	0.00399417	chr11	400534	400705	NM_001303029	0	+	cds	PKP3
chr11	400651	400800	24	0.656333	0.386482	0.00399417	chr11	400534	400705	NM_007183	0	+	cds	PKP3
chr11	400651	400800	24	0.656333	0.386482	0.00399417	chr11	400705	403077	NM_001303029	0	+	intron	PKP3
chr11	400651	400800	24	0.656333	0.386482	0.00399417	chr11	400705	403077	NM_007183	0	+	intron	PKP3
chr11	415351	415450	10	0.0524263	0.184683	0.00592154	chr11	410027	417293	NM_001135053	0	-	intron	SIGIRR
chr11	415351	415450	10	0.0524263	0.184683	0.00592154	chr11	410027	417324	NM_021805	0	-	intron	SIGIRR
chr11	415351	415450	10	0.0524263	0.184683	0.00592154	chr11	414999	416999	NM_001135054	0	-	upstream	SIGIRR
chr11	420451	420550	19	0.71732	0.88465	0.00386295	chr11	420462	420615	NM_001012302	0	-	cds	ANO9
chr11	420451	420550	19	0.71732	0.88465	0.00386295	chr11	419729	420462	NM_001012302	0	-	intron	ANO9
chr11	503401	503500	10	0.397857	0.591111	0.00861013	chr11	502249	507112	NM_203389	0	-	intron	RNH1
chr11	503401	503500	10	0.397857	0.591111	0.00861013	chr11	502181	507112	NM_203388	0	-	intron	RNH1
chr11	503401	503500	10	0.397857	0.591111	0.00861013	chr11	502249	504823	NM_203387	0	-	intron	RNH1
chr11	503401	503500	10	0.397857	0.591111	0.00861013	chr11	502181	504823	NM_203386	0	-	intron	RNH1
chr11	503401	503500	10	0.397857	0.591111	0.00861013	chr11	502249	506608	NM_203385	0	-	intron	RNH1
chr11	503401	503500	10	0.397857	0.591111	0.00861013	chr11	502181	506608	NM_203384	0	-	intron	RNH1
chr11	503401	503500	10	0.397857	0.591111	0.00861013	chr11	502181	504823	NM_203383	0	-	intron	RNH1
chr11	503401	503500	10	0.397857	0.591111	0.00861013	chr11	502249	504823	NM_002939	0	-	intron	RNH1
chr11	504151	504250	11	0.411483	0.0764463	0.00465174	chr11	502249	507112	NM_203389	0	-	intron	RNH1
chr11	504151	504250	11	0.411483	0.0764463	0.00465174	chr11	502181	507112	NM_203388	0	-	intron	RNH1
chr11	504151	504250	11	0.411483	0.0764463	0.00465174	chr11	502249	504823	NM_203387	0	-	intron	RNH1
chr11	504151	504250	11	0.411483	0.0764463	0.00465174	chr11	502181	504823	NM_203386	0	-	intron	RNH1
chr11	504151	504250	11	0.411483	0.0764463	0.00465174	chr11	502249	506608	NM_203385	0	-	intron	RNH1
chr11	504151	504250	11	0.411483	0.0764463	0.00465174	chr11	502181	506608	NM_203384	0	-	intron	RNH1
chr11	504151	504250	11	0.411483	0.0764463	0.00465174	chr11	502181	504823	NM_203383	0	-	intron	RNH1
chr11	504151	504250	11	0.411483	0.0764463	0.00465174	chr11	502249	504823	NM_002939	0	-	intron	RNH1
chr11	637701	637800	12	0.244497	0.0801282	0.00501229	chr11	637589	639432	NM_000797	0	+	intron	DRD4
chr11	850251	850400	28	0.504019	0.720238	0.00261983	chr11	850304	850367	NM_001025234	0	+	cds	TSPAN4
chr11	850251	850400	28	0.504019	0.720238	0.00261983	chr11	850304	850367	NM_001025238	0	+	cds	TSPAN4
chr11	850251	850400	28	0.504019	0.720238	0.00261983	chr11	850304	850367	NM_001025237	0	+	cds	TSPAN4
chr11	850251	850400	28	0.504019	0.720238	0.00261983	chr11	850304	850367	NM_001025236	0	+	cds	TSPAN4
chr11	850251	850400	28	0.504019	0.720238	0.00261983	chr11	850304	850367	NM_003271	0	+	cds	TSPAN4
chr11	850251	850400	28	0.504019	0.720238	0.00261983	chr11	850304	850367	NM_001025235	0	+	cds	TSPAN4
chr11	850251	850400	28	0.504019	0.720238	0.00261983	chr11	847300	850287	NM_001025234	0	+	intron	TSPAN4
chr11	850251	850400	28	0.504019	0.720238	0.00261983	chr11	842915	850287	NM_001025238	0	+	intron	TSPAN4
chr11	850251	850400	28	0.504019	0.720238	0.00261983	chr11	847300	850287	NM_001025237	0	+	intron	TSPAN4
chr11	850251	850400	28	0.504019	0.720238	0.00261983	chr11	847300	850287	NM_001025236	0	+	intron	TSPAN4
chr11	850251	850400	28	0.504019	0.720238	0.00261983	chr11	847300	850287	NM_003271	0	+	intron	TSPAN4
chr11	850251	850400	28	0.504019	0.720238	0.00261983	chr11	847300	850287	NM_001025235	0	+	intron	TSPAN4
chr11	850251	850400	28	0.504019	0.720238	0.00261983	chr11	850287	850304	NM_001025234	0	+	utr5	TSPAN4
chr11	850251	850400	28	0.504019	0.720238	0.00261983	chr11	850287	850304	NM_001025238	0	+	utr5	TSPAN4
chr11	850251	850400	28	0.504019	0.720238	0.00261983	chr11	850287	850304	NM_001025237	0	+	utr5	TSPAN4
chr11	850251	850400	28	0.504019	0.720238	0.00261983	chr11	850287	850304	NM_001025236	0	+	utr5	TSPAN4
chr11	850251	850400	28	0.504019	0.720238	0.00261983	chr11	850287	850304	NM_003271	0	+	utr5	TSPAN4
chr11	850251	850400	28	0.504019	0.720238	0.00261983	chr11	850287	850304	NM_001025235	0	+	utr5	TSPAN4
chr11	850251	850400	28	0.504019	0.720238	0.00261983	chr11	850367	862549	NM_001025234	0	+	intron	TSPAN4
chr11	850251	850400	28	0.504019	0.720238	0.00261983	chr11	850367	862549	NM_001025238	0	+	intron	TSPAN4
chr11	850251	850400	28	0.504019	0.720238	0.00261983	chr11	850367	862549	NM_001025237	0	+	intron	TSPAN4
chr11	850251	850400	28	0.504019	0.720238	0.00261983	chr11	850367	862549	NM_001025236	0	+	intron	TSPAN4
chr11	850251	850400	28	0.504019	0.720238	0.00261983	chr11	850367	862549	NM_003271	0	+	intron	TSPAN4
chr11	850251	850400	28	0.504019	0.720238	0.00261983	chr11	847300	862549	NM_001025239	0	+	intron	TSPAN4
chr11	850251	850400	28	0.504019	0.720238	0.00261983	chr11	850367	862549	NM_001025235	0	+	intron	TSPAN4
chr11	1027151	1027250	12	0.855935	0.658333	0.00865306	chr11	1027140	1027193	NM_005961	0	-	cds	MUC6
chr11	1027151	1027250	12	0.855935	0.658333	0.00865306	chr11	1027193	1027267	NM_005961	0	-	intron	MUC6
chr11	1903201	1903300	16	0.15989	0.472159	0.00248664	chr11	1901377	1903377	NR_107001	0	+	downstream	MIR7847
chr11	1903201	1903300	16	0.15989	0.472159	0.00248664	chr11	1902826	1904648	NM_002339	0	+	intron	LSP1
chr11	1903201	1903300	16	0.15989	0.472159	0.00248664	chr11	1902826	1904648	NM_001242932	0	+	intron	LSP1
chr11	1903201	1903300	16	0.15989	0.472159	0.00248664	chr11	1902826	1904648	NM_001013255	0	+	intron	LSP1
chr11	1903201	1903300	16	0.15989	0.472159	0.00248664	chr11	1902826	1904648	NM_001013254	0	+	intron	LSP1
chr11	1903201	1903300	16	0.15989	0.472159	0.00248664	chr11	1902826	1904648	NM_001013253	0	+	intron	LSP1
chr11	1903201	1903300	16	0.15989	0.472159	0.00248664	chr11	1902826	1904648	NM_001289005	0	+	intron	LSP1
chr11	2021051	2021250	39	0.690086	0.10491	0.00258785	chr11	2017651	2022447	NR_131224	0	-	intron	H19
chr11	2021051	2021250	39	0.690086	0.10491	0.00258785	chr11	2019105	2021105	NR_002196	0	-	upstream	H19
chr11	2021051	2021250	39	0.690086	0.10491	0.00258785	chr11	2019105	2021105	NR_131223	0	-	upstream	H19
chr11	2021901	2022050	21	0.391722	0.800506	0.00710854	chr11	2017651	2022447	NR_131224	0	-	intron	H19
chr11	2291501	2291650	46	0.0262164	0.151986	0.00140686	chr11	2290980	2291562	NM_005170	0	-	cds	ASCL2
chr11	2291501	2291650	46	0.0262164	0.151986	0.00140686	chr11	2291562	2292182	NM_005170	0	-	utr5	ASCL2
chr11	2406951	2407050	10	0.631725	0.427	0.00915169	chr11	2398845	2411641	NM_004356	0	+	intron	CD81
chr11	2406951	2407050	10	0.631725	0.427	0.00915169	chr11	2397587	2411641	NM_001297649	0	+	intron	CD81
chr11	2720951	2721050	28	0.476085	0.675206	0.000191646	chr11	2629557	2721228	NR_002728	0	-	utr3	KCNQ1OT1
chr11	2720951	2721050	28	0.476085	0.675206	0.000191646	chr11	2683311	2790073	NM_000218	0	+	intron	KCNQ1
chr11	2720951	2721050	28	0.476085	0.675206	0.000191646	chr11	2683311	2790073	NM_181798	0	+	intron	KCNQ1
chr11	2721401	2721500	9	0.497531	0.384078	0.0071401	chr11	2721228	2723228	NR_002728	0	-	upstream	KCNQ1OT1
chr11	2721401	2721500	9	0.497531	0.384078	0.0071401	chr11	2683311	2790073	NM_000218	0	+	intron	KCNQ1
chr11	2721401	2721500	9	0.497531	0.384078	0.0071401	chr11	2683311	2790073	NM_181798	0	+	intron	KCNQ1
chr11	2799201	2799300	20	0.483195	0.633333	0.00137629	chr11	2799205	2799267	NM_000218	0	+	cds	KCNQ1
chr11	2799201	2799300	20	0.483195	0.633333	0.00137629	chr11	2799205	2799267	NM_181798	0	+	cds	KCNQ1
chr11	2799201	2799300	20	0.483195	0.633333	0.00137629	chr11	2798262	2799205	NM_000218	0	+	intron	KCNQ1
chr11	2799201	2799300	20	0.483195	0.633333	0.00137629	chr11	2798262	2799205	NM_181798	0	+	intron	KCNQ1
chr11	2799201	2799300	20	0.483195	0.633333	0.00137629	chr11	2799267	2868996	NM_000218	0	+	intron	KCNQ1
chr11	2799201	2799300	20	0.483195	0.633333	0.00137629	chr11	2799267	2868996	NM_181798	0	+	intron	KCNQ1
chr11	2908901	2909000	10	0.700479	0.45488	0.00915169	chr11	2906995	2908995	NM_001122631	0	-	upstream	CDKN1C
chr11	2908901	2909000	10	0.700479	0.45488	0.00915169	chr11	2906995	2908995	NM_001122630	0	-	upstream	CDKN1C
chr11	2908901	2909000	10	0.700479	0.45488	0.00915169	chr11	2906995	2908995	NM_000076	0	-	upstream	CDKN1C
chr11	2908901	2909000	10	0.700479	0.45488	0.00915169	chr11	2908574	2909409	NM_001302862	0	-	utr3	SLC22A18AS
chr11	2908901	2909000	10	0.700479	0.45488	0.00915169	chr11	2908574	2909409	NM_007105	0	-	utr3	SLC22A18AS
chr11	7110251	7110350	28	0.521261	0.667126	0.00145312	chr11	7110164	7110351	NM_014469	0	+	utr5	RBMXL2
chr11	7110601	7110750	62	0.755092	0.647565	0.0016376	chr11	7110351	7111530	NM_014469	0	+	cds	RBMXL2
chr11	11642101	11642200	14	0.11516	0.321429	0.002087	chr11	11470483	11642905	NM_198516	0	-	intron	GALNT18
chr11	17566201	17566300	12	0.774038	0.566577	0.00858996	chr11	17565963	17567963	NM_005709	0	-	upstream	USH1C
chr11	17566201	17566300	12	0.774038	0.566577	0.00858996	chr11	17565963	17567963	NM_153676	0	-	upstream	USH1C
chr11	17566201	17566300	12	0.774038	0.566577	0.00858996	chr11	17565963	17567963	NR_123738	0	-	upstream	USH1C
chr11	17566201	17566300	12	0.774038	0.566577	0.00858996	chr11	17565963	17567963	NM_001297764	0	-	upstream	USH1C
chr11	20626251	20626350	12	0.0950855	0.327381	0.00507749	chr11	20625970	20628552	NM_004211	0	+	intron	SLC6A5
chr11	32618001	32618100	10	0.881275	0.716233	0.0090907	chr11	32617593	32622234	NM_001307929	0	+	intron	EIF3M
chr11	32618001	32618100	10	0.881275	0.716233	0.0090907	chr11	32617593	32622234	NM_006360	0	+	intron	EIF3M
chr11	48001601	48001700	13	0.401072	0.233409	0.00326372	chr11	48000109	48002109	NM_001098503	0	+	upstream	PTPRJ
chr11	48001601	48001700	13	0.401072	0.233409	0.00326372	chr11	48000109	48002109	NM_002843	0	+	upstream	PTPRJ
chr11	49913351	49913450	12	0.515173	0.338889	0.00856445	.	-1	-1	.	.	.	.	.
chr11	49913701	49913800	9	0.266532	0.130836	0.00915169	.	-1	-1	.	.	.	.	.
chr11	50257301	50257450	29	0.681782	0.465134	0.00483503	chr11	50254505	50257350	NR_003034	0	-	intron	LOC441601
chr11	50257301	50257450	29	0.681782	0.465134	0.00483503	chr11	50257350	50257633	NR_003034	0	-	utr3	LOC441601
chr11	60718451	60718550	19	0.278612	0.388552	0.00237929	chr11	60718465	60719023	NM_016582	0	-	cds	SLC15A3
chr11	60718451	60718550	19	0.278612	0.388552	0.00237929	chr11	60714293	60718465	NM_016582	0	-	intron	SLC15A3
chr11	60718451	60718550	19	0.278612	0.388552	0.00237929	chr11	60714293	60718465	NR_027391	0	-	intron	SLC15A3
chr11	60718451	60718550	19	0.278612	0.388552	0.00237929	chr11	60718465	60719257	NR_027391	0	-	utr3	SLC15A3
chr11	60849951	60850050	10	0.827922	0.622826	0.0090907	.	-1	-1	.	.	.	.	.
chr11	62369751	62369850	11	0.0584699	0.203711	0.00902991	chr11	62369773	62370150	NM_001300794	0	-	cds	EML3
chr11	62369751	62369850	11	0.0584699	0.203711	0.00902991	chr11	62369773	62370150	NM_001300793	0	-	cds	EML3
chr11	62369751	62369850	11	0.0584699	0.203711	0.00902991	chr11	62369312	62371312	NM_004739	0	-	upstream	MTA2
chr11	62369751	62369850	11	0.0584699	0.203711	0.00902991	chr11	62369690	62369946	NM_153265	0	-	utr3	EML3
chr11	62369751	62369850	11	0.0584699	0.203711	0.00902991	chr11	62369690	62369773	NM_001300794	0	-	utr3	EML3
chr11	62369751	62369850	11	0.0584699	0.203711	0.00902991	chr11	62369690	62369773	NM_001300793	0	-	utr3	EML3
chr11	62370001	62370150	34	0.015564	0.410089	0.000659925	chr11	62369946	62370150	NM_153265	0	-	cds	EML3
chr11	62370001	62370150	34	0.015564	0.410089	0.000659925	chr11	62369773	62370150	NM_001300794	0	-	cds	EML3
chr11	62370001	62370150	34	0.015564	0.410089	0.000659925	chr11	62369773	62370150	NM_001300793	0	-	cds	EML3
chr11	62370001	62370150	34	0.015564	0.410089	0.000659925	chr11	62369312	62371312	NM_004739	0	-	upstream	MTA2
chr11	62455651	62455750	13	0.0857988	0.305455	0.00323792	chr11	62455263	62455980	NM_203422	0	-	cds	LRRN4CL
chr11	62455651	62455750	13	0.0857988	0.305455	0.00323792	chr11	62455733	62457733	NM_001122955	0	-	downstream	BSCL2
chr11	62455651	62455750	13	0.0857988	0.305455	0.00323792	chr11	62455733	62457733	NR_037946	0	-	downstream	HNRNPUL2-BSCL2
chr11	62455651	62455750	13	0.0857988	0.305455	0.00323792	chr11	62455733	62457733	NM_032667	0	-	downstream	BSCL2
chr11	62455651	62455750	13	0.0857988	0.305455	0.00323792	chr11	62455733	62457733	NM_001130702	0	-	downstream	BSCL2
chr11	62455651	62455750	13	0.0857988	0.305455	0.00323792	chr11	62455733	62457733	NR_037949	0	-	downstream	BSCL2
chr11	62455651	62455750	13	0.0857988	0.305455	0.00323792	chr11	62455733	62457733	NR_037948	0	-	downstream	BSCL2
chr11	62571401	62571500	10	0.514106	0.688968	0.00592154	chr11	62571263	62571450	NM_001081491	0	-	cds	NXF1
chr11	62571401	62571500	10	0.514106	0.688968	0.00592154	chr11	62571263	62571450	NM_006362	0	-	cds	NXF1
chr11	62571401	62571500	10	0.514106	0.688968	0.00592154	chr11	62571450	62572800	NM_001081491	0	-	intron	NXF1
chr11	62571401	62571500	10	0.514106	0.688968	0.00592154	chr11	62571450	62572800	NM_006362	0	-	intron	NXF1
chr11	63382201	63382350	31	0.281813	0.495696	0.00440213	chr11	63381941	63383941	NM_001128203	0	-	upstream	PLA2G16
chr11	63382201	63382350	31	0.281813	0.495696	0.00440213	chr11	63381909	63383909	NM_007069	0	-	upstream	PLA2G16
chr11	63767751	63767850	16	0.0422533	0.145349	0.00161347	chr11	63767698	63767815	NM_014067	0	-	cds	MACROD1
chr11	63767751	63767850	16	0.0422533	0.145349	0.00161347	chr11	63767815	63782723	NM_014067	0	-	intron	MACROD1
chr11	63767751	63767850	16	0.0422533	0.145349	0.00161347	chr11	63765892	63767892	NM_017670	0	+	downstream	OTUB1
chr11	63767751	63767850	16	0.0422533	0.145349	0.00161347	chr11	63765892	63767892	NR_003089	0	+	downstream	OTUB1
chr11	64533401	64533500	16	0.722843	0.84969	0.00174836	chr11	64533289	64533627	NM_004630	0	-	cds	SF1
chr11	64533401	64533500	16	0.722843	0.84969	0.00174836	chr11	64533289	64533627	NM_001178031	0	-	cds	SF1
chr11	64533401	64533500	16	0.722843	0.84969	0.00174836	chr11	64533422	64533627	NM_201995	0	-	cds	SF1
chr11	64533401	64533500	16	0.722843	0.84969	0.00174836	chr11	64532990	64534371	NM_001178030	0	-	intron	SF1
chr11	64533401	64533500	16	0.722843	0.84969	0.00174836	chr11	64532990	64534371	NR_033650	0	-	intron	SF1
chr11	64533401	64533500	16	0.722843	0.84969	0.00174836	chr11	64532990	64534371	NR_033649	0	-	intron	SF1
chr11	64533401	64533500	16	0.722843	0.84969	0.00174836	chr11	64532990	64534371	NM_201998	0	-	intron	SF1
chr11	64533401	64533500	16	0.722843	0.84969	0.00174836	chr11	64532990	64534371	NM_201997	0	-	intron	SF1
chr11	64533401	64533500	16	0.722843	0.84969	0.00174836	chr11	64532990	64533422	NM_201995	0	-	intron	SF1
chr11	65307151	65307250	28	0.708009	0.830543	0.00914161	chr11	65307190	65307352	NM_001164266	0	-	cds	LTBP3
chr11	65307151	65307250	28	0.708009	0.830543	0.00914161	chr11	65307190	65307352	NM_021070	0	-	cds	LTBP3
chr11	65307151	65307250	28	0.708009	0.830543	0.00914161	chr11	65307190	65307352	NM_001130144	0	-	cds	LTBP3
chr11	65307151	65307250	28	0.708009	0.830543	0.00914161	chr11	65307099	65307190	NM_001164266	0	-	intron	LTBP3
chr11	65307151	65307250	28	0.708009	0.830543	0.00914161	chr11	65307099	65307190	NM_021070	0	-	intron	LTBP3
chr11	65307151	65307250	28	0.708009	0.830543	0.00914161	chr11	65307099	65307190	NM_001130144	0	-	intron	LTBP3
chr11	65307151	65307250	28	0.708009	0.830543	0.00914161	chr11	65306182	65308182	NM_020680	0	+	downstream	SCYL1
chr11	65307151	65307250	28	0.708009	0.830543	0.00914161	chr11	65306182	65308182	NM_001048218	0	+	downstream	SCYL1
chr11	65639801	65639900	13	0.671269	0.794065	0.00971619	chr11	65639714	65639825	NM_016938	0	-	cds	EFEMP2
chr11	65639801	65639900	13	0.671269	0.794065	0.00971619	chr11	65639832	65640153	NR_037718	0	-	intron	EFEMP2
chr11	65639801	65639900	13	0.671269	0.794065	0.00971619	chr11	65639832	65640153	NM_016938	0	-	intron	EFEMP2
chr11	65639801	65639900	13	0.671269	0.794065	0.00971619	chr11	65639714	65639832	NR_037718	0	-	utr3	EFEMP2
chr11	65639801	65639900	13	0.671269	0.794065	0.00971619	chr11	65639825	65639832	NM_016938	0	-	utr5	EFEMP2
chr11	66084001	66084100	18	0.932292	0.721616	0.000910154	chr11	66082224	66084498	NM_020404	0	-	cds	CD248
chr11	66790351	66790450	12	0.162997	0.287513	0.0025165	chr11	66788815	66790815	NM_177963	0	+	upstream	SYT12
chr11	66790351	66790450	12	0.162997	0.287513	0.0025165	chr11	66790189	66790396	NM_001177880	0	+	utr5	SYT12
chr11	66790351	66790450	12	0.162997	0.287513	0.0025165	chr11	66790396	66797592	NM_001177880	0	+	intron	SYT12
chr11	67029251	67029350	10	0.150855	0.449783	0.00592154	.	-1	-1	.	.	.	.	.
chr11	67383701	67383800	14	0.752896	0.919686	0.0015445	chr11	67383135	67385135	NR_033791	0	-	upstream	DOC2GP
chr11	67582401	67582500	10	0.747192	0.864771	0.00915169	.	-1	-1	.	.	.	.	.
chr11	67746051	67746150	10	0.318182	0.54856	0.00915169	.	-1	-1	.	.	.	.	.
chr11	68518001	68518100	10	0.045	0.413333	0.00514376	chr11	68517657	68518128	NM_004923	0	-	cds	MTL5
chr11	68518001	68518100	10	0.045	0.413333	0.00514376	chr11	68517657	68518128	NM_001039656	0	-	cds	MTL5
chr11	68530101	68530200	18	0.664763	0.79996	0.00693843	chr11	68530094	68530229	NM_001031847	0	-	cds	CPT1A
chr11	68530101	68530200	18	0.664763	0.79996	0.00693843	chr11	68530094	68530229	NM_001876	0	-	cds	CPT1A
chr11	70289801	70289900	10	0.359899	0.590759	0.00592154	.	-1	-1	.	.	.	.	.
chr11	71954801	71954950	48	0.0436258	0.258297	0.00169121	chr11	71954831	71955048	NM_005169	0	-	cds	PHOX2A
chr11	71954801	71954950	48	0.0436258	0.258297	0.00169121	chr11	71952333	71954831	NM_005169	0	-	intron	PHOX2A
chr11	72498601	72498700	16	0.294375	0.47776	0.00902006	chr11	72492339	72503919	NM_006645	0	-	intron	STARD10
chr11	72975651	72975800	34	0.543399	0.271529	0.00130324	chr11	72975694	72983384	NM_001277205	0	+	intron	P2RY6
chr11	72975651	72975800	34	0.543399	0.271529	0.00130324	chr11	72975694	72983351	NM_176796	0	+	intron	P2RY6
chr11	72975651	72975800	34	0.543399	0.271529	0.00130324	chr11	72975694	72983351	NM_001277207	0	+	intron	P2RY6
chr11	72975651	72975800	34	0.543399	0.271529	0.00130324	chr11	72975549	72975694	NM_001277205	0	+	utr5	P2RY6
chr11	72975651	72975800	34	0.543399	0.271529	0.00130324	chr11	72975549	72975694	NM_176796	0	+	utr5	P2RY6
chr11	72975651	72975800	34	0.543399	0.271529	0.00130324	chr11	72975596	72975694	NM_001277207	0	+	utr5	P2RY6
chr11	72975651	72975800	34	0.543399	0.271529	0.00130324	chr11	72975549	72975694	NM_176797	0	+	utr5	P2RY6
chr11	72975651	72975800	34	0.543399	0.271529	0.00130324	chr11	72975694	73006774	NM_176797	0	+	intron	P2RY6
chr11	72975651	72975800	34	0.543399	0.271529	0.00130324	chr11	72974280	72976280	NM_001277206	0	+	upstream	P2RY6
chr11	76848951	76849050	10	0.501853	0.676552	0.00592154	chr11	76841698	76853754	NM_001127179	0	+	intron	MYO7A
chr11	76848951	76849050	10	0.501853	0.676552	0.00592154	chr11	76841698	76853754	NM_000260	0	+	intron	MYO7A
chr11	76848951	76849050	10	0.501853	0.676552	0.00592154	chr11	76841698	76853754	NM_001127180	0	+	intron	MYO7A
chr11	76849251	76849400	44	0.150923	0.393066	0.00390156	chr11	76841698	76853754	NM_001127179	0	+	intron	MYO7A
chr11	76849251	76849400	44	0.150923	0.393066	0.00390156	chr11	76841698	76853754	NM_000260	0	+	intron	MYO7A
chr11	76849251	76849400	44	0.150923	0.393066	0.00390156	chr11	76841698	76853754	NM_001127180	0	+	intron	MYO7A
chr11	77907201	77907300	16	0.608467	0.77028	0.00586616	chr11	77907291	77907964	NM_020798	0	+	cds	USP35
chr11	77907201	77907300	16	0.608467	0.77028	0.00586616	chr11	77907281	77907291	NM_020798	0	+	utr5	USP35
chr11	77907201	77907300	16	0.608467	0.77028	0.00586616	chr11	77900203	77907281	NM_020798	0	+	intron	USP35
chr11	78614451	78614550	22	0.6115	0.408738	0.000298689	chr11	78614312	78614568	NM_001098816	0	-	cds	TENM4
chr11	94278501	94278650	36	0.579215	0.751858	0.000589455	chr11	94277299	94278892	NM_002033	0	+	cds	FUT4
chr11	94770801	94770900	11	0.469697	0.128571	0.00835832	.	-1	-1	.	.	.	.	.
chr11	118842501	118842600	13	0.247253	0.556213	0.00264708	chr11	118842416	118842641	NM_181721	0	+	utr5	FOXR1
chr11	118986801	118986900	14	0.200808	0.471773	0.0026391	chr11	118986754	118986966	NM_001290474	0	+	cds	C2CD2L
chr11	118986801	118986900	14	0.200808	0.471773	0.0026391	chr11	118986754	118986966	NM_014807	0	+	cds	C2CD2L
chr11	119210351	119210500	42	0.26766	0.428003	0.00430794	chr11	119210040	119210558	NM_001278431	0	-	cds	C1QTNF5
chr11	119210351	119210500	42	0.26766	0.428003	0.00430794	chr11	119210040	119210558	NM_015645	0	-	cds	C1QTNF5
chr11	119210351	119210500	42	0.26766	0.428003	0.00430794	chr11	119209643	119210558	NM_031433	0	-	utr3	MFRP
chr11	120555501	120555600	16	0.45434	0.692949	0.00830986	chr11	120531109	120673401	NM_001282470	0	+	intron	GRIK4
chr11	120555501	120555600	16	0.45434	0.692949	0.00830986	chr11	120531109	120673401	NM_001282473	0	+	intron	GRIK4
chr11	120555501	120555600	16	0.45434	0.692949	0.00830986	chr11	120531109	120673401	NM_014619	0	+	intron	GRIK4
chr11	122427501	122427600	18	0.330384	0.158979	0.000317333	.	-1	-1	.	.	.	.	.
chr11	124747501	124747600	10	0.351351	0.470659	0.00588927	chr11	124747414	124747554	NM_022370	0	+	cds	ROBO3
chr11	124747501	124747600	10	0.351351	0.470659	0.00588927	chr11	124747554	124747832	NM_022370	0	+	intron	ROBO3
chr11	129892551	129892650	16	0.805643	0.909505	0.00084382	.	-1	-1	.	.	.	.	.
chr11	133702701	133702850	23	0.614807	0.473991	0.00716741	.	-1	-1	.	.	.	.	.
chr11	133787951	133788050	10	0.94	0.681522	0.00792278	chr11	133781902	133789636	NM_001277285	0	-	intron	IGSF9B
chr11	133789551	133789650	17	0.303457	0.153724	0.00284921	chr11	133789636	133791292	NM_001277285	0	-	cds	IGSF9B
chr11	133789551	133789650	17	0.303457	0.153724	0.00284921	chr11	133781902	133789636	NM_001277285	0	-	intron	IGSF9B
chr11	134253901	134254100	74	0.731216	0.911055	0.00109565	chr11	134253573	134254082	NM_018644	0	-	cds	B3GAT1
chr11	134253901	134254100	74	0.731216	0.911055	0.00109565	chr11	134253573	134254082	NM_054025	0	-	cds	B3GAT1
chr11	134253901	134254100	74	0.731216	0.911055	0.00109565	chr11	134254082	134257441	NM_018644	0	-	intron	B3GAT1
chr11	134253901	134254100	74	0.731216	0.911055	0.00109565	chr11	134254082	134257441	NM_054025	0	-	intron	B3GAT1
chr12	248001	248150	20	0.101771	0.327778	0.00708678	chr12	247432	248520	NM_001170738	0	+	cds	IQSEC3
chr12	248001	248150	20	0.101771	0.327778	0.00708678	chr12	247438	248520	NM_015232	0	+	cds	IQSEC3
chr12	248001	248150	20	0.101771	0.327778	0.00708678	chr12	247810	249405	NR_033859	0	-	intron	LOC574538
chr12	2339451	2339550	19	0.669871	0.427832	0.00103781	chr12	2229596	2558141	NM_001129840	0	+	intron	CACNA1C
chr12	2339451	2339550	19	0.669871	0.427832	0.00103781	chr12	2229596	2558141	NM_001167623	0	+	intron	CACNA1C
chr12	2339451	2339550	19	0.669871	0.427832	0.00103781	chr12	2229596	2558141	NM_000719	0	+	intron	CACNA1C
chr12	2339451	2339550	19	0.669871	0.427832	0.00103781	chr12	2229596	2558141	NM_001129831	0	+	intron	CACNA1C
chr12	2339451	2339550	19	0.669871	0.427832	0.00103781	chr12	2229596	2558141	NM_001129830	0	+	intron	CACNA1C
chr12	2339451	2339550	19	0.669871	0.427832	0.00103781	chr12	2229596	2558141	NM_001129846	0	+	intron	CACNA1C
chr12	2339451	2339550	19	0.669871	0.427832	0.00103781	chr12	2229596	2558141	NM_001129833	0	+	intron	CACNA1C
chr12	2339451	2339550	19	0.669871	0.427832	0.00103781	chr12	2229596	2558141	NM_001129839	0	+	intron	CACNA1C
chr12	2339451	2339550	19	0.669871	0.427832	0.00103781	chr12	2229596	2558141	NM_001167625	0	+	intron	CACNA1C
chr12	2339451	2339550	19	0.669871	0.427832	0.00103781	chr12	2229596	2558141	NM_001129841	0	+	intron	CACNA1C
chr12	2339451	2339550	19	0.669871	0.427832	0.00103781	chr12	2229596	2558141	NM_001129842	0	+	intron	CACNA1C
chr12	2339451	2339550	19	0.669871	0.427832	0.00103781	chr12	2229596	2558141	NM_001129832	0	+	intron	CACNA1C
chr12	2339451	2339550	19	0.669871	0.427832	0.00103781	chr12	2229596	2558141	NM_001129835	0	+	intron	CACNA1C
chr12	2339451	2339550	19	0.669871	0.427832	0.00103781	chr12	2229596	2558141	NM_001129843	0	+	intron	CACNA1C
chr12	2339451	2339550	19	0.669871	0.427832	0.00103781	chr12	2229596	2558141	NM_001129827	0	+	intron	CACNA1C
chr12	2339451	2339550	19	0.669871	0.427832	0.00103781	chr12	2229596	2558141	NM_001129829	0	+	intron	CACNA1C
chr12	2339451	2339550	19	0.669871	0.427832	0.00103781	chr12	2229596	2558141	NM_001129838	0	+	intron	CACNA1C
chr12	2339451	2339550	19	0.669871	0.427832	0.00103781	chr12	2229596	2558141	NM_001129836	0	+	intron	CACNA1C
chr12	2339451	2339550	19	0.669871	0.427832	0.00103781	chr12	2229596	2558141	NM_001129834	0	+	intron	CACNA1C
chr12	2339451	2339550	19	0.669871	0.427832	0.00103781	chr12	2229596	2558141	NM_001167624	0	+	intron	CACNA1C
chr12	2339451	2339550	19	0.669871	0.427832	0.00103781	chr12	2229596	2558141	NM_199460	0	+	intron	CACNA1C
chr12	2339451	2339550	19	0.669871	0.427832	0.00103781	chr12	2229596	2558141	NM_001129837	0	+	intron	CACNA1C
chr12	2339451	2339550	19	0.669871	0.427832	0.00103781	chr12	2229596	2558141	NM_001129844	0	+	intron	CACNA1C
chr12	2734501	2734650	24	0.134393	0.317147	0.00712551	chr12	2721179	2743462	NM_001129840	0	+	intron	CACNA1C
chr12	2734501	2734650	24	0.134393	0.317147	0.00712551	chr12	2721179	2742794	NM_001167623	0	+	intron	CACNA1C
chr12	2734501	2734650	24	0.134393	0.317147	0.00712551	chr12	2721179	2743462	NM_000719	0	+	intron	CACNA1C
chr12	2734501	2734650	24	0.134393	0.317147	0.00712551	chr12	2721179	2742794	NM_001129831	0	+	intron	CACNA1C
chr12	2734501	2734650	24	0.134393	0.317147	0.00712551	chr12	2721179	2743462	NM_001129830	0	+	intron	CACNA1C
chr12	2734501	2734650	24	0.134393	0.317147	0.00712551	chr12	2721179	2743462	NM_001129846	0	+	intron	CACNA1C
chr12	2734501	2734650	24	0.134393	0.317147	0.00712551	chr12	2721179	2742794	NM_001129833	0	+	intron	CACNA1C
chr12	2734501	2734650	24	0.134393	0.317147	0.00712551	chr12	2721179	2743462	NM_001129839	0	+	intron	CACNA1C
chr12	2734501	2734650	24	0.134393	0.317147	0.00712551	chr12	2721179	2743462	NM_001167625	0	+	intron	CACNA1C
chr12	2734501	2734650	24	0.134393	0.317147	0.00712551	chr12	2721179	2742794	NM_001129841	0	+	intron	CACNA1C
chr12	2734501	2734650	24	0.134393	0.317147	0.00712551	chr12	2721179	2742794	NM_001129842	0	+	intron	CACNA1C
chr12	2734501	2734650	24	0.134393	0.317147	0.00712551	chr12	2721179	2743462	NM_001129832	0	+	intron	CACNA1C
chr12	2734501	2734650	24	0.134393	0.317147	0.00712551	chr12	2721179	2743462	NM_001129835	0	+	intron	CACNA1C
chr12	2734501	2734650	24	0.134393	0.317147	0.00712551	chr12	2721179	2743462	NM_001129843	0	+	intron	CACNA1C
chr12	2734501	2734650	24	0.134393	0.317147	0.00712551	chr12	2721179	2742794	NM_001129827	0	+	intron	CACNA1C
chr12	2734501	2734650	24	0.134393	0.317147	0.00712551	chr12	2721179	2743462	NM_001129829	0	+	intron	CACNA1C
chr12	2734501	2734650	24	0.134393	0.317147	0.00712551	chr12	2721179	2743462	NM_001129838	0	+	intron	CACNA1C
chr12	2734501	2734650	24	0.134393	0.317147	0.00712551	chr12	2721179	2742794	NM_001129836	0	+	intron	CACNA1C
chr12	2734501	2734650	24	0.134393	0.317147	0.00712551	chr12	2721179	2743462	NM_001129834	0	+	intron	CACNA1C
chr12	2734501	2734650	24	0.134393	0.317147	0.00712551	chr12	2721179	2742794	NM_001167624	0	+	intron	CACNA1C
chr12	2734501	2734650	24	0.134393	0.317147	0.00712551	chr12	2721179	2742794	NM_199460	0	+	intron	CACNA1C
chr12	2734501	2734650	24	0.134393	0.317147	0.00712551	chr12	2721179	2743462	NM_001129837	0	+	intron	CACNA1C
chr12	2734501	2734650	24	0.134393	0.317147	0.00712551	chr12	2721179	2742794	NM_001129844	0	+	intron	CACNA1C
chr12	2903351	2903450	12	0.127932	0.247918	0.00666526	chr12	2902107	2904107	NM_002014	0	+	upstream	FKBP4
chr12	3948151	3948300	53	0.418856	0.266348	0.00182102	chr12	3939184	3973001	NM_001286522	0	-	intron	PARP11
chr12	3948151	3948300	53	0.418856	0.266348	0.00182102	chr12	3939184	3982377	NM_001286521	0	-	intron	PARP11
chr12	3948151	3948300	53	0.418856	0.266348	0.00182102	chr12	3939184	3982377	NM_020367	0	-	intron	PARP11
chr12	3948151	3948300	53	0.418856	0.266348	0.00182102	chr12	3939184	3982377	NR_104461	0	-	intron	PARP11
chr12	4671451	4671550	24	0.160494	0.326389	0.00528913	.	-1	-1	.	.	.	.	.
chr12	5153851	5153950	9	0.111111	0.594203	0.00915169	chr12	5153313	5155155	NM_002234	0	+	cds	KCNA5
chr12	6756551	6756700	56	0.0153579	0.143496	0.00178297	chr12	6756580	6758580	NM_032489	0	-	upstream	ACRBP
chr12	6756551	6756700	56	0.0153579	0.143496	0.00178297	chr12	6756532	6756580	NM_032489	0	-	utr5	ACRBP
chr12	6876801	6876900	18	0.292695	0.448298	0.000798318	chr12	6875916	6878768	NM_002824	0	+	intron	PTMS
chr12	6883051	6883200	43	0.0244994	0.369631	6.22972e-05	chr12	6882862	6883167	NM_002286	0	+	cds	LAG3
chr12	6883051	6883200	43	0.0244994	0.369631	6.22972e-05	chr12	6883167	6883760	NM_002286	0	+	intron	LAG3
chr12	7023251	7023350	10	0.383713	0.498614	0.00592154	chr12	7021613	7023613	NM_001975	0	+	upstream	ENO2
chr12	7023251	7023350	10	0.383713	0.498614	0.00592154	chr12	7023235	7023406	NM_006992	0	+	utr3	LRRC23
chr12	7023251	7023350	10	0.383713	0.498614	0.00592154	chr12	7023054	7023406	NM_001135217	0	+	utr3	LRRC23
chr12	7023251	7023350	10	0.383713	0.498614	0.00592154	chr12	7023054	7023406	NM_201650	0	+	utr3	LRRC23
chr12	7792701	7792850	46	0.606669	0.417019	0.000203501	.	-1	-1	.	.	.	.	.
chr12	8025451	8025600	29	0.0747214	0.304646	0.00369467	chr12	8022533	8025455	NM_153449	0	-	intron	SLC2A14
chr12	8025451	8025600	29	0.0747214	0.304646	0.00369467	chr12	8025455	8025635	NM_153449	0	-	utr5	SLC2A14
chr12	8025451	8025600	29	0.0747214	0.304646	0.00369467	chr12	8025402	8025635	NM_001286236	0	-	utr5	SLC2A14
chr12	8025451	8025600	29	0.0747214	0.304646	0.00369467	chr12	8025402	8025635	NM_001286235	0	-	utr5	SLC2A14
chr12	8025451	8025600	29	0.0747214	0.304646	0.00369467	chr12	8025402	8025635	NM_001286234	0	-	utr5	SLC2A14
chr12	8025451	8025600	29	0.0747214	0.304646	0.00369467	chr12	8025402	8025635	NM_001286233	0	-	utr5	SLC2A14
chr12	8025451	8025600	29	0.0747214	0.304646	0.00369467	chr12	7985410	8043591	NM_001286237	0	-	intron	SLC2A14
chr12	8087801	8087900	12	0.650214	0.369266	0.00241154	chr12	8086498	8088615	NM_006931	0	-	intron	SLC2A3
chr12	9217351	9217500	36	0.0444799	0.170667	0.00264361	chr12	9215772	9217772	NR_026971	0	+	upstream	A2M-AS1
chr12	9217351	9217500	36	0.0444799	0.170667	0.00264361	chr12	9216863	9217666	NR_034140	0	-	utr3	LINC00612
chr12	10465351	10465450	12	0.884615	0.737179	0.00345023	chr12	10464214	10466008	NM_002262	0	+	intron	KLRD1
chr12	10465351	10465450	12	0.884615	0.737179	0.00345023	chr12	10464214	10466008	NM_001114396	0	+	intron	KLRD1
chr12	10465351	10465450	12	0.884615	0.737179	0.00345023	chr12	10464214	10466008	NM_007334	0	+	intron	KLRD1
chr12	31405351	31405450	14	0.653525	0.494953	0.00459649	.	-1	-1	.	.	.	.	.
chr12	34495651	34495750	12	0.57521	0.406524	0.00680165	.	-1	-1	.	.	.	.	.
chr12	34499001	34499100	12	0.325348	0.432784	0.00326372	.	-1	-1	.	.	.	.	.
chr12	39298501	39298600	12	0.0788144	0.310897	0.00509932	chr12	39268313	39299238	NM_153634	0	-	intron	CPNE8
chr12	48399201	48399300	16	0.660014	0.446122	0.00410684	chr12	48398285	48400285	NM_001844	0	-	upstream	COL2A1
chr12	48399201	48399300	16	0.660014	0.446122	0.00410684	chr12	48398285	48400285	NM_033150	0	-	upstream	COL2A1
chr12	49484951	49485050	22	0.124898	0.249814	0.00578435	chr12	49484910	49485172	NM_021044	0	-	cds	DHH
chr12	52215901	52216000	18	0.653037	0.765799	0.00697004	chr12	52214235	52216197	NM_001013690	0	-	cds	FIGNL2
chr12	53628151	53628250	14	0.0660173	0.279493	0.0026391	.	-1	-1	.	.	.	.	.
chr12	53760101	53760200	11	0.487218	0.643822	0.00588927	.	-1	-1	.	.	.	.	.
chr12	54764301	54764400	14	0.630079	0.798021	0.00514218	chr12	54764270	54764409	NM_001290004	0	-	intron	ZNF385A
chr12	54764301	54764400	14	0.630079	0.798021	0.00514218	chr12	54764270	54764409	NM_001290002	0	-	intron	ZNF385A
chr12	54764301	54764400	14	0.630079	0.798021	0.00514218	chr12	54764270	54764409	NM_001290001	0	-	intron	ZNF385A
chr12	54764301	54764400	14	0.630079	0.798021	0.00514218	chr12	54764270	54764409	NM_015481	0	-	intron	ZNF385A
chr12	54764301	54764400	14	0.630079	0.798021	0.00514218	chr12	54764270	54764409	NM_001130968	0	-	intron	ZNF385A
chr12	54764301	54764400	14	0.630079	0.798021	0.00514218	chr12	54764270	54764409	NM_001130967	0	-	intron	ZNF385A
chr12	54764301	54764400	14	0.630079	0.798021	0.00514218	chr12	54747680	54801180	NR_120487	0	+	intron	LOC102724050
chr12	54764301	54764400	14	0.630079	0.798021	0.00514218	chr12	54747680	54801180	NR_120486	0	+	intron	LOC102724050
chr12	56040101	56040200	22	0.123493	0.22758	0.00483673	.	-1	-1	.	.	.	.	.
chr12	56614201	56614300	16	0.478728	0.608428	0.00975977	chr12	56610397	56615543	NM_005785	0	-	intron	RNF41
chr12	56614201	56614300	16	0.478728	0.608428	0.00975977	chr12	56610397	56615374	NM_001242826	0	-	intron	RNF41
chr12	56614201	56614300	16	0.478728	0.608428	0.00975977	chr12	56610397	56615543	NM_194358	0	-	intron	RNF41
chr12	56614201	56614300	16	0.478728	0.608428	0.00975977	chr12	56610397	56615686	NM_194359	0	-	intron	RNF41
chr12	56614201	56614300	16	0.478728	0.608428	0.00975977	chr12	56610397	56615543	NR_040053	0	-	intron	RNF41
chr12	57079351	57079500	24	0.692387	0.905489	0.00243042	chr12	57066849	57081033	NR_104219	0	-	intron	PTGES3
chr12	57079351	57079500	24	0.692387	0.905489	0.00243042	chr12	57066849	57081781	NM_001282605	0	-	intron	PTGES3
chr12	57079351	57079500	24	0.692387	0.905489	0.00243042	chr12	57066849	57081781	NM_006601	0	-	intron	PTGES3
chr12	57079351	57079500	24	0.692387	0.905489	0.00243042	chr12	57066849	57080652	NM_001282604	0	-	intron	PTGES3
chr12	57079351	57079500	24	0.692387	0.905489	0.00243042	chr12	57066849	57081781	NM_001282603	0	-	intron	PTGES3
chr12	57079351	57079500	24	0.692387	0.905489	0.00243042	chr12	57066849	57081781	NM_001282602	0	-	intron	PTGES3
chr12	57079351	57079500	24	0.692387	0.905489	0.00243042	chr12	57066849	57081781	NM_001282601	0	-	intron	PTGES3
chr12	57083501	57083600	12	0.46486	0.574152	0.00858996	chr12	57082192	57084192	NM_001282605	0	-	upstream	PTGES3
chr12	57083501	57083600	12	0.46486	0.574152	0.00858996	chr12	57082192	57084192	NM_006601	0	-	upstream	PTGES3
chr12	57083501	57083600	12	0.46486	0.574152	0.00858996	chr12	57082192	57084192	NM_001282604	0	-	upstream	PTGES3
chr12	57083501	57083600	12	0.46486	0.574152	0.00858996	chr12	57082192	57084192	NM_001282603	0	-	upstream	PTGES3
chr12	57083501	57083600	12	0.46486	0.574152	0.00858996	chr12	57082192	57084192	NM_001282602	0	-	upstream	PTGES3
chr12	57083501	57083600	12	0.46486	0.574152	0.00858996	chr12	57082192	57084192	NM_001282601	0	-	upstream	PTGES3
chr12	57083501	57083600	12	0.46486	0.574152	0.00858996	chr12	57081781	57083781	NR_104219	0	-	upstream	PTGES3
chr12	58120301	58120500	59	0.744457	0.880481	0.00368993	chr12	58120334	58120577	NM_001122772	0	-	cds	AGAP2
chr12	58120301	58120500	59	0.744457	0.880481	0.00368993	chr12	58120334	58120577	NM_014770	0	-	cds	AGAP2
chr12	58120301	58120500	59	0.744457	0.880481	0.00368993	chr12	58120161	58120747	NR_027032	0	+	intron	AGAP2-AS1
chr12	58120301	58120500	59	0.744457	0.880481	0.00368993	chr12	58118075	58120334	NM_001122772	0	-	utr3	AGAP2
chr12	58120301	58120500	59	0.744457	0.880481	0.00368993	chr12	58118075	58120334	NM_014770	0	-	utr3	AGAP2
chr12	58131851	58131950	26	0.716763	0.859308	0.000517014	chr12	58130861	58132029	NM_001122772	0	-	cds	AGAP2
chr12	58131851	58131950	26	0.716763	0.859308	0.000517014	chr12	58129210	58135694	NM_014770	0	-	intron	AGAP2
chr12	80972351	80972450	12	1	0.889298	0.0084333	chr12	80943513	80981907	NM_001145026	0	+	intron	PTPRQ
chr12	104697851	104697950	14	0.415034	0.303089	0.00805639	chr12	104697712	104698714	NM_001008394	0	+	cds	EID3
chr12	104697851	104697950	14	0.415034	0.303089	0.00805639	chr12	104680887	104705067	NM_182743	0	+	intron	TXNRD1
chr12	104697851	104697950	14	0.415034	0.303089	0.00805639	chr12	104681124	104705067	NM_182742	0	+	intron	TXNRD1
chr12	104697851	104697950	14	0.415034	0.303089	0.00805639	chr12	104682818	104705067	NM_001093771	0	+	intron	TXNRD1
chr12	104697851	104697950	14	0.415034	0.303089	0.00805639	chr12	104682818	104707022	NM_001261446	0	+	intron	TXNRD1
chr12	104697851	104697950	14	0.415034	0.303089	0.00805639	chr12	104682818	104705067	NM_001261445	0	+	intron	TXNRD1
chr12	104697851	104697950	14	0.415034	0.303089	0.00805639	chr12	104682818	104705067	NM_003330	0	+	intron	TXNRD1
chr12	104697851	104697950	14	0.415034	0.303089	0.00805639	chr12	104682818	104705067	NM_182729	0	+	intron	TXNRD1
chr12	110271451	110271550	16	0.467321	0.630452	0.000706809	chr12	110271241	110273241	NR_039718	0	+	downstream	MIR4497
chr12	110271451	110271550	16	0.467321	0.630452	0.000706809	chr12	110271212	110273212	NM_021625	0	-	upstream	TRPV4
chr12	111475101	111475200	14	0.505157	0.682055	0.00321623	chr12	111472044	111652003	NM_015267	0	+	intron	CUX2
chr12	111506151	111506300	24	0.202437	0.59751	0.0035724	chr12	111472044	111652003	NM_015267	0	+	intron	CUX2
chr12	113515301	113515500	45	0.210068	0.405009	0.00300722	chr12	113515228	113515910	NM_004416	0	+	cds	DTX1
chr12	114203951	114204050	18	0.674516	0.814198	0.00171488	chr12	114184400	114211419	NR_110025	0	-	intron	LINC01234
chr12	114203951	114204050	18	0.674516	0.814198	0.00171488	chr12	114184400	114204879	NR_110026	0	-	intron	LINC01234
chr12	115112351	115112500	43	0.412069	0.568594	0.00246107	chr12	115111969	115112640	NM_005996	0	-	cds	TBX3
chr12	115112351	115112500	43	0.412069	0.568594	0.00246107	chr12	115111969	115112640	NM_016569	0	-	cds	TBX3
chr12	117131401	117131550	23	0.074407	0.5205	0.00375667	.	-1	-1	.	.	.	.	.
chr12	120763751	120763850	18	0.158424	0.050463	0.00324244	chr12	120763663	120763823	NM_000928	0	-	cds	PLA2G1B
chr12	120763751	120763850	18	0.158424	0.050463	0.00324244	chr12	120763823	120765522	NM_000928	0	-	intron	PLA2G1B
chr12	122235201	122235300	20	0.656896	0.850509	0.000111577	chr12	122234148	122237752	NR_002809	0	-	intron	LINC01089
chr12	123469201	123469300	14	0.495098	0.640756	0.00574194	chr12	123467460	123469460	NR_103512	0	+	downstream	ARL6IP4
chr12	123469201	123469300	14	0.495098	0.640756	0.00574194	chr12	123467460	123469460	NM_001278380	0	+	downstream	ARL6IP4
chr12	123469201	123469300	14	0.495098	0.640756	0.00574194	chr12	123467460	123469460	NM_001278379	0	+	downstream	ARL6IP4
chr12	123469201	123469300	14	0.495098	0.640756	0.00574194	chr12	123467460	123469460	NM_001278378	0	+	downstream	ARL6IP4
chr12	123469201	123469300	14	0.495098	0.640756	0.00574194	chr12	123467460	123469460	NM_001002252	0	+	downstream	ARL6IP4
chr12	123469201	123469300	14	0.495098	0.640756	0.00574194	chr12	123467460	123469460	NM_001002251	0	+	downstream	ARL6IP4
chr12	123469201	123469300	14	0.495098	0.640756	0.00574194	chr12	123467460	123469460	NM_016638	0	+	downstream	ARL6IP4
chr12	123469201	123469300	14	0.495098	0.640756	0.00574194	chr12	123467460	123469460	NM_018694	0	+	downstream	ARL6IP4
chr12	123469201	123469300	14	0.495098	0.640756	0.00574194	chr12	123468026	123470573	NM_020845	0	-	utr3	PITPNM2
chr12	123469201	123469300	14	0.495098	0.640756	0.00574194	chr12	123468026	123470573	NM_001300801	0	-	utr3	PITPNM2
chr12	125482601	125482700	18	0.673519	0.819902	0.00596226	chr12	125478549	125497079	NM_080626	0	+	intron	BRI3BP
chr12	125534651	125534750	14	0.700577	0.430014	0.00368857	.	-1	-1	.	.	.	.	.
chr12	127630851	127630950	13	0.0908843	0.252067	0.00333335	.	-1	-1	.	.	.	.	.
chr12	130648051	130648150	27	0.0990686	0.199667	0.000797633	chr12	130647487	130649233	NM_007197	0	+	cds	FZD10
chr12	130648051	130648150	27	0.0990686	0.199667	0.000797633	chr12	130646223	130648223	NR_033834	0	-	upstream	FZD10-AS1
chr12	130822351	130822500	49	0.454054	0.645797	0.000102744	chr12	130820432	130822432	NM_001190971	0	+	upstream	PIWIL1
chr12	130822351	130822500	49	0.454054	0.645797	0.000102744	chr12	130820432	130822432	NM_004764	0	+	upstream	PIWIL1
chr12	130822351	130822500	49	0.454054	0.645797	0.000102744	chr12	130822432	130822691	NM_001190971	0	+	utr5	PIWIL1
chr12	130822351	130822500	49	0.454054	0.645797	0.000102744	chr12	130822432	130822691	NM_004764	0	+	utr5	PIWIL1
chr12	130823851	130823950	13	0.340249	0.162229	0.00535526	chr12	130822691	130827124	NM_001190971	0	+	intron	PIWIL1
chr12	130823851	130823950	13	0.340249	0.162229	0.00535526	chr12	130822691	130827124	NM_004764	0	+	intron	PIWIL1
chr12	130823951	130824050	21	0.344097	0.205651	0.00759601	chr12	130822691	130827124	NM_001190971	0	+	intron	PIWIL1
chr12	130823951	130824050	21	0.344097	0.205651	0.00759601	chr12	130822691	130827124	NM_004764	0	+	intron	PIWIL1
chr12	131590351	131590450	18	0.791247	0.640458	0.00264051	chr12	131590298	131590410	NM_198827	0	+	cds	ADGRD1
chr12	131590351	131590450	18	0.791247	0.640458	0.00264051	chr12	131590410	131593268	NM_198827	0	+	intron	ADGRD1
chr12	132293401	132293550	31	0.352246	0.589831	0.00107152	.	-1	-1	.	.	.	.	.
chr12	132412901	132413000	16	0.489784	0.281525	0.00286559	chr12	132411744	132413744	NM_001002020	0	+	upstream	PUS1
chr12	132412901	132413000	16	0.489784	0.281525	0.00286559	chr12	132411797	132413797	NM_001002019	0	+	upstream	PUS1
chr12	132412901	132413000	16	0.489784	0.281525	0.00286559	chr12	132411812	132413812	NM_025215	0	+	upstream	PUS1
chr12	132976851	132976950	17	0.149965	0.261564	0.00333588	.	-1	-1	.	.	.	.	.
chr12	133170301	133170400	14	0.670542	0.832475	0.00209764	.	-1	-1	.	.	.	.	.
chr12	133177151	133177300	29	0.0240281	0.280855	0.00127218	.	-1	-1	.	.	.	.	.
chr12	133180051	133180200	44	0.284825	0.423721	0.000589333	chr12	133179990	133180839	NM_001195520	0	-	intron	LRCOL1
chr12	133180501	133180600	14	0.316298	0.208181	0.0069467	chr12	133179990	133180839	NM_001195520	0	-	intron	LRCOL1
chr12	133345251	133345400	32	0.0582319	0.186896	0.00436319	chr12	133343494	133345494	NM_005895	0	-	downstream	GOLGA3
chr12	133414351	133414450	10	0.857366	0.699872	0.00724716	.	-1	-1	.	.	.	.	.
chr13	19183501	19183650	42	0.404247	0.555456	0.00399851	.	-1	-1	.	.	.	.	.
chr13	20695001	20695100	18	0.834028	0.721202	0.000661617	.	-1	-1	.	.	.	.	.
chr13	21893401	21893500	16	0.634805	0.854052	0.00169284	chr13	21877959	21904712	NR_103841	0	-	intron	LINC00539
chr13	21893401	21893500	16	0.634805	0.854052	0.00169284	chr13	21886694	21904712	NR_103840	0	-	intron	LINC00539
chr13	21893401	21893500	16	0.634805	0.854052	0.00169284	chr13	21875757	21925286	NR_046461	0	+	intron	MIPEPP3
chr13	21893401	21893500	16	0.634805	0.854052	0.00169284	chr13	21875757	21904861	NR_038939	0	+	intron	MIPEPP3
chr13	21900301	21900400	12	0.566381	0.291124	0.00533759	chr13	21877959	21904712	NR_103841	0	-	intron	LINC00539
chr13	21900301	21900400	12	0.566381	0.291124	0.00533759	chr13	21886694	21904712	NR_103840	0	-	intron	LINC00539
chr13	21900301	21900400	12	0.566381	0.291124	0.00533759	chr13	21875757	21925286	NR_046461	0	+	intron	MIPEPP3
chr13	21900301	21900400	12	0.566381	0.291124	0.00533759	chr13	21875757	21904861	NR_038939	0	+	intron	MIPEPP3
chr13	21900451	21900550	13	0.326158	0.499402	0.00971619	chr13	21877959	21904712	NR_103841	0	-	intron	LINC00539
chr13	21900451	21900550	13	0.326158	0.499402	0.00971619	chr13	21886694	21904712	NR_103840	0	-	intron	LINC00539
chr13	21900451	21900550	13	0.326158	0.499402	0.00971619	chr13	21875757	21925286	NR_046461	0	+	intron	MIPEPP3
chr13	21900451	21900550	13	0.326158	0.499402	0.00971619	chr13	21875757	21904861	NR_038939	0	+	intron	MIPEPP3
chr13	23501301	23501400	12	0.0689655	0.503436	0.00220095	.	-1	-1	.	.	.	.	.
chr13	25506151	25506250	10	0	0.658333	0.00354862	chr13	25502892	25508801	NR_026730	0	-	utr3	TPTE2P1
chr13	25670001	25670100	12	0.11875	0.237435	0.00856445	chr13	25668275	25670275	NM_030979	0	+	upstream	PABPC3
chr13	27979051	27979150	14	0.681022	0.431495	0.00518313	.	-1	-1	.	.	.	.	.
chr13	31020001	31020150	28	0.0659388	0.247594	0.00679212	.	-1	-1	.	.	.	.	.
chr13	37453501	37453600	9	0.925196	0.630679	0.0071401	chr13	37453414	37453826	NM_001127217	0	-	cds	SMAD9
chr13	37453501	37453600	9	0.925196	0.630679	0.0071401	chr13	37453414	37453826	NM_005905	0	-	cds	SMAD9
chr13	45057651	45057750	10	0.534643	0.353655	0.0090907	chr13	45010231	45147298	NM_183422	0	-	intron	TSC22D1
chr13	45057651	45057750	10	0.534643	0.353655	0.0090907	chr13	45008150	45148547	NM_001243799	0	-	intron	TSC22D1
chr13	45885901	45886050	36	0.148611	0.00980392	0.00269169	.	-1	-1	.	.	.	.	.
chr13	48893101	48893250	36	0.405254	0.576441	0.00116849	chr13	48881542	48916734	NM_000321	0	+	intron	RB1
chr13	50707601	50707700	13	0.010989	0.246578	0.00377029	chr13	50657330	50964333	NR_109974	0	+	intron	DLEU1
chr13	51417751	51417850	24	0.232859	0.407002	0.00234344	chr13	51417323	51417782	NM_198989	0	-	cds	DLEU7
chr13	51417751	51417850	24	0.232859	0.407002	0.00234344	chr13	51417323	51417782	NM_001306135	0	-	cds	DLEU7
chr13	51417751	51417850	24	0.232859	0.407002	0.00234344	chr13	51414230	51422672	NR_046551	0	+	intron	DLEU7-AS1
chr13	51417751	51417850	24	0.232859	0.407002	0.00234344	chr13	51417782	51418075	NM_198989	0	-	utr5	DLEU7
chr13	51417751	51417850	24	0.232859	0.407002	0.00234344	chr13	51417782	51418075	NM_001306135	0	-	utr5	DLEU7
chr13	62359151	62359250	18	0.769416	0.914887	0.00746565	.	-1	-1	.	.	.	.	.
chr13	111719251	111719400	28	0.171831	0.434397	0.0028311	.	-1	-1	.	.	.	.	.
chr13	112063651	112063750	14	0.0670068	0.274651	0.00165625	.	-1	-1	.	.	.	.	.
chr13	112212101	112212200	11	0.251218	0.560117	0.00804524	.	-1	-1	.	.	.	.	.
chr13	112997351	112997450	16	0.545845	0.732812	0.0010754	.	-1	-1	.	.	.	.	.
chr13	113661951	113662050	14	0.804113	0.964286	0.00458969	chr13	113656297	113669076	NM_024979	0	+	intron	MCF2L
chr13	113661951	113662050	14	0.804113	0.964286	0.00458969	chr13	113623772	113669076	NM_001112732	0	+	intron	MCF2L
chr13	114776401	114776500	14	0.840977	0.691851	0.00996587	chr13	114774940	114776646	NM_007368	0	-	intron	RASA3
chr13	114965751	114965850	12	0.21593	0.413889	0.00385729	.	-1	-1	.	.	.	.	.
chr14	21735101	21735200	14	0.712705	0.538074	0.00789644	chr14	21731495	21737456	NM_004500	0	-	intron	HNRNPC
chr14	21735101	21735200	14	0.712705	0.538074	0.00789644	chr14	21731495	21737456	NM_031314	0	-	intron	HNRNPC
chr14	21735101	21735200	14	0.712705	0.538074	0.00789644	chr14	21702388	21737456	NM_001077442	0	-	intron	HNRNPC
chr14	21735101	21735200	14	0.712705	0.538074	0.00789644	chr14	21702388	21737456	NM_001077443	0	-	intron	HNRNPC
chr14	23012701	23012800	12	0.745	0.525641	0.00588927	.	-1	-1	.	.	.	.	.
chr14	23517201	23517300	18	0.613148	0.752934	0.000493927	chr14	23517188	23517688	NM_022478	0	-	cds	CDH24
chr14	23517201	23517300	18	0.613148	0.752934	0.000493927	chr14	23517188	23517688	NM_144985	0	-	cds	CDH24
chr14	24641751	24641900	30	0.103752	0.221474	0.0068813	chr14	24641761	24641817	NM_001048205	0	+	cds	REC8
chr14	24641751	24641900	30	0.103752	0.221474	0.0068813	chr14	24641761	24641817	NM_005132	0	+	cds	REC8
chr14	24641751	24641900	30	0.103752	0.221474	0.0068813	chr14	24641817	24641921	NM_001048205	0	+	intron	REC8
chr14	24641751	24641900	30	0.103752	0.221474	0.0068813	chr14	24641817	24641921	NM_005132	0	+	intron	REC8
chr14	24641751	24641900	30	0.103752	0.221474	0.0068813	chr14	24641675	24641761	NM_005132	0	+	utr5	REC8
chr14	24641751	24641900	30	0.103752	0.221474	0.0068813	chr14	24641233	24641761	NM_001048205	0	+	utr5	REC8
chr14	24780351	24780450	16	0.131924	0.03125	0.00393457	chr14	24779870	24780947	NM_001164692	0	+	cds	LTB4R2
chr14	24780351	24780450	16	0.131924	0.03125	0.00393457	chr14	24779870	24780947	NM_019839	0	+	cds	LTB4R2
chr14	24780351	24780450	16	0.131924	0.03125	0.00393457	chr14	24780312	24782312	NM_181657	0	+	upstream	LTB4R
chr14	24780351	24780450	16	0.131924	0.03125	0.00393457	chr14	24778704	24780704	NM_001143919	0	+	upstream	LTB4R
chr14	24780351	24780450	16	0.131924	0.03125	0.00393457	chr14	24779854	24780576	NM_014430	0	-	utr5	CIDEB
chr14	34270251	34270350	18	0.244259	0.410698	0.00209111	chr14	34268939	34270315	NM_001165893	0	+	cds	NPAS3
chr14	34270251	34270350	18	0.244259	0.410698	0.00209111	chr14	34268939	34270315	NM_001164749	0	+	cds	NPAS3
chr14	34270251	34270350	18	0.244259	0.410698	0.00209111	chr14	34268939	34270315	NM_173159	0	+	cds	NPAS3
chr14	34270251	34270350	18	0.244259	0.410698	0.00209111	chr14	34268939	34270315	NM_022123	0	+	cds	NPAS3
chr14	34270251	34270350	18	0.244259	0.410698	0.00209111	chr14	34270315	34273382	NM_001165893	0	+	utr3	NPAS3
chr14	34270251	34270350	18	0.244259	0.410698	0.00209111	chr14	34270315	34273382	NM_001164749	0	+	utr3	NPAS3
chr14	34270251	34270350	18	0.244259	0.410698	0.00209111	chr14	34270315	34273382	NM_173159	0	+	utr3	NPAS3
chr14	34270251	34270350	18	0.244259	0.410698	0.00209111	chr14	34270315	34273382	NM_022123	0	+	utr3	NPAS3
chr14	38080351	38080450	14	0.127011	0.37606	0.00321623	.	-1	-1	.	.	.	.	.
chr14	50155151	50155250	16	0.043326	0.153945	0.00846282	chr14	50155098	50157098	NM_002692	0	-	upstream	POLE2
chr14	50155151	50155250	16	0.043326	0.153945	0.00846282	chr14	50155098	50157098	NM_001197330	0	-	upstream	POLE2
chr14	50155151	50155250	16	0.043326	0.153945	0.00846282	chr14	50155098	50157098	NM_001197331	0	-	upstream	POLE2
chr14	51338951	51339100	47	0.156633	0.286532	0.000848562	chr14	51338892	51338996	NM_001206673	0	+	cds	ABHD12B
chr14	51338951	51339100	47	0.156633	0.286532	0.000848562	chr14	51338892	51338996	NM_181814	0	+	cds	ABHD12B
chr14	51338951	51339100	47	0.156633	0.286532	0.000848562	chr14	51338996	51344669	NM_001206673	0	+	intron	ABHD12B
chr14	51338951	51339100	47	0.156633	0.286532	0.000848562	chr14	51338996	51347169	NM_181814	0	+	intron	ABHD12B
chr14	65126001	65126100	13	0.131129	0.370205	0.00265508	.	-1	-1	.	.	.	.	.
chr14	69095251	69095350	17	0.181227	0.364603	0.00603277	.	-1	-1	.	.	.	.	.
chr14	70039851	70039950	14	0.323034	0.594809	0.00165081	chr14	70038215	70040339	NM_001271507	0	-	cds	CCDC177
chr14	74352601	74352700	14	0.531724	0.673701	0.00787745	chr14	74352168	74354168	NM_001146155	0	+	downstream	PTGR2
chr14	74352601	74352700	14	0.531724	0.673701	0.00787745	chr14	74352168	74354168	NM_001146154	0	+	downstream	PTGR2
chr14	74352601	74352700	14	0.531724	0.673701	0.00787745	chr14	74352168	74354168	NM_152444	0	+	downstream	PTGR2
chr14	74352601	74352700	14	0.531724	0.673701	0.00787745	chr14	74351317	74353317	NM_001242926	0	+	upstream	ZNF410
chr14	74352601	74352700	14	0.531724	0.673701	0.00787745	chr14	74351317	74353317	NM_021188	0	+	upstream	ZNF410
chr14	74352601	74352700	14	0.531724	0.673701	0.00787745	chr14	74351317	74353317	NM_001242927	0	+	upstream	ZNF410
chr14	74352601	74352700	14	0.531724	0.673701	0.00787745	chr14	74351317	74353317	NM_001242924	0	+	upstream	ZNF410
chr14	74352601	74352700	14	0.531724	0.673701	0.00787745	chr14	74351317	74353317	NM_001242928	0	+	upstream	ZNF410
chr14	74352601	74352700	14	0.531724	0.673701	0.00787745	chr14	74351317	74353317	NR_040251	0	+	upstream	ZNF410
chr14	75894151	75894250	13	0.0406324	0.262933	0.00252617	chr14	75892919	75894919	NM_001135048	0	+	upstream	JDP2
chr14	75894151	75894250	13	0.0406324	0.262933	0.00252617	chr14	75892508	75894508	NM_001135047	0	+	upstream	JDP2
chr14	75894151	75894250	13	0.0406324	0.262933	0.00252617	chr14	75893059	75895059	NM_130469	0	+	upstream	JDP2
chr14	92980901	92981050	39	0.128245	0.266321	0.00102489	chr14	92980320	93022095	NM_024832	0	+	intron	RIN3
chr14	99711851	99711950	18	0.0304596	0.143002	0.00387171	chr14	99642532	99723807	NM_022898	0	-	intron	BCL11B
chr14	99711851	99711950	18	0.0304596	0.143002	0.00387171	chr14	99642532	99723807	NM_001282238	0	-	intron	BCL11B
chr14	99711851	99711950	18	0.0304596	0.143002	0.00387171	chr14	99697894	99723807	NM_001282237	0	-	intron	BCL11B
chr14	99711851	99711950	18	0.0304596	0.143002	0.00387171	chr14	99697894	99723807	NM_138576	0	-	intron	BCL11B
chr14	101290551	101290700	44	0.422446	0.602766	0.00699224	chr14	101290468	101292468	NR_003531	0	+	upstream	MEG3
chr14	101290551	101290700	44	0.422446	0.602766	0.00699224	chr14	101290444	101292444	NR_003530	0	+	upstream	MEG3
chr14	101290551	101290700	44	0.422446	0.602766	0.00699224	chr14	101290444	101292444	NR_033360	0	+	upstream	MEG3
chr14	101290551	101290700	44	0.422446	0.602766	0.00699224	chr14	101290444	101292444	NR_033359	0	+	upstream	MEG3
chr14	101290551	101290700	44	0.422446	0.602766	0.00699224	chr14	101290444	101292444	NR_033358	0	+	upstream	MEG3
chr14	101290551	101290700	44	0.422446	0.602766	0.00699224	chr14	101290444	101292444	NR_002766	0	+	upstream	MEG3
chr14	101290551	101290700	44	0.422446	0.602766	0.00699224	chr14	101290444	101292444	NR_046465	0	+	upstream	MEG3
chr14	101290551	101290700	44	0.422446	0.602766	0.00699224	chr14	101290444	101292444	NR_046466	0	+	upstream	MEG3
chr14	101290551	101290700	44	0.422446	0.602766	0.00699224	chr14	101290444	101292444	NR_046467	0	+	upstream	MEG3
chr14	101290551	101290700	44	0.422446	0.602766	0.00699224	chr14	101290444	101292444	NR_046468	0	+	upstream	MEG3
chr14	101290551	101290700	44	0.422446	0.602766	0.00699224	chr14	101290444	101292444	NR_046464	0	+	upstream	MEG3
chr14	101290551	101290700	44	0.422446	0.602766	0.00699224	chr14	101290444	101292444	NR_046473	0	+	upstream	MEG3
chr14	101290551	101290700	44	0.422446	0.602766	0.00699224	chr14	101290444	101292444	NR_046469	0	+	upstream	MEG3
chr14	101290551	101290700	44	0.422446	0.602766	0.00699224	chr14	101290444	101292444	NR_046471	0	+	upstream	MEG3
chr14	101290551	101290700	44	0.422446	0.602766	0.00699224	chr14	101290444	101292444	NR_046472	0	+	upstream	MEG3
chr14	101290551	101290700	44	0.422446	0.602766	0.00699224	chr14	101290444	101292444	NR_046470	0	+	upstream	MEG3
chr14	101290751	101290900	28	0.50372	0.295966	0.00198678	chr14	101290468	101292468	NR_003531	0	+	upstream	MEG3
chr14	101290751	101290900	28	0.50372	0.295966	0.00198678	chr14	101290444	101292444	NR_003530	0	+	upstream	MEG3
chr14	101290751	101290900	28	0.50372	0.295966	0.00198678	chr14	101290444	101292444	NR_033360	0	+	upstream	MEG3
chr14	101290751	101290900	28	0.50372	0.295966	0.00198678	chr14	101290444	101292444	NR_033359	0	+	upstream	MEG3
chr14	101290751	101290900	28	0.50372	0.295966	0.00198678	chr14	101290444	101292444	NR_033358	0	+	upstream	MEG3
chr14	101290751	101290900	28	0.50372	0.295966	0.00198678	chr14	101290444	101292444	NR_002766	0	+	upstream	MEG3
chr14	101290751	101290900	28	0.50372	0.295966	0.00198678	chr14	101290444	101292444	NR_046465	0	+	upstream	MEG3
chr14	101290751	101290900	28	0.50372	0.295966	0.00198678	chr14	101290444	101292444	NR_046466	0	+	upstream	MEG3
chr14	101290751	101290900	28	0.50372	0.295966	0.00198678	chr14	101290444	101292444	NR_046467	0	+	upstream	MEG3
chr14	101290751	101290900	28	0.50372	0.295966	0.00198678	chr14	101290444	101292444	NR_046468	0	+	upstream	MEG3
chr14	101290751	101290900	28	0.50372	0.295966	0.00198678	chr14	101290444	101292444	NR_046464	0	+	upstream	MEG3
chr14	101290751	101290900	28	0.50372	0.295966	0.00198678	chr14	101290444	101292444	NR_046473	0	+	upstream	MEG3
chr14	101290751	101290900	28	0.50372	0.295966	0.00198678	chr14	101290444	101292444	NR_046469	0	+	upstream	MEG3
chr14	101290751	101290900	28	0.50372	0.295966	0.00198678	chr14	101290444	101292444	NR_046471	0	+	upstream	MEG3
chr14	101290751	101290900	28	0.50372	0.295966	0.00198678	chr14	101290444	101292444	NR_046472	0	+	upstream	MEG3
chr14	101290751	101290900	28	0.50372	0.295966	0.00198678	chr14	101290444	101292444	NR_046470	0	+	upstream	MEG3
chr14	101291851	101291950	12	0.68791	0.388889	0.00247801	chr14	101290468	101292468	NR_003531	0	+	upstream	MEG3
chr14	101291851	101291950	12	0.68791	0.388889	0.00247801	chr14	101290444	101292444	NR_003530	0	+	upstream	MEG3
chr14	101291851	101291950	12	0.68791	0.388889	0.00247801	chr14	101290444	101292444	NR_033360	0	+	upstream	MEG3
chr14	101291851	101291950	12	0.68791	0.388889	0.00247801	chr14	101290444	101292444	NR_033359	0	+	upstream	MEG3
chr14	101291851	101291950	12	0.68791	0.388889	0.00247801	chr14	101290444	101292444	NR_033358	0	+	upstream	MEG3
chr14	101291851	101291950	12	0.68791	0.388889	0.00247801	chr14	101290444	101292444	NR_002766	0	+	upstream	MEG3
chr14	101291851	101291950	12	0.68791	0.388889	0.00247801	chr14	101290444	101292444	NR_046465	0	+	upstream	MEG3
chr14	101291851	101291950	12	0.68791	0.388889	0.00247801	chr14	101290444	101292444	NR_046466	0	+	upstream	MEG3
chr14	101291851	101291950	12	0.68791	0.388889	0.00247801	chr14	101290444	101292444	NR_046467	0	+	upstream	MEG3
chr14	101291851	101291950	12	0.68791	0.388889	0.00247801	chr14	101290444	101292444	NR_046468	0	+	upstream	MEG3
chr14	101291851	101291950	12	0.68791	0.388889	0.00247801	chr14	101290444	101292444	NR_046464	0	+	upstream	MEG3
chr14	101291851	101291950	12	0.68791	0.388889	0.00247801	chr14	101290444	101292444	NR_046473	0	+	upstream	MEG3
chr14	101291851	101291950	12	0.68791	0.388889	0.00247801	chr14	101290444	101292444	NR_046469	0	+	upstream	MEG3
chr14	101291851	101291950	12	0.68791	0.388889	0.00247801	chr14	101290444	101292444	NR_046471	0	+	upstream	MEG3
chr14	101291851	101291950	12	0.68791	0.388889	0.00247801	chr14	101290444	101292444	NR_046472	0	+	upstream	MEG3
chr14	101291851	101291950	12	0.68791	0.388889	0.00247801	chr14	101290444	101292444	NR_046470	0	+	upstream	MEG3
chr14	103550701	103550800	16	0.215233	0.324265	0.00237684	.	-1	-1	.	.	.	.	.
chr14	104158601	104158700	10	0.805263	0.520129	0.0090907	chr14	104153548	104166991	NM_001130107	0	+	intron	KLC1
chr14	104158601	104158700	10	0.805263	0.520129	0.0090907	chr14	104145882	104166991	NM_182923	0	+	intron	KLC1
chr14	104902651	104902750	15	0.214194	0.0878514	0.00971619	.	-1	-1	.	.	.	.	.
chr14	105202751	105202900	25	0.173789	0.473924	0.00252617	chr14	105201459	105204712	NM_152328	0	+	intron	ADSSL1
chr14	105202751	105202900	25	0.173789	0.473924	0.00252617	chr14	105201459	105204712	NM_199165	0	+	intron	ADSSL1
chr14	105633701	105633800	16	0.321206	0.190283	0.00412051	chr14	105624100	105634093	NM_002226	0	-	intron	JAG2
chr14	105633701	105633800	16	0.321206	0.190283	0.00412051	chr14	105624100	105634093	NM_145159	0	-	intron	JAG2
chr14	105944701	105944800	14	0.174216	0.0119048	0.00382235	chr14	105944786	105944844	NM_001270837	0	+	cds	CRIP2
chr14	105944701	105944800	14	0.174216	0.0119048	0.00382235	chr14	105944786	105944844	NM_001312	0	+	cds	CRIP2
chr14	105944701	105944800	14	0.174216	0.0119048	0.00382235	chr14	105941242	105945461	NM_001270841	0	+	intron	CRIP2
chr14	105944701	105944800	14	0.174216	0.0119048	0.00382235	chr14	105944697	105944786	NM_001270837	0	+	intron	CRIP2
chr14	105944701	105944800	14	0.174216	0.0119048	0.00382235	chr14	105944697	105944786	NM_001312	0	+	intron	CRIP2
chr14	105944701	105944800	14	0.174216	0.0119048	0.00382235	chr14	105944697	105944786	NR_073085	0	+	intron	CRIP2
chr14	105944701	105944800	14	0.174216	0.0119048	0.00382235	chr14	105944697	105944786	NR_073084	0	+	intron	CRIP2
chr14	105944701	105944800	14	0.174216	0.0119048	0.00382235	chr14	105941242	105944786	NR_073083	0	+	intron	CRIP2
chr14	105944701	105944800	14	0.174216	0.0119048	0.00382235	chr14	105944697	105944786	NR_073082	0	+	intron	CRIP2
chr14	105944701	105944800	14	0.174216	0.0119048	0.00382235	chr14	105944697	105945315	NR_073081	0	+	intron	CRIP2
chr14	105944701	105944800	14	0.174216	0.0119048	0.00382235	chr14	105944786	105944844	NR_073085	0	+	utr5	CRIP2
chr14	105944701	105944800	14	0.174216	0.0119048	0.00382235	chr14	105944786	105944844	NR_073084	0	+	utr5	CRIP2
chr14	105944701	105944800	14	0.174216	0.0119048	0.00382235	chr14	105944786	105944844	NR_073083	0	+	utr5	CRIP2
chr14	105944701	105944800	14	0.174216	0.0119048	0.00382235	chr14	105944786	105944844	NR_073082	0	+	utr5	CRIP2
chr14	105945101	105945250	40	0.52546	0.239936	0.000420038	chr14	105945067	105945208	NM_001270837	0	+	cds	CRIP2
chr14	105945101	105945250	40	0.52546	0.239936	0.000420038	chr14	105945067	105945208	NM_001312	0	+	cds	CRIP2
chr14	105945101	105945250	40	0.52546	0.239936	0.000420038	chr14	105941242	105945461	NM_001270841	0	+	intron	CRIP2
chr14	105945101	105945250	40	0.52546	0.239936	0.000420038	chr14	105945208	105945315	NM_001270837	0	+	intron	CRIP2
chr14	105945101	105945250	40	0.52546	0.239936	0.000420038	chr14	105945208	105945315	NM_001312	0	+	intron	CRIP2
chr14	105945101	105945250	40	0.52546	0.239936	0.000420038	chr14	105945208	105945315	NR_073085	0	+	intron	CRIP2
chr14	105945101	105945250	40	0.52546	0.239936	0.000420038	chr14	105945208	105945315	NR_073084	0	+	intron	CRIP2
chr14	105945101	105945250	40	0.52546	0.239936	0.000420038	chr14	105945208	105945315	NR_073083	0	+	intron	CRIP2
chr14	105945101	105945250	40	0.52546	0.239936	0.000420038	chr14	105945208	105945315	NR_073082	0	+	intron	CRIP2
chr14	105945101	105945250	40	0.52546	0.239936	0.000420038	chr14	105944697	105945315	NR_073081	0	+	intron	CRIP2
chr14	105945101	105945250	40	0.52546	0.239936	0.000420038	chr14	105945067	105945208	NR_073085	0	+	utr5	CRIP2
chr14	105945101	105945250	40	0.52546	0.239936	0.000420038	chr14	105945067	105945208	NR_073084	0	+	utr5	CRIP2
chr14	105945101	105945250	40	0.52546	0.239936	0.000420038	chr14	105945067	105945208	NR_073083	0	+	utr5	CRIP2
chr14	105945101	105945250	40	0.52546	0.239936	0.000420038	chr14	105945067	105945208	NR_073082	0	+	utr5	CRIP2
chr14	105995551	105995650	12	0.0685185	0.375	0.00250684	chr14	105995171	105996131	NM_025268	0	+	cds	TMEM121
chr14	105996251	105996350	11	0	0.447475	0.00377029	chr14	105996131	105996539	NM_025268	0	+	utr3	TMEM121
chr14	106854851	106854950	28	0.67024	0.500921	8.56301e-05	.	-1	-1	.	.	.	.	.
chr15	21995951	21996100	22	0.229938	0.0899297	0.0071915	.	-1	-1	.	.	.	.	.
chr15	21997301	21997450	22	0.531739	0.694129	0.00657228	.	-1	-1	.	.	.	.	.
chr15	23861351	23861450	14	0.797619	0.936869	0.00855424	.	-1	-1	.	.	.	.	.
chr15	26915251	26915400	21	0.871728	0.483333	0.00899982	chr15	26866681	27017548	NM_000814	0	-	intron	GABRB3
chr15	26915251	26915400	21	0.871728	0.483333	0.00899982	chr15	26866681	26961760	NM_001191320	0	-	intron	GABRB3
chr15	26915251	26915400	21	0.871728	0.483333	0.00899982	chr15	26887675	27017548	NM_001278631	0	-	intron	GABRB3
chr15	26915251	26915400	21	0.871728	0.483333	0.00899982	chr15	26866681	27017548	NM_021912	0	-	intron	GABRB3
chr15	29249451	29249600	26	0.884722	0.705556	0.00289992	chr15	29213952	29287955	NM_001130414	0	+	intron	APBA2
chr15	29249451	29249600	26	0.884722	0.705556	0.00289992	chr15	29213952	29287955	NM_005503	0	+	intron	APBA2
chr15	34310451	34310550	12	0.55625	0.807029	0.00349966	chr15	34261351	34338740	NM_012125	0	+	intron	CHRM5
chr15	34310451	34310550	12	0.55625	0.807029	0.00349966	chr15	34295410	34330980	NM_020371	0	-	intron	AVEN
chr15	34787551	34787650	16	0.0729167	0.283044	0.00516946	.	-1	-1	.	.	.	.	.
chr15	44068651	44068750	11	0.229866	0.377498	0.00871926	chr15	44068706	44068742	NM_025165	0	-	cds	ELL3
chr15	44068651	44068750	11	0.229866	0.377498	0.00871926	chr15	44068349	44068706	NM_025165	0	-	intron	ELL3
chr15	44068651	44068750	11	0.229866	0.377498	0.00871926	chr15	44068742	44068967	NM_025165	0	-	intron	ELL3
chr15	44068651	44068750	11	0.229866	0.377498	0.00871926	chr15	44067293	44069293	NM_001199877	0	+	upstream	SERF2
chr15	58357651	58357750	20	0.0416667	0.199678	0.00126638	chr15	58357731	58357848	NM_003888	0	-	cds	ALDH1A2
chr15	58357651	58357750	20	0.0416667	0.199678	0.00126638	chr15	58357731	58357848	NM_170696	0	-	cds	ALDH1A2
chr15	58357651	58357750	20	0.0416667	0.199678	0.00126638	chr15	58350306	58357731	NM_001206897	0	-	intron	ALDH1A2
chr15	58357651	58357750	20	0.0416667	0.199678	0.00126638	chr15	58357731	58358121	NM_001206897	0	-	utr5	ALDH1A2
chr15	58357651	58357750	20	0.0416667	0.199678	0.00126638	chr15	58306479	58357731	NM_003888	0	-	intron	ALDH1A2
chr15	58357651	58357750	20	0.0416667	0.199678	0.00126638	chr15	58306479	58357731	NM_170696	0	-	intron	ALDH1A2
chr15	63245451	63245550	16	0.139081	0.404412	0.00209764	.	-1	-1	.	.	.	.	.
chr15	65370501	65370600	10	0.134339	0.00740741	0.00890895	chr15	65369153	65370530	NM_001101362	0	+	cds	KBTBD13
chr15	65370501	65370600	10	0.134339	0.00740741	0.00890895	chr15	65370530	65372276	NM_001101362	0	+	utr3	KBTBD13
chr15	66923501	66923600	12	0.335898	0.500939	0.00509932	chr15	66874586	66956699	NR_110372	0	+	intron	LINC01169
chr15	78273751	78273850	18	0.832513	0.70639	0.00693843	.	-1	-1	.	.	.	.	.
chr15	79124351	79124450	12	0.906234	0.706278	0.00419259	.	-1	-1	.	.	.	.	.
chr15	89285051	89285150	16	0.56278	0.842595	0.00489778	.	-1	-1	.	.	.	.	.
chr15	90543601	90543700	24	0.609849	0.721667	0.00533865	chr15	90542722	90544722	NM_198526	0	+	upstream	ZNF710
chr15	96876401	96876550	27	0.155998	0.00240385	0.00298708	chr15	96876536	96878536	NR_031715	0	+	downstream	MIR1469
chr15	96876401	96876550	27	0.155998	0.00240385	0.00298708	chr15	96875776	96877304	NM_021005	0	+	intron	NR2F2
chr15	96876401	96876550	27	0.155998	0.00240385	0.00298708	chr15	96869581	96877304	NM_001145155	0	+	intron	NR2F2
chr15	96876401	96876550	27	0.155998	0.00240385	0.00298708	chr15	96875850	96877304	NM_001145156	0	+	intron	NR2F2
chr15	96876401	96876550	27	0.155998	0.00240385	0.00298708	chr15	96874568	96876568	NM_001145157	0	+	upstream	NR2F2
chr15	96876401	96876550	27	0.155998	0.00240385	0.00298708	chr15	96874489	96876489	NR_031715	0	+	upstream	MIR1469
chr15	96876401	96876550	27	0.155998	0.00240385	0.00298708	chr15	96876489	96876536	NR_031715	0	+	utr5	MIR1469
chr15	98196201	98196300	10	0.0202632	0.12963	0.00720839	.	-1	-1	.	.	.	.	.
chr15	98418901	98419050	37	0.212243	0.474965	0.000293984	chr15	98417659	98419659	NR_024173	0	-	upstream	LINC00923
chr15	98418901	98419050	37	0.212243	0.474965	0.000293984	chr15	98417659	98419659	NR_024172	0	-	upstream	LINC00923
chr15	99173701	99173800	12	0.913001	0.791952	0.00666526	.	-1	-1	.	.	.	.	.
chr15	99993051	99993200	21	0.0569376	0.251631	0.00488941	.	-1	-1	.	.	.	.	.
chr15	101389051	101389150	10	0.703521	0.847647	0.00915169	.	-1	-1	.	.	.	.	.
chr15	101514151	101514250	10	0.347245	0.200433	0.0090907	chr15	101514008	101514172	NM_024652	0	+	cds	LRRK1
chr15	101514151	101514250	10	0.347245	0.200433	0.0090907	chr15	101514172	101523732	NM_024652	0	+	intron	LRRK1
chr16	189451	189550	12	0.779697	0.884058	0.00666526	chr16	188697	190697	NM_001243249	0	-	upstream	NPRL3
chr16	189451	189550	12	0.779697	0.884058	0.00666526	chr16	188697	190697	NM_001243248	0	-	upstream	NPRL3
chr16	189451	189550	12	0.779697	0.884058	0.00666526	chr16	188697	190697	NM_001077350	0	-	upstream	NPRL3
chr16	189451	189550	12	0.779697	0.884058	0.00666526	chr16	188697	190697	NM_001039476	0	-	upstream	NPRL3
chr16	189451	189550	12	0.779697	0.884058	0.00666526	chr16	188697	190697	NM_001243247	0	-	upstream	NPRL3
chr16	294201	294300	10	0.412	0.789011	0.00576116	chr16	284856	299547	NR_104317	0	+	intron	ITFG3
chr16	294201	294300	10	0.412	0.789011	0.00576116	chr16	284856	299547	NM_032039	0	+	intron	ITFG3
chr16	294201	294300	10	0.412	0.789011	0.00576116	chr16	284856	299547	NM_001284497	0	+	intron	ITFG3
chr16	451001	451100	12	0.0611111	0.295455	0.00650662	chr16	450754	452754	NM_001286439	0	+	downstream	NME4
chr16	451001	451100	12	0.0611111	0.295455	0.00650662	chr16	450754	452754	NM_001286440	0	+	downstream	NME4
chr16	451001	451100	12	0.0611111	0.295455	0.00650662	chr16	450754	452754	NM_001286438	0	+	downstream	NME4
chr16	451001	451100	12	0.0611111	0.295455	0.00650662	chr16	450754	452754	NM_005009	0	+	downstream	NME4
chr16	451001	451100	12	0.0611111	0.295455	0.00650662	chr16	450754	452754	NM_001286436	0	+	downstream	NME4
chr16	451001	451100	12	0.0611111	0.295455	0.00650662	chr16	450754	452754	NM_001286435	0	+	downstream	NME4
chr16	451001	451100	12	0.0611111	0.295455	0.00650662	chr16	450754	452754	NM_001286433	0	+	downstream	NME4
chr16	451001	451100	12	0.0611111	0.295455	0.00650662	chr16	449857	451857	NM_020664	0	+	upstream	DECR2
chr16	451151	451250	16	0.552697	0.35238	0.00173903	chr16	450754	452754	NM_001286439	0	+	downstream	NME4
chr16	451151	451250	16	0.552697	0.35238	0.00173903	chr16	450754	452754	NM_001286440	0	+	downstream	NME4
chr16	451151	451250	16	0.552697	0.35238	0.00173903	chr16	450754	452754	NM_001286438	0	+	downstream	NME4
chr16	451151	451250	16	0.552697	0.35238	0.00173903	chr16	450754	452754	NM_005009	0	+	downstream	NME4
chr16	451151	451250	16	0.552697	0.35238	0.00173903	chr16	450754	452754	NM_001286436	0	+	downstream	NME4
chr16	451151	451250	16	0.552697	0.35238	0.00173903	chr16	450754	452754	NM_001286435	0	+	downstream	NME4
chr16	451151	451250	16	0.552697	0.35238	0.00173903	chr16	450754	452754	NM_001286433	0	+	downstream	NME4
chr16	451151	451250	16	0.552697	0.35238	0.00173903	chr16	449857	451857	NM_020664	0	+	upstream	DECR2
chr16	596801	596900	10	0.430973	0.533598	0.00588927	chr16	596838	598287	NM_005632	0	+	cds	CAPN15
chr16	596801	596900	10	0.430973	0.533598	0.00588927	chr16	596816	596838	NM_005632	0	+	utr5	CAPN15
chr16	596801	596900	10	0.430973	0.533598	0.00588927	chr16	586142	596816	NM_005632	0	+	intron	CAPN15
chr16	711001	711100	12	0.034038	0.143188	0.00588927	chr16	711050	711172	NM_145294	0	+	cds	WDR90
chr16	711001	711100	12	0.034038	0.143188	0.00588927	chr16	710714	711050	NM_145294	0	+	intron	WDR90
chr16	771751	772000	72	0.497554	0.325823	0.00273285	chr16	771800	771941	NM_023933	0	+	cds	FAM173A
chr16	771751	772000	72	0.497554	0.325823	0.00273285	chr16	771800	771941	NM_001271285	0	+	cds	FAM173A
chr16	771751	772000	72	0.497554	0.325823	0.00273285	chr16	770581	772581	NM_001031737	0	-	downstream	CCDC78
chr16	771751	772000	72	0.497554	0.325823	0.00273285	chr16	771702	771800	NM_023933	0	+	intron	FAM173A
chr16	771751	772000	72	0.497554	0.325823	0.00273285	chr16	771941	772083	NM_023933	0	+	intron	FAM173A
chr16	771751	772000	72	0.497554	0.325823	0.00273285	chr16	771702	771800	NM_001271285	0	+	intron	FAM173A
chr16	771751	772000	72	0.497554	0.325823	0.00273285	chr16	771941	772308	NM_001271285	0	+	intron	FAM173A
chr16	866851	866950	13	0.805356	0.928066	0.00509932	.	-1	-1	.	.	.	.	.
chr16	1080301	1080450	30	0.915496	0.619031	0.00465972	.	-1	-1	.	.	.	.	.
chr16	1080501	1080650	30	0.57043	0.744152	0.006782	.	-1	-1	.	.	.	.	.
chr16	1133101	1133200	19	0.375207	0.245815	0.000778798	chr16	1131454	1133454	NM_001172560	0	+	downstream	SSTR5
chr16	1133101	1133200	19	0.375207	0.245815	0.000778798	chr16	1131454	1133454	NM_001053	0	+	downstream	SSTR5
chr16	1162401	1162500	11	0.750979	0.51461	0.00592154	.	-1	-1	.	.	.	.	.
chr16	1575901	1576050	32	0.628624	0.395703	0.00137571	chr16	1575887	1576078	NM_014714	0	-	cds	IFT140
chr16	1878001	1878100	20	0.323304	0.46569	0.00123982	chr16	1877195	1879195	NM_005326	0	-	upstream	HAGH
chr16	1878001	1878100	20	0.323304	0.46569	0.00123982	chr16	1877195	1879195	NM_001040427	0	-	upstream	HAGH
chr16	1878001	1878100	20	0.323304	0.46569	0.00123982	chr16	1877195	1879195	NM_001286249	0	-	upstream	HAGH
chr16	1878001	1878100	20	0.323304	0.46569	0.00123982	chr16	1877905	1878908	NM_031208	0	+	utr3	FAHD1
chr16	1878001	1878100	20	0.323304	0.46569	0.00123982	chr16	1877866	1888016	NM_001018104	0	+	intron	FAHD1
chr16	1878001	1878100	20	0.323304	0.46569	0.00123982	chr16	1877866	1889262	NM_001142398	0	+	intron	FAHD1
chr16	2029251	2029350	14	0.489153	0.654871	0.00791546	chr16	2029052	2029350	NM_172168	0	-	cds	NOXO1
chr16	2029251	2029350	14	0.489153	0.654871	0.00791546	chr16	2029052	2029350	NM_172167	0	-	cds	NOXO1
chr16	2029251	2029350	14	0.489153	0.654871	0.00791546	chr16	2029052	2029350	NM_001267721	0	-	cds	NOXO1
chr16	2029251	2029350	14	0.489153	0.654871	0.00791546	chr16	2029052	2029350	NM_144603	0	-	cds	NOXO1
chr16	2029251	2029350	14	0.489153	0.654871	0.00791546	chr16	2028751	2030751	NM_006453	0	+	downstream	TBL3
chr16	2763601	2763700	11	0.458136	0.265921	0.00865306	chr16	2763529	2763699	NM_031948	0	-	cds	PRSS27
chr16	2763601	2763700	11	0.458136	0.265921	0.00865306	chr16	2763699	2764065	NM_031948	0	-	intron	PRSS27
chr16	2848451	2848550	13	0.525641	0.764423	0.00858996	chr16	2848485	2848615	NM_001135086	0	+	cds	PRSS41
chr16	2848451	2848550	13	0.525641	0.764423	0.00858996	chr16	2846485	2848485	NM_001135086	0	+	upstream	PRSS41
chr16	2848601	2848800	41	0.840977	0.651258	0.00516368	chr16	2848485	2848615	NM_001135086	0	+	cds	PRSS41
chr16	2848601	2848800	41	0.840977	0.651258	0.00516368	chr16	2848615	2848959	NM_001135086	0	+	intron	PRSS41
chr16	2867601	2867700	11	0.658692	0.832925	0.00385729	chr16	2867457	2867801	NR_073012	0	+	intron	PRSS21
chr16	2867601	2867700	11	0.658692	0.832925	0.00385729	chr16	2867457	2867801	NM_144956	0	+	intron	PRSS21
chr16	2867601	2867700	11	0.658692	0.832925	0.00385729	chr16	2867457	2867801	NM_006799	0	+	intron	PRSS21
chr16	2867601	2867700	11	0.658692	0.832925	0.00385729	chr16	2867457	2867801	NM_001270452	0	+	intron	PRSS21
chr16	2867601	2867700	11	0.658692	0.832925	0.00385729	chr16	2867457	2867801	NM_144957	0	+	intron	PRSS21
chr16	3062901	3063000	12	0.589814	0.347999	0.00871926	chr16	3062456	3063363	NM_020982	0	+	utr5	CLDN9
chr16	3062901	3063000	12	0.589814	0.347999	0.00871926	chr16	3062712	3064712	NM_021195	0	-	downstream	CLDN6
chr16	3117151	3117250	10	0.717068	0.413748	0.00576116	chr16	3115827	3117377	NM_001012636	0	+	intron	IL32
chr16	3117151	3117250	10	0.717068	0.413748	0.00576116	chr16	3115827	3117377	NM_001012718	0	+	intron	IL32
chr16	3117151	3117250	10	0.717068	0.413748	0.00576116	chr16	3115827	3117377	NM_004221	0	+	intron	IL32
chr16	3117151	3117250	10	0.717068	0.413748	0.00576116	chr16	3115827	3117377	NM_001012634	0	+	intron	IL32
chr16	3117151	3117250	10	0.717068	0.413748	0.00576116	chr16	3115827	3117377	NM_001012633	0	+	intron	IL32
chr16	3117151	3117250	10	0.717068	0.413748	0.00576116	chr16	3115827	3117377	NM_001012632	0	+	intron	IL32
chr16	3117151	3117250	10	0.717068	0.413748	0.00576116	chr16	3115827	3117377	NM_001012631	0	+	intron	IL32
chr16	3117151	3117250	10	0.717068	0.413748	0.00576116	chr16	3115827	3117377	NM_001308078	0	+	intron	IL32
chr16	3117151	3117250	10	0.717068	0.413748	0.00576116	chr16	3115827	3117377	NM_001012635	0	+	intron	IL32
chr16	3243451	3243550	12	0.775117	0.540278	0.00871926	.	-1	-1	.	.	.	.	.
chr16	3662801	3662900	12	0.445013	0.730389	0.00314577	chr16	3661585	3663585	NM_032444	0	-	upstream	SLX4
chr16	15083351	15083450	9	0.737892	0.614379	0.0090907	chr16	15078515	15091609	NM_001285448	0	+	intron	PDXDC1
chr16	15083351	15083450	9	0.737892	0.614379	0.0090907	chr16	15069077	15091609	NM_015027	0	+	intron	PDXDC1
chr16	15083351	15083450	9	0.737892	0.614379	0.0090907	chr16	15068661	15091609	NM_001285447	0	+	intron	PDXDC1
chr16	15083351	15083450	9	0.737892	0.614379	0.0090907	chr16	15069077	15091609	NM_001285445	0	+	intron	PDXDC1
chr16	15083351	15083450	9	0.737892	0.614379	0.0090907	chr16	15069077	15091609	NM_001285444	0	+	intron	PDXDC1
chr16	15083351	15083450	9	0.737892	0.614379	0.0090907	chr16	15069077	15091609	NM_001285450	0	+	intron	PDXDC1
chr16	15083351	15083450	9	0.737892	0.614379	0.0090907	chr16	15069077	15091609	NM_001285449	0	+	intron	PDXDC1
chr16	15083551	15083650	11	0.913258	0.445432	0.00380495	chr16	15078515	15091609	NM_001285448	0	+	intron	PDXDC1
chr16	15083551	15083650	11	0.913258	0.445432	0.00380495	chr16	15069077	15091609	NM_015027	0	+	intron	PDXDC1
chr16	15083551	15083650	11	0.913258	0.445432	0.00380495	chr16	15068661	15091609	NM_001285447	0	+	intron	PDXDC1
chr16	15083551	15083650	11	0.913258	0.445432	0.00380495	chr16	15069077	15091609	NM_001285445	0	+	intron	PDXDC1
chr16	15083551	15083650	11	0.913258	0.445432	0.00380495	chr16	15069077	15091609	NM_001285444	0	+	intron	PDXDC1
chr16	15083551	15083650	11	0.913258	0.445432	0.00380495	chr16	15069077	15091609	NM_001285450	0	+	intron	PDXDC1
chr16	15083551	15083650	11	0.913258	0.445432	0.00380495	chr16	15069077	15091609	NM_001285449	0	+	intron	PDXDC1
chr16	15083701	15083850	48	0.311066	0.555156	0.000178958	chr16	15078515	15091609	NM_001285448	0	+	intron	PDXDC1
chr16	15083701	15083850	48	0.311066	0.555156	0.000178958	chr16	15069077	15091609	NM_015027	0	+	intron	PDXDC1
chr16	15083701	15083850	48	0.311066	0.555156	0.000178958	chr16	15068661	15091609	NM_001285447	0	+	intron	PDXDC1
chr16	15083701	15083850	48	0.311066	0.555156	0.000178958	chr16	15069077	15091609	NM_001285445	0	+	intron	PDXDC1
chr16	15083701	15083850	48	0.311066	0.555156	0.000178958	chr16	15069077	15091609	NM_001285444	0	+	intron	PDXDC1
chr16	15083701	15083850	48	0.311066	0.555156	0.000178958	chr16	15069077	15091609	NM_001285450	0	+	intron	PDXDC1
chr16	15083701	15083850	48	0.311066	0.555156	0.000178958	chr16	15069077	15091609	NM_001285449	0	+	intron	PDXDC1
chr16	15083851	15083950	14	0.519739	0.399853	0.00971619	chr16	15078515	15091609	NM_001285448	0	+	intron	PDXDC1
chr16	15083851	15083950	14	0.519739	0.399853	0.00971619	chr16	15069077	15091609	NM_015027	0	+	intron	PDXDC1
chr16	15083851	15083950	14	0.519739	0.399853	0.00971619	chr16	15068661	15091609	NM_001285447	0	+	intron	PDXDC1
chr16	15083851	15083950	14	0.519739	0.399853	0.00971619	chr16	15069077	15091609	NM_001285445	0	+	intron	PDXDC1
chr16	15083851	15083950	14	0.519739	0.399853	0.00971619	chr16	15069077	15091609	NM_001285444	0	+	intron	PDXDC1
chr16	15083851	15083950	14	0.519739	0.399853	0.00971619	chr16	15069077	15091609	NM_001285450	0	+	intron	PDXDC1
chr16	15083851	15083950	14	0.519739	0.399853	0.00971619	chr16	15069077	15091609	NM_001285449	0	+	intron	PDXDC1
chr16	15237851	15237950	10	0.623274	0.376667	0.00804524	.	-1	-1	.	.	.	.	.
chr16	23724751	23724900	22	0.391925	0.613202	0.00459263	chr16	23724821	23726821	NM_033266	0	-	upstream	ERN2
chr16	23724751	23724900	22	0.391925	0.613202	0.00459263	chr16	23724821	23726821	NM_001308220	0	-	upstream	ERN2
chr16	23724751	23724900	22	0.391925	0.613202	0.00459263	chr16	23724508	23724821	NM_033266	0	-	utr5	ERN2
chr16	23724751	23724900	22	0.391925	0.613202	0.00459263	chr16	23724508	23724821	NM_001308220	0	-	utr5	ERN2
chr16	28321501	28321600	10	0.510801	0.310466	0.00915169	chr16	28304621	28328705	NM_001024401	0	+	intron	SBK1
chr16	28874151	28874250	12	0.209442	0.387912	0.00669228	chr16	28873068	28874988	NM_001308293	0	+	intron	SH2B1
chr16	28874151	28874250	12	0.209442	0.387912	0.00669228	chr16	28873295	28875295	NM_001145812	0	+	upstream	SH2B1
chr16	28874151	28874250	12	0.209442	0.387912	0.00669228	chr16	28873077	28875077	NM_001145797	0	+	upstream	SH2B1
chr16	28874151	28874250	12	0.209442	0.387912	0.00669228	chr16	28873077	28875077	NM_001145796	0	+	upstream	SH2B1
chr16	28874151	28874250	12	0.209442	0.387912	0.00669228	chr16	28873313	28875313	NM_015503	0	+	upstream	SH2B1
chr16	28874151	28874250	12	0.209442	0.387912	0.00669228	chr16	28873077	28875077	NM_001145795	0	+	upstream	SH2B1
chr16	28874151	28874250	12	0.209442	0.387912	0.00669228	chr16	28873077	28875077	NM_001308294	0	+	upstream	SH2B1
chr16	30020501	30020600	10	0.825682	0.94	0.0090907	chr16	30020522	30020597	NM_003586	0	-	cds	DOC2A
chr16	30020501	30020600	10	0.825682	0.94	0.0090907	chr16	30020522	30020597	NM_001282062	0	-	cds	DOC2A
chr16	30020501	30020600	10	0.825682	0.94	0.0090907	chr16	30020522	30020597	NM_001282063	0	-	cds	DOC2A
chr16	30020501	30020600	10	0.825682	0.94	0.0090907	chr16	30020522	30020597	NM_001282068	0	-	cds	DOC2A
chr16	30020501	30020600	10	0.825682	0.94	0.0090907	chr16	30020426	30020522	NM_003586	0	-	intron	DOC2A
chr16	30020501	30020600	10	0.825682	0.94	0.0090907	chr16	30020597	30020798	NM_003586	0	-	intron	DOC2A
chr16	30020501	30020600	10	0.825682	0.94	0.0090907	chr16	30020426	30020522	NM_001282062	0	-	intron	DOC2A
chr16	30020501	30020600	10	0.825682	0.94	0.0090907	chr16	30020597	30020798	NM_001282062	0	-	intron	DOC2A
chr16	30020501	30020600	10	0.825682	0.94	0.0090907	chr16	30020426	30020522	NM_001282063	0	-	intron	DOC2A
chr16	30020501	30020600	10	0.825682	0.94	0.0090907	chr16	30020597	30020798	NM_001282063	0	-	intron	DOC2A
chr16	30020501	30020600	10	0.825682	0.94	0.0090907	chr16	30020426	30020522	NM_001282068	0	-	intron	DOC2A
chr16	30020501	30020600	10	0.825682	0.94	0.0090907	chr16	30020597	30020798	NM_001282068	0	-	intron	DOC2A
chr16	30020501	30020600	10	0.825682	0.94	0.0090907	chr16	30020426	30020522	NR_104090	0	-	intron	DOC2A
chr16	30020501	30020600	10	0.825682	0.94	0.0090907	chr16	30020597	30020798	NR_104090	0	-	intron	DOC2A
chr16	30020501	30020600	10	0.825682	0.94	0.0090907	chr16	30020426	30020522	NR_104089	0	-	intron	DOC2A
chr16	30020501	30020600	10	0.825682	0.94	0.0090907	chr16	30020597	30020798	NR_104089	0	-	intron	DOC2A
chr16	30020501	30020600	10	0.825682	0.94	0.0090907	chr16	30020522	30020597	NR_104090	0	-	utr3	DOC2A
chr16	30020501	30020600	10	0.825682	0.94	0.0090907	chr16	30020522	30020597	NR_104089	0	-	utr3	DOC2A
chr16	30107851	30107950	22	0.128993	0.0202337	0.00382201	chr16	30107537	30109537	NM_001145524	0	-	upstream	YPEL3
chr16	30107851	30107950	22	0.128993	0.0202337	0.00382201	chr16	30107521	30109521	NM_031477	0	-	upstream	YPEL3
chr16	30429701	30429800	12	0.223157	0.101852	0.00796349	chr16	30429688	30429916	NM_016643	0	+	utr3	ZNF771
chr16	30429701	30429800	12	0.223157	0.101852	0.00796349	chr16	30429688	30429916	NM_001142305	0	+	utr3	ZNF771
chr16	30581351	30581600	60	0.846105	0.47449	0.00346673	chr16	30581236	30581757	NM_001024683	0	-	cds	ZNF688
chr16	30581351	30581600	60	0.846105	0.47449	0.00346673	chr16	30581236	30581757	NM_145271	0	-	cds	ZNF688
chr16	31226051	31226150	22	0.277992	0.153094	0.000300585	chr16	31226059	31226449	NM_001008274	0	+	cds	TRIM72
chr16	31226051	31226150	22	0.277992	0.153094	0.000300585	chr16	31225282	31227282	NM_152901	0	-	downstream	PYDC1
chr16	31226051	31226150	22	0.277992	0.153094	0.000300585	chr16	31225618	31226052	NM_001008274	0	+	intron	TRIM72
chr16	31226051	31226150	22	0.277992	0.153094	0.000300585	chr16	31226052	31226059	NM_001008274	0	+	utr5	TRIM72
chr16	31580051	31580150	17	0.337287	0.476924	0.00333588	chr16	31579087	31580845	NR_027011	0	-	utr3	YBX3P1
chr16	32096201	32096350	22	0.146465	0.015674	0.00531263	.	-1	-1	.	.	.	.	.
chr16	33573501	33573600	34	0.65139	0.775224	0.00166236	chr16	33572138	33580021	NR_130771	0	+	intron	ENPP7P13
chr16	33573501	33573600	34	0.65139	0.775224	0.00166236	chr16	33572138	33581692	NR_130772	0	+	intron	ENPP7P13
chr16	46603001	46603150	22	0.485165	0.767705	0.00582927	chr16	46603009	46605009	NR_026556	0	-	upstream	ANKRD26P1
chr16	46603001	46603150	22	0.485165	0.767705	0.00582927	chr16	46602576	46603009	NR_026556	0	-	utr3	ANKRD26P1
chr16	49872501	49872600	9	0.25	0	0.00708641	chr16	49823457	49891651	NM_001271620	0	-	intron	ZNF423
chr16	50720051	50720150	12	0.782831	0.597718	0.00671665	.	-1	-1	.	.	.	.	.
chr16	62758851	62758950	16	0.71426	0.843578	0.00971559	.	-1	-1	.	.	.	.	.
chr16	67233601	67233750	24	0.671778	0.85683	0.00798035	chr16	67233586	67233659	NM_024712	0	+	cds	ELMO3
chr16	67233601	67233750	24	0.671778	0.85683	0.00798035	chr16	67232821	67234821	NM_001950	0	+	downstream	E2F4
chr16	67233601	67233750	24	0.671778	0.85683	0.00798035	chr16	67233659	67233853	NM_024712	0	+	intron	ELMO3
chr16	67280051	67280150	12	0.131378	0.0178397	0.0090907	chr16	67273357	67281112	NM_013241	0	-	intron	FHOD1
chr16	68269951	68270100	58	0.0257982	0.155338	0.00159943	chr16	68269948	68270136	NM_024939	0	-	utr5	ESRP2
chr16	68679601	68679700	12	0.144887	0.0151616	0.00855424	chr16	68679538	68679653	NM_001793	0	+	cds	CDH3
chr16	68679601	68679700	12	0.144887	0.0151616	0.00855424	chr16	68679653	68710287	NM_001793	0	+	intron	CDH3
chr16	69141601	69141700	12	0.0582495	0.163396	0.0050557	chr16	69141598	69143298	NM_005329	0	+	intron	HAS3
chr16	69141601	69141700	12	0.0582495	0.163396	0.0050557	chr16	69139690	69143298	NM_001199280	0	+	intron	HAS3
chr16	69141601	69141700	12	0.0582495	0.163396	0.0050557	chr16	69140219	69143298	NM_138612	0	+	intron	HAS3
chr16	70714001	70714150	44	0.428913	0.65846	0.00067522	chr16	70713958	70714696	NM_138383	0	-	intron	MTSS1L
chr16	71599351	71599450	12	0.259804	0.0587879	0.00309932	chr16	71598753	71600753	NM_000353	0	-	downstream	TAT
chr16	71599351	71599450	12	0.259804	0.0587879	0.00309932	chr16	71599025	71599953	NR_103852	0	+	intron	TAT-AS1
chr16	71599351	71599450	12	0.259804	0.0587879	0.00309932	chr16	71597691	71599691	NR_103851	0	+	upstream	TAT-AS1
chr16	74701401	74701550	38	0.112137	0.00744792	0.000519494	chr16	74700779	74702779	NM_018124	0	-	upstream	RFWD3
chr16	75034551	75034650	12	0.0456149	0.222262	0.00507749	chr16	75033993	75127469	NM_032268	0	+	intron	ZNRF1
chr16	81764551	81764700	20	0.23833	0.0297759	0.0085475	.	-1	-1	.	.	.	.	.
chr16	85558601	85558750	28	0.350892	0.571179	0.00303104	.	-1	-1	.	.	.	.	.
chr16	85687001	85687100	10	0.669045	0.80805	0.00915169	chr16	85682357	85687883	NM_001278184	0	+	intron	GSE1
chr16	85687001	85687100	10	0.669045	0.80805	0.00915169	chr16	85682357	85687883	NM_001134473	0	+	intron	GSE1
chr16	85687001	85687100	10	0.669045	0.80805	0.00915169	chr16	85682357	85687883	NM_014615	0	+	intron	GSE1
chr16	86012001	86012100	9	0.625	0.305861	0.00884877	.	-1	-1	.	.	.	.	.
chr16	86766701	86766850	25	0.166783	0.444034	0.00499023	.	-1	-1	.	.	.	.	.
chr16	87958301	87958450	28	0.791404	0.520167	0.00453271	chr16	87938510	87960353	NM_001739	0	-	intron	CA5A
chr16	88565801	88565900	12	0.415179	0.712753	0.00856445	chr16	88555561	88580794	NM_153813	0	+	intron	ZFPM1
chr16	88590251	88590400	46	0.4514	0.599304	0.0010908	chr16	88580928	88593221	NM_153813	0	+	intron	ZFPM1
chr16	88868651	88868750	10	0.189118	0.443554	0.00592154	chr16	88868185	88870185	NM_030928	0	+	upstream	CDT1
chr16	89004851	89004950	22	0.755449	0.870975	0.00835282	chr16	89004446	89006446	NM_001290330	0	+	upstream	LOC100129697
chr16	89004851	89004950	22	0.755449	0.870975	0.00835282	chr16	88968064	89007427	NM_175931	0	-	intron	CBFA2T3
chr16	89004851	89004950	22	0.755449	0.870975	0.00835282	chr16	88968064	89043064	NM_005187	0	-	intron	CBFA2T3
chr16	89269051	89269150	12	0.320696	0.449836	0.00326372	.	-1	-1	.	.	.	.	.
chr16	89598801	89598900	10	0.69788	0.85006	0.00902991	chr16	89598870	89599044	NM_003119	0	+	cds	SPG7
chr16	89598801	89598900	10	0.69788	0.85006	0.00902991	chr16	89598870	89599044	NM_199367	0	+	cds	SPG7
chr16	89598801	89598900	10	0.69788	0.85006	0.00902991	chr16	89598474	89598870	NM_003119	0	+	intron	SPG7
chr16	89598801	89598900	10	0.69788	0.85006	0.00902991	chr16	89598474	89598870	NM_199367	0	+	intron	SPG7
chr16	89690251	89690350	12	0.366619	0.583505	0.00535526	chr16	89687184	89696712	NM_004413	0	+	intron	DPEP1
chr16	89690251	89690350	12	0.366619	0.583505	0.00535526	chr16	89679812	89696712	NM_001128141	0	+	intron	DPEP1
chr16	89895401	89895500	11	0.137898	0.287811	0.00804524	chr16	89895202	89911729	NM_032451	0	+	intron	SPIRE2
chr16	90016001	90016100	24	0.500338	0.648158	0.00445793	chr16	90015873	90016046	NM_207514	0	+	cds	DEF8
chr16	90016001	90016100	24	0.500338	0.648158	0.00445793	chr16	90016046	90020650	NM_207514	0	+	intron	DEF8
chr16	90016001	90016100	24	0.500338	0.648158	0.00445793	chr16	90015921	90020650	NM_001242816	0	+	intron	DEF8
chr16	90016001	90016100	24	0.500338	0.648158	0.00445793	chr16	90015921	90021576	NM_001242817	0	+	intron	DEF8
chr16	90016001	90016100	24	0.500338	0.648158	0.00445793	chr16	90015222	90020650	NM_001242821	0	+	intron	DEF8
chr16	90016001	90016100	24	0.500338	0.648158	0.00445793	chr16	90015921	90016474	NM_001242820	0	+	intron	DEF8
chr16	90016001	90016100	24	0.500338	0.648158	0.00445793	chr16	90015921	90020650	NM_017702	0	+	intron	DEF8
chr16	90016001	90016100	24	0.500338	0.648158	0.00445793	chr16	90015921	90020650	NM_001242819	0	+	intron	DEF8
chr16	90016001	90016100	24	0.500338	0.648158	0.00445793	chr16	90015921	90020650	NM_001242818	0	+	intron	DEF8
chr16	90016001	90016100	24	0.500338	0.648158	0.00445793	chr16	90015921	90020650	NM_001242822	0	+	intron	DEF8
chr16	90172751	90172850	25	0.124058	0.274492	0.000397773	chr16	90172566	90173113	NR_126161	0	+	utr5	FAM157C
chr17	171001	171150	26	0.684209	0.852996	0.00667095	chr17	171062	171206	NM_001190413	0	-	cds	RPH3AL
chr17	171001	171150	26	0.684209	0.852996	0.00667095	chr17	171062	171206	NM_001190412	0	-	cds	RPH3AL
chr17	171001	171150	26	0.684209	0.852996	0.00667095	chr17	171062	171206	NM_001190411	0	-	cds	RPH3AL
chr17	171001	171150	26	0.684209	0.852996	0.00667095	chr17	171062	171206	NM_006987	0	-	cds	RPH3AL
chr17	171001	171150	26	0.684209	0.852996	0.00667095	chr17	169340	171062	NM_001190413	0	-	intron	RPH3AL
chr17	171001	171150	26	0.684209	0.852996	0.00667095	chr17	169340	171062	NM_001190412	0	-	intron	RPH3AL
chr17	171001	171150	26	0.684209	0.852996	0.00667095	chr17	169340	171062	NM_001190411	0	-	intron	RPH3AL
chr17	171001	171150	26	0.684209	0.852996	0.00667095	chr17	169340	171062	NM_006987	0	-	intron	RPH3AL
chr17	629551	629650	10	0.721364	0.851707	0.00592154	.	-1	-1	.	.	.	.	.
chr17	1106851	1107000	54	0.262468	0.120563	0.00427562	.	-1	-1	.	.	.	.	.
chr17	1133701	1133800	18	0.656205	0.844444	0.00606358	.	-1	-1	.	.	.	.	.
chr17	1508201	1508300	14	0.4602	0.677114	0.00317266	chr17	1508123	1508328	NM_001284499	0	-	utr5	SLC43A2
chr17	1508201	1508300	14	0.4602	0.677114	0.00317266	chr17	1496573	1516488	NM_152346	0	-	intron	SLC43A2
chr17	1508201	1508300	14	0.4602	0.677114	0.00317266	chr17	1496573	1516488	NM_001284498	0	-	intron	SLC43A2
chr17	3289501	3289600	16	0.516525	0.370839	0.00825264	.	-1	-1	.	.	.	.	.
chr17	3907351	3907500	28	0.483987	0.678152	0.00444352	chr17	3905738	3907738	NM_015113	0	-	downstream	ZZEF1
chr17	4125351	4125500	28	0.932214	0.821234	0.00464635	chr17	4120413	4145550	NR_047571	0	-	intron	ANKFY1
chr17	4125351	4125500	28	0.932214	0.821234	0.00464635	chr17	4120413	4139066	NM_016376	0	-	intron	ANKFY1
chr17	4125351	4125500	28	0.932214	0.821234	0.00464635	chr17	4120413	4139066	NM_001257999	0	-	intron	ANKFY1
chr17	5403301	5403450	22	0.146707	0.3881	0.00505295	chr17	5402718	5404718	NM_001033053	0	-	downstream	NLRP1
chr17	5403301	5403450	22	0.146707	0.3881	0.00505295	chr17	5403270	5403350	NM_001162371	0	-	intron	LOC728392
chr17	5403301	5403450	22	0.146707	0.3881	0.00505295	chr17	5403350	5403916	NM_001162371	0	-	utr3	LOC728392
chr17	5674751	5674850	11	0.453847	0.714181	0.00385729	chr17	5673553	5675553	NR_040000	0	+	upstream	LOC339166
chr17	6899101	6899250	22	0.302579	0.704846	0.00565448	chr17	6888859	6913114	NR_040089	0	-	intron	ALOX12-AS1
chr17	6899101	6899250	22	0.302579	0.704846	0.00565448	chr17	6897383	6899383	NM_000697	0	+	upstream	ALOX12
chr17	6899251	6899350	16	0.515566	0.333392	0.00483046	chr17	6888859	6913114	NR_040089	0	-	intron	ALOX12-AS1
chr17	6899251	6899350	16	0.515566	0.333392	0.00483046	chr17	6897383	6899383	NM_000697	0	+	upstream	ALOX12
chr17	6899501	6899650	35	0.34335	0.557691	0.0043796	chr17	6899436	6899571	NM_000697	0	+	cds	ALOX12
chr17	6899501	6899650	35	0.34335	0.557691	0.0043796	chr17	6899571	6900144	NM_000697	0	+	intron	ALOX12
chr17	6899501	6899650	35	0.34335	0.557691	0.0043796	chr17	6888859	6913114	NR_040089	0	-	intron	ALOX12-AS1
chr17	7165751	7165850	12	0.172619	0.0277778	0.00382235	chr17	7165662	7166477	NM_001185022	0	-	intron	CLDN7
chr17	7165751	7165850	12	0.172619	0.0277778	0.00382235	chr17	7165362	7166264	NM_001185023	0	-	utr5	CLDN7
chr17	7165751	7165850	12	0.172619	0.0277778	0.00382235	chr17	7165362	7166264	NM_001307	0	-	utr5	CLDN7
chr17	7253701	7253800	12	0.271183	0.423425	0.00252617	chr17	7253556	7254268	NM_014716	0	+	intron	ACAP1
chr17	7253701	7253800	12	0.271183	0.423425	0.00252617	chr17	7253207	7255207	NM_001002914	0	+	upstream	KCTD11
chr17	7254651	7254800	38	0.0714097	0.185398	0.00634606	chr17	7254613	7254714	NM_014716	0	+	cds	ACAP1
chr17	7254651	7254800	38	0.0714097	0.185398	0.00634606	chr17	7254793	7256793	NM_014716	0	+	downstream	ACAP1
chr17	7254651	7254800	38	0.0714097	0.185398	0.00634606	chr17	7253207	7255207	NM_001002914	0	+	upstream	KCTD11
chr17	7254651	7254800	38	0.0714097	0.185398	0.00634606	chr17	7254714	7254793	NM_014716	0	+	utr3	ACAP1
chr17	7255601	7255700	18	0.0622038	0.176407	0.00170404	chr17	7254793	7256793	NM_014716	0	+	downstream	ACAP1
chr17	7255601	7255700	18	0.0622038	0.176407	0.00170404	chr17	7255207	7256261	NM_001002914	0	+	utr5	KCTD11
chr17	7311651	7311800	45	0.52563	0.712522	0.000173935	chr17	7311574	7312031	NM_020795	0	+	cds	NLGN2
chr17	7340151	7340250	22	0.301284	0.140769	0.00347466	chr17	7339512	7340825	NM_178518	0	+	cds	TMEM102
chr17	7340151	7340250	22	0.301284	0.140769	0.00347466	chr17	7339591	7341591	NR_130156	0	+	upstream	FGF11
chr17	7370001	7370100	18	0.505123	0.873545	0.000479251	chr17	7369029	7370120	NM_001128833	0	-	cds	ZBTB4
chr17	7370001	7370100	18	0.505123	0.873545	0.000479251	chr17	7369029	7370120	NM_020899	0	-	cds	ZBTB4
chr17	8043351	8043450	10	0.697159	0.461637	0.00796349	chr17	8041787	8043787	NM_002616	0	-	downstream	PER1
chr17	8130251	8130400	30	0.0644558	0.270579	0.00368058	chr17	8128138	8131637	NR_046431	0	-	utr3	CTC1
chr17	8130251	8130400	30	0.0644558	0.270579	0.00368058	chr17	8128138	8131497	NM_025099	0	-	utr3	CTC1
chr17	14201901	14202000	22	0.571291	0.4658	0.0054104	.	-1	-1	.	.	.	.	.
chr17	14207301	14207450	20	0.309091	0.0214286	0.0070754	chr17	14207056	14209062	NR_026880	0	+	utr5	MGC12916
chr17	14207301	14207450	20	0.309091	0.0214286	0.0070754	chr17	14205389	14248344	NM_006041	0	+	intron	HS3ST3B1
chr17	14207301	14207450	20	0.309091	0.0214286	0.0070754	chr17	14205389	14248344	NR_130138	0	+	intron	HS3ST3B1
chr17	15831351	15831450	12	0.179952	0.42791	0.00804524	.	-1	-1	.	.	.	.	.
chr17	16586801	16586900	11	0.130649	0.332927	0.00382235	.	-1	-1	.	.	.	.	.
chr17	17603651	17603900	94	0.518817	0.769121	0.00165138	chr17	17585107	17627341	NM_030665	0	+	intron	RAI1
chr17	18024301	18024400	14	0.555193	0.661142	0.00574194	chr17	18022114	18025723	NM_016239	0	+	cds	MYO15A
chr17	19314551	19314650	10	0.708846	0.516712	0.00804524	chr17	19314490	19314721	NM_007148	0	+	utr5	RNF112
chr17	19628101	19628250	32	0.393377	0.0923315	0.00115004	.	-1	-1	.	.	.	.	.
chr17	20223951	20224100	29	0.16492	0.335173	0.00103913	chr17	20222486	20224486	NR_023380	0	+	upstream	CCDC144CP
chr17	20687601	20687700	28	0.260823	0.149881	0.000597432	.	-1	-1	.	.	.	.	.
chr17	20744751	20744900	34	0.826252	0.529623	0.00397312	.	-1	-1	.	.	.	.	.
chr17	21953851	21954000	29	0.582021	0.735807	0.00398012	.	-1	-1	.	.	.	.	.
chr17	26577801	26577900	22	0.73947	0.575781	0.00945709	.	-1	-1	.	.	.	.	.
chr17	27046251	27046350	16	0.391695	0.493474	0.00102524	chr17	27045567	27047567	NR_000013	0	+	upstream	SNORD42B
chr17	27046251	27046350	16	0.391695	0.493474	0.00102524	chr17	27045286	27047286	NM_001142625	0	-	upstream	RAB34
chr17	27046251	27046350	16	0.391695	0.493474	0.00102524	chr17	27044999	27046999	NM_000984	0	+	upstream	RPL23A
chr17	27046251	27046350	16	0.391695	0.493474	0.00102524	chr17	27045286	27047286	NM_001142624	0	-	upstream	RAB34
chr17	27046251	27046350	16	0.391695	0.493474	0.00102524	chr17	27044908	27046908	NM_001256281	0	-	upstream	NARR
chr17	27046251	27046350	16	0.391695	0.493474	0.00102524	chr17	27045286	27047286	NM_001256278	0	-	upstream	RAB34
chr17	27046251	27046350	16	0.391695	0.493474	0.00102524	chr17	27045286	27047286	NM_001256277	0	-	upstream	RAB34
chr17	27046251	27046350	16	0.391695	0.493474	0.00102524	chr17	27045286	27047286	NM_001256276	0	-	upstream	RAB34
chr17	27046251	27046350	16	0.391695	0.493474	0.00102524	chr17	27044908	27046908	NM_031934	0	-	upstream	RAB34
chr17	27046251	27046350	16	0.391695	0.493474	0.00102524	chr17	27045286	27047286	NM_001144943	0	-	upstream	RAB34
chr17	27046251	27046350	16	0.391695	0.493474	0.00102524	chr17	27044908	27046908	NM_001144942	0	-	upstream	RAB34
chr17	27331401	27331500	12	0.371961	0.504457	0.00669228	chr17	27309057	27333373	NM_001290202	0	-	intron	SEZ6
chr17	27331401	27331500	12	0.371961	0.504457	0.00669228	chr17	27309057	27332832	NM_178860	0	-	intron	SEZ6
chr17	27331401	27331500	12	0.371961	0.504457	0.00669228	chr17	27309057	27332832	NM_001098635	0	-	intron	SEZ6
chr17	27939401	27939500	19	0.717366	0.854878	0.00495932	chr17	27939419	27939572	NM_152345	0	+	cds	ANKRD13B
chr17	27939401	27939500	19	0.717366	0.854878	0.00495932	chr17	27939291	27939419	NM_152345	0	+	intron	ANKRD13B
chr17	28562451	28562550	11	0.0863095	0.211226	0.00915169	chr17	28549933	28562630	NM_001045	0	-	intron	SLC6A4
chr17	29336201	29336300	14	0.0777179	0.211053	0.00332374	.	-1	-1	.	.	.	.	.
chr17	29887251	29887400	34	0.66874	0.808701	0.00396605	chr17	29887102	29889102	NR_029710	0	+	downstream	MIR193A
chr17	30813251	30813350	19	0.419919	0.25805	0.00922515	chr17	30812104	30814104	NM_003885	0	+	upstream	CDK5R1
chr17	33776551	33776700	39	0.268194	0.48393	0.0064154	chr17	33775856	33777856	NM_144682	0	-	upstream	SLFN13
chr17	34100251	34100350	20	0.410784	0.717063	0.00197959	chr17	34100184	34100408	NM_024302	0	-	cds	MMP28
chr17	34100251	34100350	20	0.410784	0.717063	0.00197959	chr17	34100184	34100408	NM_032950	0	-	cds	MMP28
chr17	34100251	34100350	20	0.410784	0.717063	0.00197959	chr17	34100184	34100408	NR_111988	0	-	utr3	MMP28
chr17	36666251	36666350	13	0.0247576	0.232906	0.00241154	chr17	36666179	36667208	NM_001199417	0	+	cds	ARHGAP23
chr17	37058101	37058250	24	0.447736	0.638048	0.00377004	chr17	37054772	37070577	NM_006148	0	+	intron	LASP1
chr17	37058101	37058250	24	0.447736	0.638048	0.00377004	chr17	37054772	37070577	NM_001271608	0	+	intron	LASP1
chr17	37058101	37058250	24	0.447736	0.638048	0.00377004	chr17	37054772	37070577	NR_073384	0	+	intron	LASP1
chr17	38953351	38953450	14	0.940536	0.819898	0.00533759	chr17	38953371	38953533	NM_181535	0	-	cds	KRT28
chr17	38953351	38953450	14	0.940536	0.819898	0.00533759	chr17	38953293	38953371	NM_181535	0	-	intron	KRT28
chr17	40822001	40822100	16	0.163895	0.30116	0.00773447	chr17	40821935	40822394	NM_024927	0	-	cds	PLEKHH3
chr17	40822001	40822100	16	0.163895	0.30116	0.00773447	chr17	40821960	40822394	NR_073573	0	-	utr3	PLEKHH3
chr17	40822001	40822100	16	0.163895	0.30116	0.00773447	chr17	40821960	40822394	NR_073574	0	-	utr3	PLEKHH3
chr17	40823401	40823550	33	0.325946	0.18043	0.00143944	chr17	40823368	40823576	NM_024927	0	-	cds	PLEKHH3
chr17	40823401	40823550	33	0.325946	0.18043	0.00143944	chr17	40823368	40823576	NR_073573	0	-	utr3	PLEKHH3
chr17	40823401	40823550	33	0.325946	0.18043	0.00143944	chr17	40823368	40823576	NR_073574	0	-	utr3	PLEKHH3
chr17	40933001	40933100	21	0.0459039	0.219778	0.00470841	chr17	40932716	40933334	NM_032387	0	+	cds	WNK4
chr17	40933001	40933100	21	0.0459039	0.219778	0.00470841	chr17	40931618	40933618	NM_032353	0	+	downstream	VPS25
chr17	41438351	41438500	56	0.0376918	0.149207	0.000163619	.	-1	-1	.	.	.	.	.
chr17	41833051	41833150	14	0.371319	0.178571	0.00835783	chr17	41832709	41833131	NM_025237	0	-	cds	SOST
chr17	41833051	41833150	14	0.371319	0.178571	0.00835783	chr17	41833131	41835889	NM_025237	0	-	intron	SOST
chr17	42431001	42431100	12	0.317694	0.459157	0.00639828	chr17	42430474	42432474	NM_002087	0	+	downstream	GRN
chr17	42431001	42431100	12	0.317694	0.459157	0.00639828	chr17	42429100	42431100	NM_198475	0	-	downstream	FAM171A2
chr17	43319251	43319350	12	0.684878	0.837747	0.00666526	chr17	43319213	43319513	NM_005892	0	+	cds	FMNL1
chr17	44847201	44847300	12	0.211111	0.0227273	0.00293383	chr17	44847148	44847414	NM_030753	0	-	cds	WNT3
chr17	46654201	46654400	54	0.175166	0.319785	0.00166437	chr17	46654083	46654382	NM_024015	0	-	cds	HOXB4
chr17	46654201	46654400	54	0.175166	0.319785	0.00166437	chr17	46654382	46655224	NM_024015	0	-	intron	HOXB4
chr17	48545851	48545950	15	0.622386	0.436106	0.00472892	chr17	48545793	48548388	NR_110232	0	+	intron	ACSF2
chr17	48545851	48545950	15	0.622386	0.436106	0.00472892	chr17	48545400	48546174	NM_001267	0	-	cds	CHAD
chr17	48545851	48545950	15	0.622386	0.436106	0.00472892	chr17	48541655	48548388	NM_025149	0	+	intron	ACSF2
chr17	48545851	48545950	15	0.622386	0.436106	0.00472892	chr17	48541655	48548388	NM_001288972	0	+	intron	ACSF2
chr17	48545851	48545950	15	0.622386	0.436106	0.00472892	chr17	48541655	48548388	NM_001288969	0	+	intron	ACSF2
chr17	48545851	48545950	15	0.622386	0.436106	0.00472892	chr17	48541655	48548388	NM_001288970	0	+	intron	ACSF2
chr17	48545851	48545950	15	0.622386	0.436106	0.00472892	chr17	48541655	48548388	NM_001288968	0	+	intron	ACSF2
chr17	48545851	48545950	15	0.622386	0.436106	0.00472892	chr17	48541655	48548388	NM_001288971	0	+	intron	ACSF2
chr17	48912451	48912600	30	0.690802	0.846181	0.00631484	chr17	48910604	48912604	NM_175575	0	+	upstream	WFIKKN2
chr17	56356501	56356600	21	0.429401	0.552232	0.00175181	chr17	56356368	56356575	NM_000250	0	-	cds	MPO
chr17	56356501	56356600	21	0.429401	0.552232	0.00175181	chr17	56356575	56356657	NM_000250	0	-	intron	MPO
chr17	56401751	56401850	14	0.253267	0.0277778	0.00165625	chr17	56400906	56402171	NM_024418	0	-	intron	BZRAP1
chr17	56401751	56401850	14	0.253267	0.0277778	0.00165625	chr17	56400906	56402171	NM_001261835	0	-	intron	BZRAP1
chr17	56401751	56401850	14	0.253267	0.0277778	0.00165625	chr17	56400906	56402171	NM_004758	0	-	intron	BZRAP1
chr17	56401751	56401850	14	0.253267	0.0277778	0.00165625	chr17	56400810	56402810	NR_038410	0	+	upstream	BZRAP1-AS1
chr17	56564851	56564950	22	0.253918	0.400569	0.00311135	chr17	56564892	56566892	NM_004687	0	-	downstream	MTMR4
chr17	56564851	56564950	22	0.253918	0.400569	0.00311135	chr17	56557628	56565085	NM_001080439	0	-	intron	HSF5
chr17	62774501	62774600	12	0.0151515	0.506538	0.00201903	chr17	62774256	62776323	NR_027487	0	-	utr3	LOC146880
chr17	62774501	62774600	12	0.0151515	0.506538	0.00201903	chr17	62760666	62776460	NR_026899	0	-	intron	LOC146880
chr17	62774601	62774700	22	0.186013	0.402495	0.00576826	chr17	62774256	62776323	NR_027487	0	-	utr3	LOC146880
chr17	62774601	62774700	22	0.186013	0.402495	0.00576826	chr17	62760666	62776460	NR_026899	0	-	intron	LOC146880
chr17	62774751	62774900	52	0.231623	0.0755079	0.00236521	chr17	62774876	62776876	NR_106728	0	+	upstream	MIR6080
chr17	62774751	62774900	52	0.231623	0.0755079	0.00236521	chr17	62774256	62776323	NR_027487	0	-	utr3	LOC146880
chr17	62774751	62774900	52	0.231623	0.0755079	0.00236521	chr17	62760666	62776460	NR_026899	0	-	intron	LOC146880
chr17	62774901	62775100	47	0.0571147	0.260527	0.000897621	chr17	62774876	62776876	NR_106728	0	+	upstream	MIR6080
chr17	62774901	62775100	47	0.0571147	0.260527	0.000897621	chr17	62774256	62776323	NR_027487	0	-	utr3	LOC146880
chr17	62774901	62775100	47	0.0571147	0.260527	0.000897621	chr17	62760666	62776460	NR_026899	0	-	intron	LOC146880
chr17	62775751	62775850	11	0.262693	0.461893	0.00385729	chr17	62774876	62776876	NR_106728	0	+	upstream	MIR6080
chr17	62775751	62775850	11	0.262693	0.461893	0.00385729	chr17	62774256	62776323	NR_027487	0	-	utr3	LOC146880
chr17	62775751	62775850	11	0.262693	0.461893	0.00385729	chr17	62760666	62776460	NR_026899	0	-	intron	LOC146880
chr17	70119501	70119650	30	0.0956359	0.205126	0.00246519	chr17	70119113	70119683	NM_000346	0	+	intron	SOX9
chr17	72352801	72352900	17	0.0779594	0.178131	0.00586616	chr17	72352795	72353870	NM_001080466	0	-	cds	BTBD17
chr17	72352801	72352900	17	0.0779594	0.178131	0.00586616	chr17	72351959	72353959	NM_153209	0	+	downstream	KIF19
chr17	74524801	74524900	10	0.309949	0.513682	0.00804524	chr17	74524693	74527060	NM_134268	0	-	intron	CYGB
chr17	74524801	74524900	10	0.309949	0.513682	0.00804524	chr17	74523915	74536586	NR_033357	0	+	intron	PRCD
chr17	76168351	76168450	14	0.399688	0.511561	0.00209764	chr17	76168017	76169009	NM_004710	0	+	utr3	SYNGR2
chr17	76168351	76168450	14	0.399688	0.511561	0.00209764	chr17	76168159	76170159	NM_003258	0	-	downstream	TK1
chr17	77805951	77806050	14	0.343049	0.469637	0.00837385	chr17	77804954	77806954	NM_003655	0	-	downstream	CBX4
chr17	79229001	79229150	22	0.340919	0.66316	0.00421902	chr17	79227040	79234037	NM_138570	0	-	intron	SLC38A10
chr17	79229001	79229150	22	0.340919	0.66316	0.00421902	chr17	79227040	79234037	NM_001037984	0	-	intron	SLC38A10
chr17	79428501	79428650	38	0.695329	0.862108	0.00204583	chr17	79427891	79429072	NM_001291324	0	+	cds	BAHCC1
chr17	79450351	79450450	12	0.0487337	0.161967	0.00856445	.	-1	-1	.	.	.	.	.
chr17	79615401	79615500	30	0.196138	0.089697	0.000584532	chr17	79615488	79617488	NM_002602	0	-	downstream	PDE6G
chr17	79615401	79615500	30	0.196138	0.089697	0.000584532	chr17	79615488	79617488	NR_026872	0	-	downstream	PDE6G
chr17	79615401	79615500	30	0.196138	0.089697	0.000584532	chr17	79615324	79615785	NM_031945	0	+	utr3	TSPAN10
chr17	79615401	79615500	30	0.196138	0.089697	0.000584532	chr17	79615324	79615785	NM_001290212	0	+	utr3	TSPAN10
chr17	79615401	79615500	30	0.196138	0.089697	0.000584532	chr17	79614935	79615785	NR_110866	0	+	utr5	TSPAN10
chr17	79880751	79880850	16	0.825341	0.946016	0.0020431	chr17	79880480	79880933	NM_032711	0	-	cds	MAFG
chr17	79880751	79880850	16	0.825341	0.946016	0.0020431	chr17	79880480	79880933	NM_002359	0	-	cds	MAFG
chr17	79914601	79914700	10	0.78527	0.656866	0.00915169	chr17	79914525	79914626	NM_178493	0	-	cds	NOTUM
chr17	79914601	79914700	10	0.78527	0.656866	0.00915169	chr17	79914626	79914758	NM_178493	0	-	intron	NOTUM
chr17	79971351	79971500	26	0.38037	0.643592	0.00322021	chr17	79970159	79972950	NM_001251888	0	+	intron	ASPSCR1
chr17	79971351	79971500	26	0.38037	0.643592	0.00322021	chr17	79970159	79974351	NM_024083	0	+	intron	ASPSCR1
chr17	79971351	79971500	26	0.38037	0.643592	0.00322021	chr17	79970159	79974351	NR_045351	0	+	intron	ASPSCR1
chr17	80200251	80200350	14	0.57928	0.728319	0.00641963	chr17	80198536	80200536	NM_001893	0	-	downstream	CSNK1D
chr17	80200251	80200350	14	0.57928	0.728319	0.00641963	chr17	80198536	80200536	NM_139062	0	-	downstream	CSNK1D
chr17	80200251	80200350	14	0.57928	0.728319	0.00641963	chr17	80198536	80200536	NR_110578	0	-	downstream	CSNK1D
chr17	80332751	80332850	18	0.161376	0.288932	0.00285701	chr17	80332200	80333370	NM_018949	0	+	cds	UTS2R
chr17	80708251	80708350	14	0.507465	0.621567	0.00837385	chr17	80708292	80708631	NM_022158	0	+	cds	FN3K
chr17	80708251	80708350	14	0.507465	0.621567	0.00837385	chr17	80707939	80709939	NM_005993	0	+	upstream	TBCD
chr17	80708251	80708350	14	0.507465	0.621567	0.00837385	chr17	80706853	80708292	NM_022158	0	+	intron	FN3K
chr18	712801	712900	17	0.0732201	0.187056	0.00265508	chr18	712662	714662	NM_001126123	0	-	upstream	ENOSF1
chr18	712801	712900	17	0.0732201	0.187056	0.00265508	chr18	712662	714662	NM_017512	0	-	upstream	ENOSF1
chr18	712801	712900	17	0.0732201	0.187056	0.00265508	chr18	712517	714517	NM_202758	0	-	upstream	ENOSF1
chr18	5891351	5891450	20	0.052097	0.210089	0.00036631	chr18	5890196	5892062	NM_001080209	0	-	cds	TMEM200C
chr18	10454151	10454250	9	0.154558	0.661111	0.00902991	chr18	10452624	10454624	NM_153000	0	+	upstream	APCDD1
chr18	10526901	10527000	14	0.441526	0.614507	0.00317266	chr18	10526155	10530766	NM_003826	0	+	intron	NAPG
chr18	10726351	10726450	12	0.167791	0.0388889	0.00503397	chr18	10718257	10731404	NM_022068	0	-	intron	PIEZO2
chr18	11972551	11972700	25	0.550278	0.833268	0.00244123	.	-1	-1	.	.	.	.	.
chr18	12076651	12076750	16	0.204239	0.422026	0.00122782	.	-1	-1	.	.	.	.	.
chr18	12912201	12912300	28	0.509703	0.659235	0.0012723	.	-1	-1	.	.	.	.	.
chr18	13641951	13642050	18	0.499482	0.678959	0.000796027	chr18	13641756	13642714	NM_001276251	0	+	utr5	LDLRAD4
chr18	13641951	13642050	18	0.499482	0.678959	0.000796027	chr18	13621270	13643357	NM_001276249	0	+	intron	LDLRAD4
chr18	13641951	13642050	18	0.499482	0.678959	0.000796027	chr18	13621270	13645125	NM_181482	0	+	intron	LDLRAD4
chr18	13641951	13642050	18	0.499482	0.678959	0.000796027	chr18	13621270	13643357	NM_181481	0	+	intron	LDLRAD4
chr18	13641951	13642050	18	0.499482	0.678959	0.000796027	chr18	13621270	13645125	NM_001003675	0	+	intron	LDLRAD4
chr18	13641951	13642050	18	0.499482	0.678959	0.000796027	chr18	13621270	13643357	NM_001003674	0	+	intron	LDLRAD4
chr18	14179451	14179650	44	0.106028	0.269052	0.00254231	chr18	14179596	14183650	NR_040113	0	+	intron	ANKRD20A5P
chr18	14179451	14179650	44	0.106028	0.269052	0.00254231	chr18	14179095	14179596	NR_040113	0	+	utr5	ANKRD20A5P
chr18	14999651	14999750	26	0.179778	0.327364	0.00481301	.	-1	-1	.	.	.	.	.
chr18	15000101	15000200	11	0.401966	0.242049	0.00669228	.	-1	-1	.	.	.	.	.
chr18	43418601	43418700	16	0.398069	0.270608	0.00483046	chr18	43418682	43419060	NM_213602	0	+	cds	SIGLEC15
chr18	43418601	43418700	16	0.398069	0.270608	0.00483046	chr18	43417861	43418682	NM_213602	0	+	intron	SIGLEC15
chr18	46428551	46428650	10	0.452866	0.250833	0.00592154	.	-1	-1	.	.	.	.	.
chr18	47794551	47794650	10	0.0818182	0.385714	0.00784167	chr18	47793215	47795215	NM_001204142	0	-	downstream	MBD1
chr18	47794551	47794650	10	0.0818182	0.385714	0.00784167	chr18	47793215	47795215	NM_015847	0	-	downstream	MBD1
chr18	47794551	47794650	10	0.0818182	0.385714	0.00784167	chr18	47793215	47795215	NM_015846	0	-	downstream	MBD1
chr18	47794551	47794650	10	0.0818182	0.385714	0.00784167	chr18	47793215	47795215	NM_015845	0	-	downstream	MBD1
chr18	47794551	47794650	10	0.0818182	0.385714	0.00784167	chr18	47793215	47795215	NM_015844	0	-	downstream	MBD1
chr18	47794551	47794650	10	0.0818182	0.385714	0.00784167	chr18	47793215	47795215	NM_001204143	0	-	downstream	MBD1
chr18	47794551	47794650	10	0.0818182	0.385714	0.00784167	chr18	47793215	47795215	NM_002384	0	-	downstream	MBD1
chr18	47794551	47794650	10	0.0818182	0.385714	0.00784167	chr18	47793215	47795215	NM_001204136	0	-	downstream	MBD1
chr18	47794551	47794650	10	0.0818182	0.385714	0.00784167	chr18	47794033	47799046	NM_001204141	0	-	intron	MBD1
chr18	47794551	47794650	10	0.0818182	0.385714	0.00784167	chr18	47794033	47797838	NM_001204139	0	-	intron	MBD1
chr18	47794551	47794650	10	0.0818182	0.385714	0.00784167	chr18	47792865	47794865	NM_145020	0	-	upstream	CFAP53
chr18	59221451	59221550	28	0.655379	0.820794	0.00137523	chr18	59221422	59221928	NM_031891	0	+	cds	CDH20
chr18	60052101	60052250	34	0.868416	0.619426	0.0013338	chr18	60051983	60052267	NM_003839	0	+	cds	TNFRSF11A
chr18	60052101	60052250	34	0.868416	0.619426	0.0013338	chr18	60051983	60052267	NM_001270951	0	+	cds	TNFRSF11A
chr18	60052101	60052250	34	0.868416	0.619426	0.0013338	chr18	60051983	60052267	NM_001270950	0	+	cds	TNFRSF11A
chr18	60052101	60052250	34	0.868416	0.619426	0.0013338	chr18	60051983	60052267	NM_001278268	0	+	cds	TNFRSF11A
chr18	60052101	60052250	34	0.868416	0.619426	0.0013338	chr18	60051992	60054943	NM_001270949	0	+	utr3	TNFRSF11A
chr18	74962601	74962700	18	0.110901	0.00926641	0.00796349	chr18	74962504	74963170	NM_001480	0	+	cds	GALR1
chr18	77256301	77256400	12	0.668007	0.833054	0.00658456	chr18	77246630	77287527	NM_006162	0	+	intron	NFATC1
chr18	77256301	77256400	12	0.668007	0.833054	0.00658456	chr18	77246937	77287527	NM_001278673	0	+	intron	NFATC1
chr18	77256301	77256400	12	0.668007	0.833054	0.00658456	chr18	77227582	77287527	NM_001278672	0	+	intron	NFATC1
chr18	77256301	77256400	12	0.668007	0.833054	0.00658456	chr18	77246937	77287527	NM_001278669	0	+	intron	NFATC1
chr18	77256301	77256400	12	0.668007	0.833054	0.00658456	chr18	77227582	77287527	NM_001278670	0	+	intron	NFATC1
chr18	77256301	77256400	12	0.668007	0.833054	0.00658456	chr18	77246630	77287527	NM_172389	0	+	intron	NFATC1
chr18	77256301	77256400	12	0.668007	0.833054	0.00658456	chr18	77246630	77287527	NM_172388	0	+	intron	NFATC1
chr18	77256301	77256400	12	0.668007	0.833054	0.00658456	chr18	77246937	77287527	NM_172387	0	+	intron	NFATC1
chr18	77376851	77377000	37	0.524656	0.33574	0.0013574	.	-1	-1	.	.	.	.	.
chr18	77377201	77377300	14	0.434022	0.24279	0.00108464	.	-1	-1	.	.	.	.	.
chr18	77377651	77377900	66	0.648192	0.840938	0.00316386	.	-1	-1	.	.	.	.	.
chr18	77386351	77386450	12	0.799217	0.670777	0.00509932	.	-1	-1	.	.	.	.	.
chr18	77398151	77398250	11	0.525447	0.386098	0.00871926	.	-1	-1	.	.	.	.	.
chr18	77398301	77398450	32	0.687045	0.549819	0.00327634	.	-1	-1	.	.	.	.	.
chr19	488251	488400	22	0.532749	0.392017	0.00562227	.	-1	-1	.	.	.	.	.
chr19	518851	519100	85	0.0925533	0.203091	0.00114546	chr19	518888	519423	NM_033513	0	+	cds	TPGS1
chr19	518851	519100	85	0.0925533	0.203091	0.00114546	chr19	507844	518888	NM_033513	0	+	intron	TPGS1
chr19	551251	551350	20	0.419765	0.622733	0.00658971	chr19	549920	551920	NM_005317	0	+	downstream	GZMM
chr19	551251	551350	20	0.419765	0.622733	0.00658971	chr19	549920	551920	NM_001258351	0	+	downstream	GZMM
chr19	613951	614050	22	0.761171	0.881944	0.00237201	chr19	613851	614016	NM_001194	0	+	cds	HCN2
chr19	613951	614050	22	0.761171	0.881944	0.00237201	chr19	614016	615794	NM_001194	0	+	intron	HCN2
chr19	681401	681600	56	0.25302	0.0828192	0.00345994	chr19	681332	681560	NM_005860	0	+	cds	FSTL3
chr19	681401	681600	56	0.25302	0.0828192	0.00345994	chr19	681560	681649	NM_005860	0	+	intron	FSTL3
chr19	691751	691850	14	0.672954	0.826881	0.00210525	chr19	687188	691857	NM_214710	0	-	intron	PRSS57
chr19	691751	691850	14	0.672954	0.826881	0.00210525	chr19	687188	691857	NM_001308209	0	-	intron	PRSS57
chr19	695351	695500	28	0.015787	0.224591	0.00227313	chr19	695351	695430	NM_214710	0	-	cds	PRSS57
chr19	695351	695500	28	0.015787	0.224591	0.00227313	chr19	695351	695430	NM_001308209	0	-	cds	PRSS57
chr19	695351	695500	28	0.015787	0.224591	0.00227313	chr19	695461	697461	NM_214710	0	-	upstream	PRSS57
chr19	695351	695500	28	0.015787	0.224591	0.00227313	chr19	695461	697461	NM_001308209	0	-	upstream	PRSS57
chr19	695351	695500	28	0.015787	0.224591	0.00227313	chr19	695430	695461	NM_214710	0	-	utr5	PRSS57
chr19	695351	695500	28	0.015787	0.224591	0.00227313	chr19	695430	695461	NM_001308209	0	-	utr5	PRSS57
chr19	719351	719500	40	0.376425	0.195124	0.00108898	chr19	709151	726137	NM_001040134	0	+	intron	PALM
chr19	719351	719500	40	0.376425	0.195124	0.00108898	chr19	709151	726137	NM_002579	0	+	intron	PALM
chr19	828001	828100	9	0.297465	0.708375	0.00915169	chr19	827904	828229	NM_001700	0	+	intron	AZU1
chr19	834451	834550	20	0.643571	0.748182	0.00759075	.	-1	-1	.	.	.	.	.
chr19	855501	855600	18	0.775088	0.900585	0.00404457	chr19	855563	855794	NM_001972	0	+	cds	ELANE
chr19	855501	855600	18	0.775088	0.900585	0.00404457	chr19	853403	855563	NM_001972	0	+	intron	ELANE
chr19	1035101	1035200	9	0.711782	0.954497	0.00915169	chr19	1032695	1036414	NM_201277	0	+	intron	CNN2
chr19	1035101	1035200	9	0.711782	0.954497	0.00915169	chr19	1032695	1036128	NM_004368	0	+	intron	CNN2
chr19	1035101	1035200	9	0.711782	0.954497	0.00915169	chr19	1032695	1036065	NM_001303501	0	+	intron	CNN2
chr19	1035101	1035200	9	0.711782	0.954497	0.00915169	chr19	1032662	1036128	NM_001303499	0	+	intron	CNN2
chr19	1071901	1072000	9	0.57031	0.418531	0.00915169	chr19	1071357	1073147	NM_001282335	0	+	intron	HMHA1
chr19	1071901	1072000	9	0.57031	0.418531	0.00915169	chr19	1068743	1073147	NM_001258328	0	+	intron	HMHA1
chr19	1071901	1072000	9	0.57031	0.418531	0.00915169	chr19	1068743	1073147	NM_012292	0	+	intron	HMHA1
chr19	1155201	1155300	10	0.61897	0.448393	0.00588927	chr19	1154401	1174170	NM_014963	0	-	intron	SBNO2
chr19	1229851	1230050	90	0.950632	0.803573	0.00297115	chr19	1229946	1230891	NM_152769	0	-	utr3	C19orf26
chr19	1229851	1230050	90	0.950632	0.803573	0.00297115	chr19	1227946	1229946	NM_152769	0	-	downstream	C19orf26
chr19	1229851	1230050	90	0.950632	0.803573	0.00297115	chr19	1228434	1230434	NM_000455	0	+	downstream	STK11
chr19	1423801	1423900	9	0.734373	0.988604	0.00902991	chr19	1422395	1425876	NM_018959	0	+	intron	DAZAP1
chr19	1423801	1423900	9	0.734373	0.988604	0.00902991	chr19	1422395	1425876	NM_170711	0	+	intron	DAZAP1
chr19	1465501	1465650	35	0.0838781	0.241782	0.00300474	chr19	1465153	1470212	NM_005883	0	+	cds	APC2
chr19	1877501	1877650	51	0.843909	0.964583	0.000143802	chr19	1877506	1877686	NM_001130111	0	-	cds	ABHD17A
chr19	1877501	1877650	51	0.843909	0.964583	0.000143802	chr19	1877506	1877686	NM_031213	0	-	cds	ABHD17A
chr19	1877501	1877650	51	0.843909	0.964583	0.000143802	chr19	1877424	1877506	NM_001130111	0	-	intron	ABHD17A
chr19	1877501	1877650	51	0.843909	0.964583	0.000143802	chr19	1877424	1877506	NM_031213	0	-	intron	ABHD17A
chr19	1902051	1902150	12	0.362255	0.687626	0.00243989	.	-1	-1	.	.	.	.	.
chr19	1967101	1967250	19	0.509327	0.291549	0.00752048	chr19	1941417	1969506	NM_001319	0	+	intron	CSNK1G2
chr19	1987601	1987750	24	0.739767	0.896175	0.00554047	chr19	1987498	1987691	NM_017797	0	-	cds	BTBD2
chr19	1987601	1987750	24	0.739767	0.896175	0.00554047	chr19	1987691	1990002	NM_017797	0	-	intron	BTBD2
chr19	2227901	2228000	16	0.879937	0.670455	0.0090907	chr19	2227950	2229950	NM_001300836	0	-	downstream	PLEKHJ1
chr19	2227901	2228000	16	0.879937	0.670455	0.0090907	chr19	2227126	2229783	NM_032482	0	+	intron	DOT1L
chr19	2273001	2273150	25	0.247777	0.500342	0.00329854	chr19	2272970	2273107	NM_004152	0	+	cds	OAZ1
chr19	2273001	2273150	25	0.247777	0.500342	0.00329854	chr19	2272970	2273107	NM_001301020	0	+	cds	OAZ1
chr19	2273001	2273150	25	0.247777	0.500342	0.00329854	chr19	2272630	2274630	NM_198532	0	-	downstream	C19orf35
chr19	2273001	2273150	25	0.247777	0.500342	0.00329854	chr19	2273107	2273487	NM_004152	0	+	utr3	OAZ1
chr19	2273001	2273150	25	0.247777	0.500342	0.00329854	chr19	2273107	2273487	NM_001301020	0	+	utr3	OAZ1
chr19	2291451	2291700	124	0.462078	0.605501	2.70787e-05	chr19	2289996	2291775	NM_001101391	0	-	cds	LINGO3
chr19	2302451	2302550	22	0.0751355	0.227414	0.000508402	chr19	2291821	2308074	NM_001101391	0	-	intron	LINGO3
chr19	2324301	2324400	10	0.666558	0.793425	0.00784167	chr19	2324195	2328385	NM_016199	0	-	intron	LSM7
chr19	2546651	2546750	11	0.720366	0.89398	0.0037876	chr19	2520723	2555146	NM_052847	0	-	intron	GNG7
chr19	2550201	2550350	28	0.288631	0.687369	0.00218362	chr19	2520723	2555146	NM_052847	0	-	intron	GNG7
chr19	2901601	2901700	14	0.167795	0.280952	0.00265508	chr19	2901046	2915519	NM_173480	0	+	intron	ZNF57
chr19	3096051	3096150	14	0.0307692	0.144384	0.00382235	chr19	3094785	3110146	NM_002067	0	+	intron	GNA11
chr19	3344151	3344250	12	0.586558	0.444208	0.00680165	.	-1	-1	.	.	.	.	.
chr19	3403851	3403950	14	0.514266	0.665581	0.00856445	chr19	3382241	3425103	NM_205843	0	+	intron	NFIC
chr19	3403851	3403950	14	0.514266	0.665581	0.00856445	chr19	3382241	3425103	NM_005597	0	+	intron	NFIC
chr19	3403851	3403950	14	0.514266	0.665581	0.00856445	chr19	3382241	3425103	NM_001245005	0	+	intron	NFIC
chr19	3403851	3403950	14	0.514266	0.665581	0.00856445	chr19	3382241	3425103	NM_001245004	0	+	intron	NFIC
chr19	3403851	3403950	14	0.514266	0.665581	0.00856445	chr19	3382241	3425103	NM_001245002	0	+	intron	NFIC
chr19	3480501	3480600	17	0.218614	0.480884	0.0017822	chr19	3480540	3482540	NM_001136503	0	-	upstream	SMIM24
chr19	3480501	3480600	17	0.218614	0.480884	0.0017822	chr19	3480461	3480540	NM_001136503	0	-	utr5	SMIM24
chr19	3576851	3576950	11	0.412738	0.64386	0.00382235	chr19	3576889	3577105	NM_006339	0	+	cds	HMG20B
chr19	3576851	3576950	11	0.412738	0.64386	0.00382235	chr19	3576623	3576889	NM_006339	0	+	intron	HMG20B
chr19	3577001	3577100	10	0.538319	0.681621	0.00576116	chr19	3576889	3577105	NM_006339	0	+	cds	HMG20B
chr19	3821101	3821200	13	0.964286	0.844211	0.00890895	chr19	3820288	3821337	NM_015174	0	-	intron	ZFR2
chr19	3821101	3821200	13	0.964286	0.844211	0.00890895	chr19	3773282	3987409	NR_031672	0	+	intron	MIR1268A
chr19	3980851	3980950	13	0.630559	0.755566	0.00415449	chr19	3980838	3980977	NM_001961	0	-	cds	EEF2
chr19	3980851	3980950	13	0.630559	0.755566	0.00415449	chr19	3980504	3982504	NR_002602	0	-	downstream	SNORD37
chr19	3980851	3980950	13	0.630559	0.755566	0.00415449	chr19	3773282	3987409	NR_031672	0	+	intron	MIR1268A
chr19	4059451	4059550	12	0.679318	0.784996	0.00385729	chr19	4055245	4066679	NM_015898	0	-	intron	ZBTB7A
chr19	4543401	4543500	16	0.475444	0.241882	0.00123014	chr19	4542599	4543612	NM_032108	0	-	utr3	SEMA6B
chr19	4543601	4543700	10	0.528379	0.316774	0.0090907	chr19	4543612	4544541	NM_032108	0	-	cds	SEMA6B
chr19	4543601	4543700	10	0.528379	0.316774	0.0090907	chr19	4542599	4543612	NM_032108	0	-	utr3	SEMA6B
chr19	4544051	4544250	60	0.811769	0.532339	0.000640764	chr19	4543612	4544541	NM_032108	0	-	cds	SEMA6B
chr19	4726501	4726600	10	0.909044	0.773442	0.00915169	.	-1	-1	.	.	.	.	.
chr19	5131301	5131400	10	0.321725	0.481356	0.00592154	chr19	5131086	5131556	NM_015015	0	+	cds	KDM4B
chr19	5229451	5229600	23	0.490873	0.0151515	0.00378429	chr19	5229501	5229695	NM_130854	0	-	cds	PTPRS
chr19	5229451	5229600	23	0.490873	0.0151515	0.00378429	chr19	5229501	5229695	NM_002850	0	-	cds	PTPRS
chr19	5229451	5229600	23	0.490873	0.0151515	0.00378429	chr19	5229353	5229501	NM_002850	0	-	intron	PTPRS
chr19	5229451	5229600	23	0.490873	0.0151515	0.00378429	chr19	5222231	5238929	NM_130853	0	-	intron	PTPRS
chr19	5229451	5229600	23	0.490873	0.0151515	0.00378429	chr19	5222231	5238929	NM_130855	0	-	intron	PTPRS
chr19	5229451	5229600	23	0.490873	0.0151515	0.00378429	chr19	5225855	5229501	NM_130854	0	-	intron	PTPRS
chr19	5593901	5594150	49	0.955258	0.588704	0.0019379	chr19	5593901	5594189	NM_014649	0	-	cds	SAFB2
chr19	5799451	5799550	14	0.527763	0.365015	0.00315775	.	-1	-1	.	.	.	.	.
chr19	5826301	5826400	12	0.48669	0.336901	0.00858996	chr19	5824345	5827759	NM_004558	0	+	intron	NRTN
chr19	7983701	7983800	12	0.670384	0.493876	0.00858996	chr19	7983014	7983801	NM_001195259	0	+	intron	TGFBR3L
chr19	7983701	7983800	12	0.670384	0.493876	0.00858996	chr19	7983193	7985193	NM_003083	0	+	upstream	SNAPC2
chr19	10206651	10206750	16	0.07931	0.198904	0.00196553	chr19	10205614	10206657	NM_031917	0	-	intron	ANGPTL6
chr19	10206651	10206750	16	0.07931	0.198904	0.00196553	chr19	10206657	10207239	NM_031917	0	-	cds	ANGPTL6
chr19	11517001	11517150	37	0.055297	0.194693	0.00238162	chr19	11517094	11517310	NM_001161616	0	-	cds	RGL3
chr19	11517001	11517150	37	0.055297	0.194693	0.00238162	chr19	11517094	11517310	NM_001035223	0	-	cds	RGL3
chr19	11517001	11517150	37	0.055297	0.194693	0.00238162	chr19	11516102	11517094	NM_001161616	0	-	intron	RGL3
chr19	11517001	11517150	37	0.055297	0.194693	0.00238162	chr19	11516102	11517094	NM_001035223	0	-	intron	RGL3
chr19	11590251	11590400	52	0.335385	0.166839	6.34633e-05	chr19	11577642	11591414	NM_032281	0	-	intron	ELAVL3
chr19	11590251	11590400	52	0.335385	0.166839	6.34633e-05	chr19	11577642	11591414	NM_001420	0	-	intron	ELAVL3
chr19	11690551	11690650	12	0.609349	0.772538	0.00385729	chr19	11689801	11691801	NM_001111036	0	-	upstream	ACP5
chr19	11690551	11690650	12	0.609349	0.772538	0.00385729	chr19	11688553	11690553	NM_001611	0	-	upstream	ACP5
chr19	11690551	11690650	12	0.609349	0.772538	0.00385729	chr19	11689801	11691801	NM_001111035	0	-	upstream	ACP5
chr19	11690551	11690650	12	0.609349	0.772538	0.00385729	chr19	11689592	11691592	NM_001111034	0	-	upstream	ACP5
chr19	12831701	12831800	9	0.292203	0.0953405	0.00890895	chr19	12831692	12831791	NM_001136196	0	-	cds	TNPO2
chr19	12831701	12831800	9	0.292203	0.0953405	0.00890895	chr19	12831692	12831791	NM_013433	0	-	cds	TNPO2
chr19	12831701	12831800	9	0.292203	0.0953405	0.00890895	chr19	12831692	12831791	NM_001136195	0	-	cds	TNPO2
chr19	12831701	12831800	9	0.292203	0.0953405	0.00890895	chr19	12831791	12831804	NM_001136196	0	-	utr5	TNPO2
chr19	12831701	12831800	9	0.292203	0.0953405	0.00890895	chr19	12831791	12831804	NM_013433	0	-	utr5	TNPO2
chr19	12831701	12831800	9	0.292203	0.0953405	0.00890895	chr19	12831791	12831804	NM_001136195	0	-	utr5	TNPO2
chr19	12832151	12832250	14	0.113496	0.00949123	0.00106316	chr19	12831804	12833290	NM_001136196	0	-	intron	TNPO2
chr19	12832151	12832250	14	0.113496	0.00949123	0.00106316	chr19	12831804	12832947	NM_013433	0	-	intron	TNPO2
chr19	12832151	12832250	14	0.113496	0.00949123	0.00106316	chr19	12831804	12834062	NM_001136195	0	-	intron	TNPO2
chr19	12880751	12880850	25	0.58345	0.2965	0.000191264	chr19	12880694	12880896	NM_001100176	0	-	cds	HOOK2
chr19	12880751	12880850	25	0.58345	0.2965	0.000191264	chr19	12880694	12880896	NM_013312	0	-	cds	HOOK2
chr19	13121051	13121150	22	0.143528	0.0367965	0.00134064	chr19	13106678	13135834	NM_002501	0	+	intron	NFIX
chr19	13409551	13409650	32	0.382919	0.626786	1.82194e-06	chr19	13409357	13410167	NM_001127221	0	-	cds	CACNA1A
chr19	13409551	13409650	32	0.382919	0.626786	1.82194e-06	chr19	13409357	13410167	NM_001174080	0	-	cds	CACNA1A
chr19	13409551	13409650	32	0.382919	0.626786	1.82194e-06	chr19	13409357	13410167	NM_023035	0	-	cds	CACNA1A
chr19	13409551	13409650	32	0.382919	0.626786	1.82194e-06	chr19	13409357	13410167	NM_001127222	0	-	cds	CACNA1A
chr19	13409551	13409650	32	0.382919	0.626786	1.82194e-06	chr19	13409357	13410167	NM_000068	0	-	cds	CACNA1A
chr19	13409751	13409850	21	0.299539	0.454235	0.00350433	chr19	13409357	13410167	NM_001127221	0	-	cds	CACNA1A
chr19	13409751	13409850	21	0.299539	0.454235	0.00350433	chr19	13409357	13410167	NM_001174080	0	-	cds	CACNA1A
chr19	13409751	13409850	21	0.299539	0.454235	0.00350433	chr19	13409357	13410167	NM_023035	0	-	cds	CACNA1A
chr19	13409751	13409850	21	0.299539	0.454235	0.00350433	chr19	13409357	13410167	NM_001127222	0	-	cds	CACNA1A
chr19	13409751	13409850	21	0.299539	0.454235	0.00350433	chr19	13409357	13410167	NM_000068	0	-	cds	CACNA1A
chr19	13813401	13813500	18	0.399565	0.24964	0.000459168	.	-1	-1	.	.	.	.	.
chr19	13841651	13841750	10	0.85789	0.725126	0.0090907	.	-1	-1	.	.	.	.	.
chr19	14376701	14376800	19	0.838976	0.69743	0.00942759	.	-1	-1	.	.	.	.	.
chr19	16437801	16437900	14	0.342762	0.241651	0.00471866	chr19	16437666	16437842	NM_016270	0	+	cds	KLF2
chr19	16437801	16437900	14	0.342762	0.241651	0.00471866	chr19	16437842	16438339	NM_016270	0	+	utr3	KLF2
chr19	17295551	17295650	14	0.251135	0.609021	0.00109394	chr19	17294677	17295673	NM_004145	0	+	intron	MYO9B
chr19	17295551	17295650	14	0.251135	0.609021	0.00109394	chr19	17294677	17295673	NM_001130065	0	+	intron	MYO9B
chr19	17393651	17393800	31	0.0336382	0.225373	0.00932866	chr19	17393672	17393811	NM_001278445	0	+	cds	ANKLE1
chr19	17393651	17393800	31	0.0336382	0.225373	0.00932866	chr19	17393672	17393811	NM_152363	0	+	cds	ANKLE1
chr19	17393651	17393800	31	0.0336382	0.225373	0.00932866	chr19	17393672	17393811	NM_001278443	0	+	cds	ANKLE1
chr19	17393651	17393800	31	0.0336382	0.225373	0.00932866	chr19	17393672	17393811	NM_001278444	0	+	cds	ANKLE1
chr19	17393651	17393800	31	0.0336382	0.225373	0.00932866	chr19	17393570	17393672	NM_001278445	0	+	intron	ANKLE1
chr19	17393651	17393800	31	0.0336382	0.225373	0.00932866	chr19	17393570	17393672	NM_152363	0	+	intron	ANKLE1
chr19	17393651	17393800	31	0.0336382	0.225373	0.00932866	chr19	17393570	17393672	NM_001278443	0	+	intron	ANKLE1
chr19	17393651	17393800	31	0.0336382	0.225373	0.00932866	chr19	17393570	17393672	NM_001278444	0	+	intron	ANKLE1
chr19	17393651	17393800	31	0.0336382	0.225373	0.00932866	chr19	17393570	17393672	NR_103530	0	+	intron	ANKLE1
chr19	17393651	17393800	31	0.0336382	0.225373	0.00932866	chr19	17393672	17393811	NR_103530	0	+	utr5	ANKLE1
chr19	17638101	17638200	10	0.427663	0.18837	0.00592154	chr19	17638077	17638204	NM_173544	0	+	cds	FAM129C
chr19	17638101	17638200	10	0.427663	0.18837	0.00592154	chr19	17638077	17638204	NM_001098524	0	+	cds	FAM129C
chr19	17918851	17919100	46	0.174105	0.548504	0.00299263	chr19	17918616	17919183	NM_014256	0	+	cds	B3GNT3
chr19	17932051	17932150	9	0.735546	0.951691	0.00915169	chr19	17932125	17932315	NM_001265587	0	-	cds	INSL3
chr19	17932051	17932150	9	0.735546	0.951691	0.00915169	chr19	17932125	17932315	NM_005543	0	-	cds	INSL3
chr19	17932051	17932150	9	0.735546	0.951691	0.00915169	chr19	17931299	17932125	NM_001265587	0	-	intron	INSL3
chr19	17932051	17932150	9	0.735546	0.951691	0.00915169	chr19	17927868	17932125	NM_005543	0	-	intron	INSL3
chr19	17972301	17972400	13	0.812079	0.928167	0.00528477	chr19	17972281	17972902	NM_000980	0	+	intron	RPL18A
chr19	17972301	17972400	13	0.812079	0.928167	0.00528477	chr19	17971396	17973396	NR_000012	0	+	upstream	SNORA68
chr19	18090101	18090250	26	0.656716	0.836785	0.00231087	chr19	18085996	18092517	NM_002248	0	+	intron	KCNN1
chr19	18162901	18163000	24	0.82863	0.706274	0.00206294	.	-1	-1	.	.	.	.	.
chr19	18234101	18234250	32	0.783484	0.907767	0.00290906	chr19	18234026	18234184	NM_015016	0	+	cds	MAST3
chr19	18234101	18234250	32	0.783484	0.907767	0.00290906	chr19	18234184	18234389	NM_015016	0	+	intron	MAST3
chr19	18544751	18544900	25	0.156737	0.363338	0.00561887	chr19	18543197	18545197	NM_016368	0	-	downstream	ISYNA1
chr19	18544751	18544900	25	0.156737	0.363338	0.00561887	chr19	18543197	18545197	NM_001170938	0	-	downstream	ISYNA1
chr19	18544751	18544900	25	0.156737	0.363338	0.00561887	chr19	18543197	18545197	NR_045574	0	-	downstream	ISYNA1
chr19	18544751	18544900	25	0.156737	0.363338	0.00561887	chr19	18543197	18545197	NR_045573	0	-	downstream	ISYNA1
chr19	18544751	18544900	25	0.156737	0.363338	0.00561887	chr19	18543197	18545197	NM_001253389	0	-	downstream	ISYNA1
chr19	18544751	18544900	25	0.156737	0.363338	0.00561887	chr19	18544627	18545026	NM_032627	0	+	intron	SSBP4
chr19	18544751	18544900	25	0.156737	0.363338	0.00561887	chr19	18544627	18545026	NM_001009998	0	+	intron	SSBP4
chr19	18580051	18580150	10	0.576061	0.754196	0.0090907	chr19	18576728	18583644	NM_006532	0	-	intron	ELL
chr19	18888501	18888600	10	0.389731	0.668567	0.00804524	chr19	18888192	18893143	NM_001098482	0	+	utr3	CRTC1
chr19	18888501	18888600	10	0.389731	0.668567	0.00804524	chr19	18888192	18893143	NM_015321	0	+	utr3	CRTC1
chr19	18919001	18919100	10	0.710632	0.8123	0.00800431	.	-1	-1	.	.	.	.	.
chr19	18979951	18980050	20	0.553358	0.438996	0.00338292	chr19	18979405	18980199	NM_001492	0	-	cds	GDF1
chr19	18979951	18980050	20	0.553358	0.438996	0.00338292	chr19	18979039	18981039	NM_002911	0	+	downstream	UPF1
chr19	18979951	18980050	20	0.553358	0.438996	0.00338292	chr19	18979041	18981041	NM_001297549	0	+	downstream	UPF1
chr19	18979951	18980050	20	0.553358	0.438996	0.00338292	chr19	18979354	18980199	NM_021267	0	-	utr3	CERS1
chr19	19072451	19072550	14	0.418003	0.248191	0.00388047	.	-1	-1	.	.	.	.	.
chr19	19650801	19650900	18	0.416736	0.266093	0.00531619	chr19	19650586	19651012	NM_153221	0	+	intron	CILP2
chr19	21860851	21860950	12	0.644147	0.464713	0.00419259	.	-1	-1	.	.	.	.	.
chr19	22700401	22700550	28	0.433355	0.81638	0.00120134	.	-1	-1	.	.	.	.	.
chr19	22800751	22800850	16	0.132945	0.294811	0.0077447	.	-1	-1	.	.	.	.	.
chr19	22806601	22806700	14	0.318438	0.436372	0.00258448	.	-1	-1	.	.	.	.	.
chr19	23653801	23653900	14	0.162679	0.317201	0.00252617	.	-1	-1	.	.	.	.	.
chr19	23946001	23946100	18	0.00670498	0.285516	0.00476358	chr19	23945936	23990627	NR_003662	0	+	intron	RPSAP58
chr19	33885251	33885350	11	0.394688	0.654642	0.00915169	chr19	33882385	33892626	NM_001166057	0	-	intron	PEPD
chr19	33885251	33885350	11	0.394688	0.654642	0.00915169	chr19	33882385	33892626	NM_001166056	0	-	intron	PEPD
chr19	33885251	33885350	11	0.394688	0.654642	0.00915169	chr19	33882385	33892626	NM_000285	0	-	intron	PEPD
chr19	36049551	36049650	22	0.388277	0.217086	0.00227343	chr19	36049478	36049588	NM_000704	0	-	cds	ATP4A
chr19	36049551	36049650	22	0.388277	0.217086	0.00227343	chr19	36049588	36049894	NM_000704	0	-	intron	ATP4A
chr19	36247501	36247600	12	0.16973	0.0532107	0.00853899	chr19	36246795	36247711	NM_144617	0	-	intron	HSPB6
chr19	36247501	36247600	12	0.16973	0.0532107	0.00853899	chr19	36247043	36249043	NM_001039887	0	+	upstream	PROSER3
chr19	36247851	36248000	36	0.106171	0.217929	0.00484522	chr19	36247711	36247909	NM_144617	0	-	cds	HSPB6
chr19	36247851	36248000	36	0.106171	0.217929	0.00484522	chr19	36247043	36249043	NM_001039887	0	+	upstream	PROSER3
chr19	36247851	36248000	36	0.106171	0.217929	0.00484522	chr19	36247930	36249930	NM_144617	0	-	upstream	HSPB6
chr19	36247851	36248000	36	0.106171	0.217929	0.00484522	chr19	36247909	36247930	NM_144617	0	-	utr5	HSPB6
chr19	36351451	36351600	38	0.168005	0.309978	0.00667918	chr19	36351420	36351569	NM_032123	0	+	cds	KIRREL2
chr19	36351451	36351600	38	0.168005	0.309978	0.00667918	chr19	36351420	36351569	NM_199180	0	+	cds	KIRREL2
chr19	36351451	36351600	38	0.168005	0.309978	0.00667918	chr19	36351420	36351569	NM_199179	0	+	cds	KIRREL2
chr19	36351451	36351600	38	0.168005	0.309978	0.00667918	chr19	36351569	36351810	NM_032123	0	+	intron	KIRREL2
chr19	36351451	36351600	38	0.168005	0.309978	0.00667918	chr19	36351569	36351810	NM_199180	0	+	intron	KIRREL2
chr19	36351451	36351600	38	0.168005	0.309978	0.00667918	chr19	36351569	36351810	NM_199179	0	+	intron	KIRREL2
chr19	37795301	37795400	14	0.156678	0.387409	0.00265508	.	-1	-1	.	.	.	.	.
chr19	38039701	38039850	40	0.697482	0.542132	0.0062929	chr19	38037850	38039850	NR_038248	0	+	upstream	ZNF571-AS1
chr19	38039701	38039850	40	0.697482	0.542132	0.0062929	chr19	38037850	38039850	NR_038247	0	+	upstream	ZNF571-AS1
chr19	38713301	38713400	11	0.0852273	0.328671	0.00724716	chr19	38713187	38713348	NM_004647	0	-	cds	DPF1
chr19	38713301	38713400	11	0.0852273	0.328671	0.00724716	chr19	38713187	38713348	NM_001135155	0	-	cds	DPF1
chr19	38713301	38713400	11	0.0852273	0.328671	0.00724716	chr19	38713187	38713348	NM_001289978	0	-	cds	DPF1
chr19	38713301	38713400	11	0.0852273	0.328671	0.00724716	chr19	38713348	38714753	NM_004647	0	-	intron	DPF1
chr19	38713301	38713400	11	0.0852273	0.328671	0.00724716	chr19	38713348	38714753	NM_001135155	0	-	intron	DPF1
chr19	38713301	38713400	11	0.0852273	0.328671	0.00724716	chr19	38713348	38714753	NM_001289978	0	-	intron	DPF1
chr19	38713301	38713400	11	0.0852273	0.328671	0.00724716	chr19	38713212	38713343	NM_001135156	0	-	utr5	DPF1
chr19	38713301	38713400	11	0.0852273	0.328671	0.00724716	chr19	38713343	38720198	NM_001135156	0	-	intron	DPF1
chr19	38877151	38877250	17	0.384913	0.245874	0.00108951	chr19	38876060	38877901	NM_152657	0	-	cds	GGN
chr19	39056151	39056300	23	0.0133293	0.276846	0.00536264	chr19	39055598	39056411	NM_000540	0	+	cds	RYR1
chr19	39056151	39056300	23	0.0133293	0.276846	0.00536264	chr19	39055598	39056411	NM_001042723	0	+	cds	RYR1
chr19	39228201	39228300	12	0.0941339	0.22345	0.00509932	chr19	39228114	39228278	NM_144691	0	-	cds	CAPN12
chr19	39228201	39228300	12	0.0941339	0.22345	0.00509932	chr19	39228278	39228912	NM_144691	0	-	intron	CAPN12
chr19	39738401	39738500	22	0.0405698	0.142787	0.00606358	chr19	39738347	39738491	NM_001276254	0	-	cds	IFNL4
chr19	39738401	39738500	22	0.0405698	0.142787	0.00606358	chr19	39738491	39738563	NM_001276254	0	-	intron	IFNL4
chr19	39738401	39738500	22	0.0405698	0.142787	0.00606358	chr19	39738491	39738563	NR_074079	0	-	intron	IFNL4
chr19	39738401	39738500	22	0.0405698	0.142787	0.00606358	chr19	39738347	39738491	NR_074079	0	-	utr3	IFNL4
chr19	39798251	39798350	20	0.736247	0.841798	0.00160712	chr19	39798272	39799182	NM_020862	0	-	cds	LRFN1
chr19	39798251	39798350	20	0.736247	0.841798	0.00160712	chr19	39797456	39798272	NM_020862	0	-	utr3	LRFN1
chr19	39798601	39798800	68	0.624624	0.792106	0.00103471	chr19	39798272	39799182	NM_020862	0	-	cds	LRFN1
chr19	41316551	41316700	49	0.31201	0.547826	0.00240576	.	-1	-1	.	.	.	.	.
chr19	42430851	42430950	25	0.499459	0.388253	0.00452096	.	-1	-1	.	.	.	.	.
chr19	45228501	45228650	20	0.271795	0.5825	0.00902991	.	-1	-1	.	.	.	.	.
chr19	46849301	46849400	14	0.87987	0.987554	0.00772082	chr19	46848250	46850250	NM_001204284	0	+	upstream	PPP5C
chr19	46849301	46849400	14	0.87987	0.987554	0.00772082	chr19	46848250	46850250	NM_006247	0	+	upstream	PPP5C
chr19	47153001	47153100	11	0.283422	0.0559441	0.00865306	chr19	47151738	47153129	NM_145056	0	-	cds	DACT3
chr19	47153001	47153100	11	0.283422	0.0559441	0.00865306	chr19	47152953	47153129	NM_001301046	0	-	utr5	DACT3
chr19	47260051	47260150	17	0.466432	0.324607	0.00566756	chr19	47258707	47260195	NM_001039885	0	+	cds	FKRP
chr19	47260051	47260150	17	0.466432	0.324607	0.00566756	chr19	47258707	47260195	NM_024301	0	+	cds	FKRP
chr19	47507501	47507650	32	0.261978	0.0635141	0.00159056	chr19	47503945	47508333	NM_004491	0	+	utr3	ARHGAP35
chr19	48048701	48049000	76	0.379928	0.187834	0.00240031	chr19	48047382	48049237	NM_001277075	0	-	cds	ZNF541
chr19	49001801	49001950	35	0.671379	0.862718	0.000308838	chr19	49000649	49003174	NM_001080434	0	-	cds	LMTK3
chr19	49363601	49363700	12	0.667484	0.890972	0.00239276	chr19	49363606	49363716	NM_001161354	0	-	cds	PLEKHA4
chr19	49363601	49363700	12	0.667484	0.890972	0.00239276	chr19	49363606	49363716	NM_020904	0	-	cds	PLEKHA4
chr19	49363601	49363700	12	0.667484	0.890972	0.00239276	chr19	49362941	49363606	NM_001161354	0	-	intron	PLEKHA4
chr19	49363601	49363700	12	0.667484	0.890972	0.00239276	chr19	49362941	49363606	NM_020904	0	-	intron	PLEKHA4
chr19	49590151	49590250	10	0.90075	0.77553	0.0090907	chr19	49589818	49593547	NM_003089	0	+	intron	SNRNP70
chr19	49590151	49590250	10	0.90075	0.77553	0.0090907	chr19	49589818	49593547	NM_001301069	0	+	intron	SNRNP70
chr19	49607601	49607750	22	0.615517	0.774145	0.00827165	chr19	49604728	49607890	NM_003089	0	+	intron	SNRNP70
chr19	49607601	49607750	22	0.615517	0.774145	0.00827165	chr19	49604728	49607890	NM_001301069	0	+	intron	SNRNP70
chr19	50060401	50060500	17	0.725638	0.850789	0.00773447	chr19	50060346	50060506	NM_001270960	0	-	cds	NOSIP
chr19	50060401	50060500	17	0.725638	0.850789	0.00773447	chr19	50060346	50060506	NM_015953	0	-	cds	NOSIP
chr19	50312601	50312800	49	0.108869	0.28284	0.00338164	chr19	50312634	50312832	NM_025129	0	-	cds	FUZ
chr19	50312601	50312800	49	0.108869	0.28284	0.00338164	chr19	50312634	50312832	NM_001171937	0	-	cds	FUZ
chr19	50312601	50312800	49	0.108869	0.28284	0.00338164	chr19	50312515	50312634	NR_033269	0	-	intron	FUZ
chr19	50312601	50312800	49	0.108869	0.28284	0.00338164	chr19	50312515	50312634	NM_025129	0	-	intron	FUZ
chr19	50312601	50312800	49	0.108869	0.28284	0.00338164	chr19	50312515	50312634	NM_001171937	0	-	intron	FUZ
chr19	50312601	50312800	49	0.108869	0.28284	0.00338164	chr19	50312634	50312832	NR_033269	0	-	utr3	FUZ
chr19	50393101	50393200	26	0.565754	0.698076	0.00534099	chr19	50392926	50393857	NM_172374	0	-	cds	IL4I1
chr19	50393101	50393200	26	0.565754	0.698076	0.00534099	chr19	50392926	50393857	NM_152899	0	-	cds	IL4I1
chr19	50393101	50393200	26	0.565754	0.698076	0.00534099	chr19	50392926	50393857	NM_001258018	0	-	cds	IL4I1
chr19	50393101	50393200	26	0.565754	0.698076	0.00534099	chr19	50392926	50393857	NM_001258017	0	-	cds	IL4I1
chr19	50393101	50393200	26	0.565754	0.698076	0.00534099	chr19	50392007	50394007	NM_001168222	0	+	downstream	TBC1D17
chr19	50393101	50393200	26	0.565754	0.698076	0.00534099	chr19	50391487	50393487	NR_039905	0	+	downstream	MIR4750
chr19	50393101	50393200	26	0.565754	0.698076	0.00534099	chr19	50392007	50394007	NM_024682	0	+	downstream	TBC1D17
chr19	50393101	50393200	26	0.565754	0.698076	0.00534099	chr19	50392912	50393857	NR_047577	0	-	utr3	IL4I1
chr19	50918101	50918200	15	0.342154	0.606471	0.00286559	chr19	50918071	50918247	NM_002691	0	+	cds	POLD1
chr19	50918101	50918200	15	0.342154	0.606471	0.00286559	chr19	50918071	50918247	NM_001308632	0	+	cds	POLD1
chr19	50918101	50918200	15	0.342154	0.606471	0.00286559	chr19	50918071	50918247	NM_001256849	0	+	cds	POLD1
chr19	50918101	50918200	15	0.342154	0.606471	0.00286559	chr19	50918071	50918247	NR_046402	0	+	utr5	POLD1
chr19	50931401	50931550	40	0.0388249	0.261898	0.000443463	chr19	50931294	50931593	NM_001244000	0	+	cds	SPIB
chr19	50931401	50931550	40	0.0388249	0.261898	0.000443463	chr19	50931294	50931593	NM_001243998	0	+	cds	SPIB
chr19	50931401	50931550	40	0.0388249	0.261898	0.000443463	chr19	50931294	50931593	NM_003121	0	+	cds	SPIB
chr19	50931401	50931550	40	0.0388249	0.261898	0.000443463	chr19	50931342	50934309	NM_001243999	0	+	utr3	SPIB
chr19	51601951	51602150	76	0.685962	0.860432	5.22814e-05	chr19	51601857	51602396	NM_145232	0	-	cds	CTU1
chr19	52954551	52954650	22	0.440042	0.266687	0.00578113	chr19	52954439	52954750	NM_001291369	0	+	cds	ZNF534
chr19	52954551	52954650	22	0.440042	0.266687	0.00578113	chr19	52954439	52954750	NM_001291368	0	+	cds	ZNF534
chr19	54040901	54041000	8	0.532609	0.28125	0.00833414	chr19	54039539	54041539	NM_001253799	0	+	upstream	ZNF331
chr19	54040901	54041000	8	0.532609	0.28125	0.00833414	chr19	54039539	54041539	NM_001253798	0	+	upstream	ZNF331
chr19	54040901	54041000	8	0.532609	0.28125	0.00833414	chr19	54040041	54042041	NM_001253800	0	+	upstream	ZNF331
chr19	54040901	54041000	8	0.532609	0.28125	0.00833414	chr19	54039332	54041332	NM_001079906	0	+	upstream	ZNF331
chr19	54040901	54041000	8	0.532609	0.28125	0.00833414	chr19	54025938	54042469	NM_018555	0	+	intron	ZNF331
chr19	54057901	54058000	10	0.6425	0.136905	0.00426343	chr19	54057947	54059098	NM_001253801	0	+	intron	ZNF331
chr19	54057901	54058000	10	0.6425	0.136905	0.00426343	chr19	54056560	54058560	NM_001079907	0	+	upstream	ZNF331
chr19	54057901	54058000	10	0.6425	0.136905	0.00426343	chr19	54057898	54057947	NM_001253801	0	+	utr5	ZNF331
chr19	54057901	54058000	10	0.6425	0.136905	0.00426343	chr19	54042536	54059098	NM_001253799	0	+	intron	ZNF331
chr19	54057901	54058000	10	0.6425	0.136905	0.00426343	chr19	54042536	54059098	NM_001253798	0	+	intron	ZNF331
chr19	54057901	54058000	10	0.6425	0.136905	0.00426343	chr19	54042536	54059098	NM_001253800	0	+	intron	ZNF331
chr19	54057901	54058000	10	0.6425	0.136905	0.00426343	chr19	54042536	54059098	NM_018555	0	+	intron	ZNF331
chr19	54057901	54058000	10	0.6425	0.136905	0.00426343	chr19	54042536	54059098	NM_001079906	0	+	intron	ZNF331
chr19	54274101	54274200	12	0.812858	0.684993	0.00915169	.	-1	-1	.	.	.	.	.
chr19	54496451	54496550	20	0.489232	0.336623	0.00181608	chr19	54496131	54496462	NM_145815	0	+	cds	CACNG6
chr19	54496451	54496550	20	0.489232	0.336623	0.00181608	chr19	54496131	54496462	NM_145814	0	+	cds	CACNG6
chr19	54496451	54496550	20	0.489232	0.336623	0.00181608	chr19	54496131	54496462	NM_031897	0	+	cds	CACNG6
chr19	54496451	54496550	20	0.489232	0.336623	0.00181608	chr19	54494451	54501492	NR_102308	0	+	intron	CACNG6
chr19	54496451	54496550	20	0.489232	0.336623	0.00181608	chr19	54496462	54501492	NM_145815	0	+	intron	CACNG6
chr19	54496451	54496550	20	0.489232	0.336623	0.00181608	chr19	54496462	54501492	NM_145814	0	+	intron	CACNG6
chr19	54496451	54496550	20	0.489232	0.336623	0.00181608	chr19	54496462	54515204	NM_031897	0	+	intron	CACNG6
chr19	54605501	54605600	16	0.686214	0.786857	0.0014723	chr19	54604242	54605961	NM_133169	0	-	intron	OSCAR
chr19	54605501	54605600	16	0.686214	0.786857	0.0014723	chr19	54604242	54605961	NM_133168	0	-	intron	OSCAR
chr19	54605501	54605600	16	0.686214	0.786857	0.0014723	chr19	54604242	54605961	NM_130771	0	-	intron	OSCAR
chr19	54605501	54605600	16	0.686214	0.786857	0.0014723	chr19	54604242	54605961	NM_206818	0	-	intron	OSCAR
chr19	54605501	54605600	16	0.686214	0.786857	0.0014723	chr19	54604242	54605961	NM_001282350	0	-	intron	OSCAR
chr19	54605501	54605600	16	0.686214	0.786857	0.0014723	chr19	54604242	54605961	NM_001282349	0	-	intron	OSCAR
chr19	54605501	54605600	16	0.686214	0.786857	0.0014723	chr19	54604159	54606159	NM_004542	0	+	upstream	NDUFA3
chr19	54974001	54974100	12	0.230325	0.360249	0.00509932	chr19	54973269	54974775	NM_198988	0	-	cds	LENG9
chr19	54974001	54974100	12	0.230325	0.360249	0.00509932	chr19	54973269	54974709	NM_001301782	0	-	cds	LENG9
chr19	54974001	54974100	12	0.230325	0.360249	0.00509932	chr19	54973226	54975226	NM_052925	0	+	downstream	LENG8
chr19	57351451	57351600	27	0.617537	0.447633	0.00471502	chr19	57347472	57351949	NM_006210	0	-	intron	PEG3
chr19	57351451	57351600	27	0.617537	0.447633	0.00471502	chr19	57347472	57351954	NM_001146326	0	-	intron	ZIM2
chr19	57351451	57351600	27	0.617537	0.447633	0.00471502	chr19	57347472	57351954	NM_001146327	0	-	intron	ZIM2
chr19	57351451	57351600	27	0.617537	0.447633	0.00471502	chr19	57347472	57351949	NM_001146185	0	-	intron	PEG3
chr19	57351451	57351600	27	0.617537	0.447633	0.00471502	chr19	57347472	57351949	NM_001146184	0	-	intron	PEG3
chr19	57351451	57351600	27	0.617537	0.447633	0.00471502	chr19	57347472	57351949	NM_001146187	0	-	intron	PEG3
chr19	57351451	57351600	27	0.617537	0.447633	0.00471502	chr19	57347472	57351954	NM_015363	0	-	intron	ZIM2
chr19	57351451	57351600	27	0.617537	0.447633	0.00471502	chr19	57350269	57352269	NR_024059	0	+	upstream	MIMT1
chr19	57630351	57630450	14	0.703739	0.600914	0.0069467	chr19	57629508	57631508	NM_020903	0	+	upstream	USP29
chr19	59069651	59069750	9	0.111823	0.00653595	0.0079709	chr19	59069639	59069748	NM_003969	0	-	cds	UBE2M
chr19	59069651	59069750	9	0.111823	0.00653595	0.0079709	chr19	59068552	59070552	NR_027334	0	+	upstream	MZF1-AS1
chr19	59069651	59069750	9	0.111823	0.00653595	0.0079709	chr19	59069748	59070343	NM_003969	0	-	utr5	UBE2M
chr2	636201	636300	9	0.784188	0.896296	0.0071401	.	-1	-1	.	.	.	.	.
chr2	636551	636650	22	0.394652	0.618264	0.00839236	.	-1	-1	.	.	.	.	.
chr2	1815451	1815550	12	0.668557	0.497647	0.00535526	chr2	1812939	1842920	NM_001303052	0	-	intron	MYT1L
chr2	1815451	1815550	12	0.668557	0.497647	0.00535526	chr2	1812939	1842920	NM_015025	0	-	intron	MYT1L
chr2	1817301	1817450	20	0.886452	0.524922	0.00741148	chr2	1812939	1842920	NM_001303052	0	-	intron	MYT1L
chr2	1817301	1817450	20	0.886452	0.524922	0.00741148	chr2	1812939	1842920	NM_015025	0	-	intron	MYT1L
chr2	3642601	3642800	55	0.563833	0.859162	0.00300423	chr2	3642758	3651904	NM_199235	0	+	intron	COLEC11
chr2	3642601	3642800	55	0.563833	0.859162	0.00300423	chr2	3642758	3651904	NM_024027	0	+	intron	COLEC11
chr2	3642601	3642800	55	0.563833	0.859162	0.00300423	chr2	3642758	3651904	NM_001255984	0	+	intron	COLEC11
chr2	3642601	3642800	55	0.563833	0.859162	0.00300423	chr2	3642758	3651904	NM_001255983	0	+	intron	COLEC11
chr2	3642601	3642800	55	0.563833	0.859162	0.00300423	chr2	3642758	3651904	NM_001255982	0	+	intron	COLEC11
chr2	3642601	3642800	55	0.563833	0.859162	0.00300423	chr2	3642758	3651904	NR_045659	0	+	intron	COLEC11
chr2	3642601	3642800	55	0.563833	0.859162	0.00300423	chr2	3642421	3642758	NM_199235	0	+	utr5	COLEC11
chr2	3642601	3642800	55	0.563833	0.859162	0.00300423	chr2	3642421	3642758	NM_024027	0	+	utr5	COLEC11
chr2	3642601	3642800	55	0.563833	0.859162	0.00300423	chr2	3642421	3642758	NM_001255984	0	+	utr5	COLEC11
chr2	3642601	3642800	55	0.563833	0.859162	0.00300423	chr2	3642421	3642758	NM_001255983	0	+	utr5	COLEC11
chr2	3642601	3642800	55	0.563833	0.859162	0.00300423	chr2	3642421	3642758	NM_001255982	0	+	utr5	COLEC11
chr2	3642601	3642800	55	0.563833	0.859162	0.00300423	chr2	3642421	3642758	NR_045659	0	+	utr5	COLEC11
chr2	9983001	9983100	10	0.740068	0.55235	0.00592154	chr2	9981570	9983570	NM_005680	0	+	upstream	TAF1B
chr2	10184451	10184550	12	0.0721501	0.243056	0.00669228	chr2	10183885	10186276	NM_003597	0	+	intron	KLF11
chr2	10184451	10184550	12	0.0721501	0.243056	0.00669228	chr2	10184014	10186276	NM_001177716	0	+	intron	KLF11
chr2	10184451	10184550	12	0.0721501	0.243056	0.00669228	chr2	10184371	10184578	NM_001177718	0	+	utr5	KLF11
chr2	20548501	20548600	10	0.692379	0.502934	0.00592154	chr2	20527139	20550357	NM_015317	0	-	intron	PUM2
chr2	20548501	20548600	10	0.692379	0.502934	0.00592154	chr2	20527139	20550357	NM_001282752	0	-	intron	PUM2
chr2	20869451	20869600	23	0.391106	0.607892	0.00601494	chr2	20867390	20870223	NM_182828	0	+	intron	GDF7
chr2	20870201	20870300	20	0.473539	0.628748	9.51555e-05	chr2	20870223	20871185	NM_182828	0	+	cds	GDF7
chr2	20870201	20870300	20	0.473539	0.628748	9.51555e-05	chr2	20867390	20870223	NM_182828	0	+	intron	GDF7
chr2	20870751	20870850	10	0.517955	0.309177	0.00592154	chr2	20870223	20871185	NM_182828	0	+	cds	GDF7
chr2	20870851	20871000	43	0.458304	0.292316	0.00403504	chr2	20870223	20871185	NM_182828	0	+	cds	GDF7
chr2	20871001	20871200	56	0.568614	0.415686	0.0042991	chr2	20870223	20871185	NM_182828	0	+	cds	GDF7
chr2	20871001	20871200	56	0.568614	0.415686	0.0042991	chr2	20871185	20871250	NM_182828	0	+	utr3	GDF7
chr2	20871201	20871350	24	0.415598	0.779212	0.0041265	chr2	20871185	20871250	NM_182828	0	+	utr3	GDF7
chr2	20871201	20871350	24	0.415598	0.779212	0.0041265	chr2	20871250	20873250	NM_182828	0	+	downstream	GDF7
chr2	21266951	21267050	12	0.460162	0.338094	0.00535526	chr2	21266945	21268945	NM_000384	0	-	upstream	APOB
chr2	24397901	24398000	32	0.623614	0.445669	0.000152762	chr2	24395911	24397911	NM_001040710	0	+	upstream	FAM228A
chr2	24397901	24398000	32	0.623614	0.445669	0.000152762	chr2	24397911	24398043	NM_001040710	0	+	utr5	FAM228A
chr2	26045101	26045250	38	0.206232	0.321723	0.00165293	chr2	26029209	26068349	NM_018263	0	-	intron	ASXL2
chr2	26465801	26465950	28	0.512715	0.624463	0.00423948	chr2	26462011	26467397	NM_000182	0	-	intron	HADHA
chr2	26465801	26465950	28	0.512715	0.624463	0.00423948	chr2	26465615	26467615	NM_000183	0	+	upstream	HADHB
chr2	26465801	26465950	28	0.512715	0.624463	0.00423948	chr2	26465615	26467615	NM_001281513	0	+	upstream	HADHB
chr2	26465801	26465950	28	0.512715	0.624463	0.00423948	chr2	26465615	26467615	NM_001281512	0	+	upstream	HADHB
chr2	27038351	27038450	12	0.715068	0.61285	0.00853899	.	-1	-1	.	.	.	.	.
chr2	27665051	27665200	27	0.600353	0.33397	0.0040454	chr2	27665124	27667124	NM_013392	0	+	downstream	NRBP1
chr2	27665051	27665200	27	0.600353	0.33397	0.0040454	chr2	27663232	27665232	NM_173853	0	+	upstream	KRTCAP3
chr2	27665051	27665200	27	0.600353	0.33397	0.0040454	chr2	27663232	27665232	NM_001168364	0	+	upstream	KRTCAP3
chr2	27665051	27665200	27	0.600353	0.33397	0.0040454	chr2	27664679	27665124	NM_013392	0	+	utr3	NRBP1
chr2	32028751	32028850	14	0.517857	0.643796	0.00518313	.	-1	-1	.	.	.	.	.
chr2	37572701	37572800	13	0.589593	0.715737	0.00533759	chr2	37571994	37579931	NM_012413	0	+	intron	QPCT
chr2	39471001	39471150	29	0.833036	0.401042	0.000706204	.	-1	-1	.	.	.	.	.
chr2	43327951	43328100	40	0.631283	0.759644	0.000878528	.	-1	-1	.	.	.	.	.
chr2	47666451	47666550	12	0.602465	0.723188	0.00576116	chr2	47657080	47672686	NM_000251	0	+	intron	MSH2
chr2	47666451	47666550	12	0.602465	0.723188	0.00576116	chr2	47657080	47672686	NM_001258281	0	+	intron	MSH2
chr2	54087051	54087150	32	0.944142	0.817177	0.00138213	chr2	54086964	54087065	NM_001164165	0	-	cds	GPR75-ASB3
chr2	54087051	54087150	32	0.944142	0.817177	0.00138213	chr2	54087065	54087170	NM_001164165	0	-	utr5	GPR75-ASB3
chr2	54087051	54087150	32	0.944142	0.817177	0.00138213	chr2	54086964	54087170	NM_006794	0	-	utr5	GPR75
chr2	54320801	54320900	14	0.902698	0.706411	0.00426672	.	-1	-1	.	.	.	.	.
chr2	62080251	62080350	16	0.675441	0.81369	0.00166169	chr2	62069495	62080993	NM_032180	0	-	intron	FAM161A
chr2	62080251	62080350	16	0.675441	0.81369	0.00166169	chr2	62069495	62080993	NM_001201543	0	-	intron	FAM161A
chr2	62080251	62080350	16	0.675441	0.81369	0.00166169	chr2	62069495	62080993	NR_037710	0	-	intron	FAM161A
chr2	66671651	66671800	30	0.224659	0.454826	0.00252023	chr2	66670180	66691240	NM_002398	0	+	intron	MEIS1
chr2	66672401	66672600	48	0.0518673	0.245632	0.00207217	chr2	66670180	66691240	NM_002398	0	+	intron	MEIS1
chr2	70122251	70122350	26	0.762829	0.871601	0.000421502	chr2	70122225	70122346	NM_006857	0	+	cds	SNRNP27
chr2	70122251	70122350	26	0.762829	0.871601	0.000421502	chr2	70122225	70122346	NR_037862	0	+	utr5	SNRNP27
chr2	70122251	70122350	26	0.762829	0.871601	0.000421502	chr2	70122346	70123567	NM_006857	0	+	intron	SNRNP27
chr2	70122251	70122350	26	0.762829	0.871601	0.000421502	chr2	70122346	70123567	NR_037862	0	+	intron	SNRNP27
chr2	73496201	73496300	27	0.24756	0.39186	0.00193417	chr2	73495853	73496758	NM_001080410	0	-	cds	FBXO41
chr2	73496351	73496450	12	0.320439	0.189934	0.0025165	chr2	73495853	73496758	NM_001080410	0	-	cds	FBXO41
chr2	73496601	73496700	13	0.146154	0.0205128	0.00164214	chr2	73495853	73496758	NM_001080410	0	-	cds	FBXO41
chr2	73496851	73496950	16	0.237118	0.10361	0.00587613	chr2	73496758	73498758	NM_001080410	0	-	upstream	FBXO41
chr2	74412801	74412900	11	0.341023	0.592138	0.00507749	.	-1	-1	.	.	.	.	.
chr2	74669351	74669450	14	0.427976	0.272435	0.00971619	chr2	74667710	74669710	NM_033046	0	-	upstream	RTKN
chr2	74669351	74669450	14	0.427976	0.272435	0.00971619	chr2	74667710	74669710	NM_001015056	0	-	upstream	RTKN
chr2	74669351	74669450	14	0.427976	0.272435	0.00971619	chr2	74669060	74671060	NM_001015055	0	-	upstream	RTKN
chr2	74779501	74779650	25	0.5779	0.429315	0.00592566	chr2	74779448	74779761	NM_032603	0	-	cds	LOXL3
chr2	74779501	74779650	25	0.5779	0.429315	0.00592566	chr2	74779448	74779761	NM_001289164	0	-	cds	LOXL3
chr2	74779501	74779650	25	0.5779	0.429315	0.00592566	chr2	74779511	74781511	NM_001381	0	+	upstream	DOK1
chr2	74779501	74779650	25	0.5779	0.429315	0.00592566	chr2	74776299	74782280	NM_001197260	0	+	intron	DOK1
chr2	87038151	87038250	10	0.641131	0.493507	0.00588927	.	-1	-1	.	.	.	.	.
chr2	88124951	88125050	13	0.478632	0.829796	0.00235284	chr2	88118142	88125176	NM_001078170	0	-	intron	RGPD2
chr2	88124951	88125050	13	0.478632	0.829796	0.00235284	chr2	88118142	88285245	NM_001024457	0	-	intron	RGPD1
chr2	88583701	88583800	14	0.209064	0.382167	0.00641963	.	-1	-1	.	.	.	.	.
chr2	88802651	88802800	25	0.757591	0.889845	0.00295932	.	-1	-1	.	.	.	.	.
chr2	91776951	91777050	13	0.565885	0.439829	0.00416599	.	-1	-1	.	.	.	.	.
chr2	91936901	91937050	47	0.227095	0.434041	4.4492e-05	.	-1	-1	.	.	.	.	.
chr2	95693451	95693550	14	0.557857	0.753602	0.00169627	chr2	95691630	95713703	NM_002371	0	+	intron	MAL
chr2	95693451	95693550	14	0.557857	0.753602	0.00169627	chr2	95691630	95713703	NM_022438	0	+	intron	MAL
chr2	95693451	95693550	14	0.557857	0.753602	0.00169627	chr2	95691630	95719125	NM_022440	0	+	intron	MAL
chr2	95693451	95693550	14	0.557857	0.753602	0.00169627	chr2	95691630	95715325	NM_022439	0	+	intron	MAL
chr2	96013051	96013150	12	0.322981	0.497312	0.00669228	chr2	95976268	96040043	NM_013434	0	+	intron	KCNIP3
chr2	96013051	96013150	12	0.322981	0.497312	0.00669228	chr2	96012870	96040043	NM_001034914	0	+	intron	KCNIP3
chr2	96809601	96809750	28	0.601317	0.385046	0.00139046	chr2	96809561	96809776	NM_004418	0	-	cds	DUSP2
chr2	99439601	99439700	18	0.134861	0.385119	0.0029466	chr2	99438319	99440000	NM_207362	0	-	cds	KIAA1211L
chr2	105853651	105853750	9	0.859259	0.606838	0.00884877	.	-1	-1	.	.	.	.	.
chr2	113956601	113956700	16	0.585366	0.480035	0.00823966	chr2	113956659	113956803	NM_012455	0	+	cds	PSD4
chr2	113956601	113956700	16	0.585366	0.480035	0.00823966	chr2	113956461	113956659	NM_012455	0	+	intron	PSD4
chr2	113970251	113970350	10	0.18844	0.473958	0.00915169	.	-1	-1	.	.	.	.	.
chr2	114035951	114036050	12	0.124762	0.358333	0.00871926	chr2	114035946	114035971	NM_003466	0	-	cds	PAX8
chr2	114035951	114036050	12	0.124762	0.358333	0.00871926	chr2	114035946	114035971	NM_013992	0	-	cds	PAX8
chr2	114035951	114036050	12	0.124762	0.358333	0.00871926	chr2	114035946	114035971	NM_013953	0	-	cds	PAX8
chr2	114035951	114036050	12	0.124762	0.358333	0.00871926	chr2	114035946	114035971	NM_013952	0	-	cds	PAX8
chr2	114035951	114036050	12	0.124762	0.358333	0.00871926	chr2	114036046	114036407	NM_003466	0	-	intron	PAX8
chr2	114035951	114036050	12	0.124762	0.358333	0.00871926	chr2	114036046	114036407	NM_013992	0	-	intron	PAX8
chr2	114035951	114036050	12	0.124762	0.358333	0.00871926	chr2	114036046	114036407	NM_013953	0	-	intron	PAX8
chr2	114035951	114036050	12	0.124762	0.358333	0.00871926	chr2	114036046	114036407	NM_013952	0	-	intron	PAX8
chr2	114035951	114036050	12	0.124762	0.358333	0.00871926	chr2	114035971	114036046	NM_003466	0	-	utr5	PAX8
chr2	114035951	114036050	12	0.124762	0.358333	0.00871926	chr2	114035971	114036046	NM_013992	0	-	utr5	PAX8
chr2	114035951	114036050	12	0.124762	0.358333	0.00871926	chr2	114035971	114036046	NM_013953	0	-	utr5	PAX8
chr2	114035951	114036050	12	0.124762	0.358333	0.00871926	chr2	114035971	114036046	NM_013952	0	-	utr5	PAX8
chr2	114361151	114361250	16	0.130103	0.259429	0.000724715	chr2	114361171	114361294	NR_024004	0	-	utr3	DDX11L2
chr2	114361151	114361250	16	0.130103	0.259429	0.000724715	chr2	114359006	114361171	NR_024004	0	-	intron	DDX11L2
chr2	114361151	114361250	16	0.130103	0.259429	0.000724715	chr2	114359153	114361153	NR_024005	0	-	upstream	DDX11L2
chr2	121740251	121740350	10	0.847415	0.953125	0.00902991	chr2	121740291	121740456	NM_005270	0	+	cds	GLI2
chr2	121740251	121740350	10	0.847415	0.953125	0.00902991	chr2	121736159	121740291	NM_005270	0	+	intron	GLI2
chr2	128166101	128166200	16	0.380004	0.532872	0.0029466	.	-1	-1	.	.	.	.	.
chr2	129077451	129077550	12	0.695761	0.91255	0.00246845	chr2	129076171	129078171	NM_004807	0	-	upstream	HS6ST1
chr2	129251001	129251100	9	0.311111	0.777778	0.00890895	.	-1	-1	.	.	.	.	.
chr2	129494801	129494900	14	0.584037	0.728083	0.00535526	.	-1	-1	.	.	.	.	.
chr2	130795551	130795650	9	0.664225	0.350512	0.00855098	chr2	130792835	130796706	NR_026758	0	-	intron	FAR2P1
chr2	131009601	131009700	14	0.630678	0.410406	0.00868612	.	-1	-1	.	.	.	.	.
chr2	131797301	131797450	38	0.451497	0.175728	0.000356155	chr2	131796605	131797588	NM_015320	0	+	intron	ARHGEF4
chr2	131797301	131797450	38	0.451497	0.175728	0.000356155	chr2	131796605	131797588	NM_032995	0	+	intron	ARHGEF4
chr2	132056901	132057000	9	0.465021	0.799145	0.00890895	chr2	132056359	132057392	NR_030728	0	+	utr5	LOC440910
chr2	132559851	132560000	24	0.187781	0.0654884	0.00380667	chr2	132559234	132561234	NM_214461	0	-	upstream	C2orf27B
chr2	132587051	132587150	25	0.299721	0.460286	0.00282635	.	-1	-1	.	.	.	.	.
chr2	133014751	133014900	31	0.269818	0.157922	0.00199347	chr2	133014653	133016653	NR_031608	0	-	upstream	MIR663B
chr2	133014751	133014900	31	0.269818	0.157922	0.00199347	chr2	132914719	133015101	NR_027020	0	-	intron	ANKRD30BL
chr2	133427601	133427700	16	0.125	0	0.00320931	chr2	133427371	133429371	NM_207481	0	-	downstream	NCKAP5
chr2	133427601	133427700	16	0.125	0	0.00320931	chr2	133427371	133429371	NM_207363	0	-	downstream	NCKAP5
chr2	133427601	133427700	16	0.125	0	0.00320931	chr2	133426110	133428751	NM_001077427	0	-	intron	LYPD1
chr2	133427601	133427700	16	0.125	0	0.00320931	chr2	133427505	133428481	NM_144586	0	-	utr5	LYPD1
chr2	162094051	162094150	16	0.139098	0.276495	0.00837385	chr2	162092682	162094682	NM_004180	0	+	downstream	TANK
chr2	162094051	162094150	16	0.139098	0.276495	0.00837385	chr2	162092683	162094683	NM_001199135	0	+	downstream	TANK
chr2	162094051	162094150	16	0.139098	0.276495	0.00837385	chr2	162079994	162105034	NR_110593	0	-	intron	LOC101929512
chr2	170624901	170625000	12	0.0357143	0.533333	0.00243989	.	-1	-1	.	.	.	.	.
chr2	170625351	170625450	10	0.385588	0.70625	0.00498911	.	-1	-1	.	.	.	.	.
chr2	197033851	197034000	22	0.334449	0.141072	0.00797667	chr2	197028151	197036056	NM_004226	0	-	intron	STK17B
chr2	198366201	198366300	10	0.859561	0.645833	0.00902991	chr2	198365962	198367762	NM_002157	0	+	intron	HSPE1
chr2	198366201	198366300	10	0.859561	0.645833	0.00902991	chr2	198364998	198366998	NM_199440	0	-	upstream	HSPD1
chr2	198366201	198366300	10	0.859561	0.645833	0.00902991	chr2	198364640	198366640	NM_002156	0	-	upstream	HSPD1
chr2	198366201	198366300	10	0.859561	0.645833	0.00902991	chr2	198365962	198388347	NM_001202485	0	+	intron	HSPE1-MOB4
chr2	200468701	200468850	24	0.64254	0.825564	0.00820954	.	-1	-1	.	.	.	.	.
chr2	202900901	202901000	12	0.347307	0.0978535	0.0025165	chr2	202899370	202901095	NM_003507	0	+	cds	FZD7
chr2	207115551	207115650	19	0.579783	0.464045	0.00270909	chr2	207105312	207120589	NR_104359	0	+	intron	GPR1-AS
chr2	213697701	213697850	25	0.966584	0.618205	0.00206532	.	-1	-1	.	.	.	.	.
chr2	229045351	229045450	20	0.289423	0.102819	0.00198027	chr2	228996801	229046282	NM_001142644	0	-	intron	SPHKAP
chr2	229045351	229045450	20	0.289423	0.102819	0.00198027	chr2	228996801	229046282	NM_030623	0	-	intron	SPHKAP
chr2	233246051	233246150	14	0.291877	0.571805	0.0026073	chr2	233245960	233246077	NM_001632	0	+	cds	ALPP
chr2	233246051	233246150	14	0.291877	0.571805	0.0026073	chr2	233246077	233246206	NM_001632	0	+	intron	ALPP
chr2	233274501	233274600	14	0.420519	0.713599	0.00210525	chr2	233274283	233274582	NM_031313	0	+	cds	ALPPL2
chr2	233274501	233274600	14	0.420519	0.713599	0.00210525	chr2	233274582	233275424	NM_031313	0	+	utr3	ALPPL2
chr2	233387501	233387600	18	0.140895	0.251313	0.00352036	chr2	233387411	233387571	NM_001195129	0	+	cds	PRSS56
chr2	233387501	233387600	18	0.140895	0.251313	0.00352036	chr2	233387571	233387769	NM_001195129	0	+	intron	PRSS56
chr2	233471451	233471550	12	0.656331	0.76531	0.00669228	chr2	233470883	233527511	NM_001243252	0	+	intron	EFHD1
chr2	235903151	235903250	12	0.515031	0.698413	0.00320442	chr2	235860814	235903946	NM_014521	0	+	intron	SH3BP4
chr2	237068551	237068650	22	0.0652098	0.19479	0.00158305	.	-1	-1	.	.	.	.	.
chr2	237476451	237476550	10	0.18538	0.325	0.00529449	chr2	237476379	237478379	NM_020311	0	+	upstream	ACKR3
chr2	238535601	238535700	16	0.618983	0.426378	0.00102524	chr2	238534223	238536223	NM_001137550	0	+	upstream	LRRFIP1
chr2	239048201	239048350	22	0.50279	0.292828	0.00742344	chr2	239047399	239049325	NM_198582	0	+	intron	KLHL30
chr2	239129901	239130050	24	0.832568	0.706435	0.00629146	.	-1	-1	.	.	.	.	.
chr2	240172601	240172700	14	0.739854	0.555322	0.00804524	chr2	240158360	240274372	NM_006037	0	-	intron	HDAC4
chr2	240241151	240241250	12	0.799048	0.513675	0.0050557	chr2	240158360	240274372	NM_006037	0	-	intron	HDAC4
chr2	240307051	240307150	10	0.804937	0.679007	0.00588927	chr2	240274613	240322070	NM_006037	0	-	intron	HDAC4
chr2	240425901	240426050	26	0.757393	0.908009	0.00672967	.	-1	-1	.	.	.	.	.
chr2	241386951	241387100	20	0.633683	0.848534	0.00804524	chr2	241386835	241388835	NR_024014	0	-	downstream	PP14571
chr2	241386951	241387100	20	0.633683	0.848534	0.00804524	chr2	241375501	241398446	NM_002081	0	+	intron	GPC1
chr2	241459751	241459850	26	0.274315	0.159785	0.00321493	chr2	241459778	241459950	NM_017844	0	-	cds	ANKMY1
chr2	241459751	241459850	26	0.274315	0.159785	0.00321493	chr2	241459778	241459950	NM_016552	0	-	cds	ANKMY1
chr2	241459751	241459850	26	0.274315	0.159785	0.00321493	chr2	241459778	241459950	NM_001282781	0	-	cds	ANKMY1
chr2	241459751	241459850	26	0.274315	0.159785	0.00321493	chr2	241459778	241459950	NM_001282780	0	-	cds	ANKMY1
chr2	241459751	241459850	26	0.274315	0.159785	0.00321493	chr2	241459778	241459950	NM_001282771	0	-	cds	ANKMY1
chr2	241459751	241459850	26	0.274315	0.159785	0.00321493	chr2	241459778	241459950	NM_001308375	0	-	cds	ANKMY1
chr2	241459751	241459850	26	0.274315	0.159785	0.00321493	chr2	241452359	241459778	NM_017844	0	-	intron	ANKMY1
chr2	241459751	241459850	26	0.274315	0.159785	0.00321493	chr2	241452359	241459778	NM_016552	0	-	intron	ANKMY1
chr2	241459751	241459850	26	0.274315	0.159785	0.00321493	chr2	241452359	241459778	NM_001282781	0	-	intron	ANKMY1
chr2	241459751	241459850	26	0.274315	0.159785	0.00321493	chr2	241452359	241459778	NM_001282780	0	-	intron	ANKMY1
chr2	241459751	241459850	26	0.274315	0.159785	0.00321493	chr2	241452359	241459778	NM_001282771	0	-	intron	ANKMY1
chr2	241459751	241459850	26	0.274315	0.159785	0.00321493	chr2	241452359	241459778	NM_001308375	0	-	intron	ANKMY1
chr2	241612451	241612550	13	0.171715	0.0506605	0.00326372	.	-1	-1	.	.	.	.	.
chr2	241866601	241866700	9	0.709408	0.90388	0.00915169	.	-1	-1	.	.	.	.	.
chr2	241872601	241872700	16	0.9375	0.795846	0.00526415	.	-1	-1	.	.	.	.	.
chr2	242139501	242139600	9	0.394048	0.581923	0.00915169	chr2	242139503	242139640	NM_001001891	0	+	cds	ANO7
chr2	242139501	242139600	9	0.394048	0.581923	0.00915169	chr2	242138838	242139503	NM_001001891	0	+	intron	ANO7
chr2	242140501	242140600	14	0.452125	0.270165	0.00835783	chr2	242139640	242140712	NM_001001891	0	+	intron	ANO7
chr2	242759551	242759650	13	0.141998	0.324981	0.00419259	chr2	242758739	242760739	NM_001167600	0	+	downstream	NEU4
chr2	242759551	242759650	13	0.141998	0.324981	0.00419259	chr2	242758739	242760739	NM_001167599	0	+	downstream	NEU4
chr2	242759551	242759650	13	0.141998	0.324981	0.00419259	chr2	242758739	242760739	NM_001167602	0	+	downstream	NEU4
chr2	242759551	242759650	13	0.141998	0.324981	0.00419259	chr2	242758739	242760739	NM_001167601	0	+	downstream	NEU4
chr2	242759551	242759650	13	0.141998	0.324981	0.00419259	chr2	242758739	242760739	NM_080741	0	+	downstream	NEU4
chr2	242802001	242802100	10	0.259812	0.424077	0.00560319	chr2	242801058	242803058	NM_005018	0	-	upstream	PDCD1
chr2	242927701	242927900	32	0.603472	0.383143	0.00542423	chr2	242908198	243020610	NR_110220	0	+	intron	LINC01237
chr20	826001	826100	20	0.145193	0.0412415	0.00146928	chr20	825447	826335	NM_001042353	0	+	cds	FAM110A
chr20	826001	826100	20	0.145193	0.0412415	0.00146928	chr20	825447	826335	NM_001289147	0	+	cds	FAM110A
chr20	826001	826100	20	0.145193	0.0412415	0.00146928	chr20	825447	826335	NM_001289146	0	+	cds	FAM110A
chr20	826001	826100	20	0.145193	0.0412415	0.00146928	chr20	825447	826335	NM_001289145	0	+	cds	FAM110A
chr20	826001	826100	20	0.145193	0.0412415	0.00146928	chr20	825447	826335	NM_031424	0	+	cds	FAM110A
chr20	826001	826100	20	0.145193	0.0412415	0.00146928	chr20	825447	826335	NM_207121	0	+	cds	FAM110A
chr20	1935051	1935150	9	0.388889	0.861111	0.0090907	.	-1	-1	.	.	.	.	.
chr20	2730301	2730400	25	0.470303	0.312747	0.00416068	chr20	2730265	2730399	NM_001110514	0	+	cds	EBF4
chr20	2730301	2730400	25	0.470303	0.312747	0.00416068	chr20	2730399	2730492	NM_001110514	0	+	intron	EBF4
chr20	2752401	2752500	10	0.200758	0.331579	0.0090907	.	-1	-1	.	.	.	.	.
chr20	2779451	2779550	10	0.681405	0.781748	0.00804524	chr20	2779371	2779539	NM_001184699	0	-	cds	CPXM1
chr20	2779451	2779550	10	0.681405	0.781748	0.00804524	chr20	2779371	2779539	NM_019609	0	-	cds	CPXM1
chr20	2779451	2779550	10	0.681405	0.781748	0.00804524	chr20	2779539	2781046	NM_001184699	0	-	intron	CPXM1
chr20	2779451	2779550	10	0.681405	0.781748	0.00804524	chr20	2779539	2781046	NM_019609	0	-	intron	CPXM1
chr20	3732501	3732600	14	0.456741	0.672153	0.00109084	chr20	3732157	3732813	NM_052970	0	+	cds	HSPA12B
chr20	3732501	3732600	14	0.456741	0.672153	0.00109084	chr20	3732157	3732813	NM_001197327	0	+	cds	HSPA12B
chr20	3732501	3732600	14	0.456741	0.672153	0.00109084	chr20	3732145	3734145	NM_001258430	0	-	downstream	C20orf27
chr20	3732501	3732600	14	0.456741	0.672153	0.00109084	chr20	3732145	3734145	NM_001258429	0	-	downstream	C20orf27
chr20	3732501	3732600	14	0.456741	0.672153	0.00109084	chr20	3732145	3734145	NM_001039140	0	-	downstream	C20orf27
chr20	3732501	3732600	14	0.456741	0.672153	0.00109084	chr20	3732145	3734145	NR_047675	0	-	downstream	C20orf27
chr20	3732851	3732950	18	0.704874	0.529807	0.000678466	chr20	3732145	3734145	NM_001258430	0	-	downstream	C20orf27
chr20	3732851	3732950	18	0.704874	0.529807	0.000678466	chr20	3732145	3734145	NM_001258429	0	-	downstream	C20orf27
chr20	3732851	3732950	18	0.704874	0.529807	0.000678466	chr20	3732145	3734145	NM_001039140	0	-	downstream	C20orf27
chr20	3732851	3732950	18	0.704874	0.529807	0.000678466	chr20	3732145	3734145	NR_047675	0	-	downstream	C20orf27
chr20	3732851	3732950	18	0.704874	0.529807	0.000678466	chr20	3732813	3733758	NM_052970	0	+	utr3	HSPA12B
chr20	3732851	3732950	18	0.704874	0.529807	0.000678466	chr20	3732813	3733758	NM_001197327	0	+	utr3	HSPA12B
chr20	3873151	3873250	14	0.682179	0.823734	0.00804524	chr20	3870579	3888572	NM_153640	0	+	intron	PANK2
chr20	3873151	3873250	14	0.682179	0.823734	0.00804524	chr20	3870375	3888572	NM_153638	0	+	intron	PANK2
chr20	3873151	3873250	14	0.682179	0.823734	0.00804524	chr20	3869551	3888572	NM_024960	0	+	intron	PANK2
chr20	19955901	19956000	15	0.60922	0.820607	0.0013186	chr20	19955297	19956431	NM_001242581	0	+	cds	RIN2
chr20	19955901	19956000	15	0.60922	0.820607	0.0013186	chr20	19955297	19956431	NM_018993	0	+	cds	RIN2
chr20	23028701	23028800	14	0.287905	0.146096	0.00641963	chr20	23028413	23030141	NM_000361	0	-	cds	THBD
chr20	24898951	24899050	12	0.206049	0.0927774	0.00588927	.	-1	-1	.	.	.	.	.
chr20	30071951	30072100	43	0.448055	0.637714	0.00100045	chr20	30071961	30072233	NM_014012	0	+	cds	REM1
chr20	30071951	30072100	43	0.448055	0.637714	0.00100045	chr20	30070291	30071961	NM_014012	0	+	intron	REM1
chr20	30071951	30072100	43	0.448055	0.637714	0.00100045	chr20	30071580	30073580	NR_024358	0	+	upstream	LINC00028
chr20	30135001	30135150	26	0.214673	0.469246	0.00286021	chr20	30132838	30136831	NM_030789	0	+	intron	HM13
chr20	30135001	30135150	26	0.214673	0.469246	0.00286021	chr20	30132838	30136831	NM_178581	0	+	intron	HM13
chr20	30135001	30135150	26	0.214673	0.469246	0.00286021	chr20	30132838	30136831	NM_178580	0	+	intron	HM13
chr20	30135001	30135150	26	0.214673	0.469246	0.00286021	chr20	30133184	30135184	NR_003677	0	+	upstream	MCTS2P
chr20	30619051	30619150	15	0.443387	0.25336	0.00697954	chr20	30618803	30619984	NM_080625	0	+	utr3	CCM2L
chr20	31045401	31045500	10	0.308539	0.585377	0.00804524	chr20	31044198	31062403	NM_001256798	0	-	intron	NOL4L
chr20	31045401	31045500	10	0.308539	0.585377	0.00804524	chr20	31044198	31062403	NM_080616	0	-	intron	NOL4L
chr20	32321201	32321300	16	0.780978	0.890665	0.00772423	chr20	32319858	32328707	NR_104259	0	+	intron	ZNF341
chr20	32321201	32321300	16	0.780978	0.890665	0.00772423	chr20	32319858	32328707	NM_001282935	0	+	intron	ZNF341
chr20	32321201	32321300	16	0.780978	0.890665	0.00772423	chr20	32319858	32328707	NM_001282933	0	+	intron	ZNF341
chr20	32321201	32321300	16	0.780978	0.890665	0.00772423	chr20	32319858	32328707	NM_032819	0	+	intron	ZNF341
chr20	32856901	32857000	18	0.190581	0.317996	0.00213215	chr20	32856796	32856973	NM_001672	0	+	cds	ASIP
chr20	32856901	32857000	18	0.190581	0.317996	0.00213215	chr20	32856973	32857148	NM_001672	0	+	utr3	ASIP
chr20	35974551	35974650	14	0.104396	0	0.00833414	chr20	35974530	35974658	NM_198291	0	+	utr5	SRC
chr20	35974551	35974650	14	0.104396	0	0.00833414	chr20	35973290	35993606	NM_005417	0	+	intron	SRC
chr20	36025101	36025200	9	0.728372	0.845314	0.00915169	chr20	36024714	36026101	NM_198291	0	+	intron	SRC
chr20	36025101	36025200	9	0.728372	0.845314	0.00915169	chr20	36024714	36026101	NM_005417	0	+	intron	SRC
chr20	36149901	36150100	37	0.411598	0.0948244	0.00257549	chr20	36147752	36152778	NM_001167823	0	-	intron	BLCAP
chr20	36149901	36150100	37	0.411598	0.0948244	0.00257549	chr20	36147752	36155975	NM_001167822	0	-	intron	BLCAP
chr20	36149901	36150100	37	0.411598	0.0948244	0.00257549	chr20	36147752	36156032	NM_001167821	0	-	intron	BLCAP
chr20	36149901	36150100	37	0.411598	0.0948244	0.00257549	chr20	36149853	36156194	NM_001167820	0	-	intron	BLCAP
chr20	36149901	36150100	37	0.411598	0.0948244	0.00257549	chr20	36149805	36150759	NM_005386	0	+	intron	NNAT
chr20	36149901	36150100	37	0.411598	0.0948244	0.00257549	chr20	36149805	36151068	NM_181689	0	+	intron	NNAT
chr20	36149901	36150100	37	0.411598	0.0948244	0.00257549	chr20	36147752	36156194	NM_006698	0	-	intron	BLCAP
chr20	37408051	37408150	10	0.557496	0.766883	0.0090907	.	-1	-1	.	.	.	.	.
chr20	39311451	39311550	9	0.298499	0.0966848	0.00915169	.	-1	-1	.	.	.	.	.
chr20	40239101	40239200	16	0.842262	0.737313	0.00303042	chr20	40179999	40246978	NM_032221	0	-	intron	CHD6
chr20	43378701	43378800	18	0.641782	0.783951	0.00208809	chr20	43378769	43379479	NM_022358	0	+	cds	KCNK15
chr20	43378701	43378800	18	0.641782	0.783951	0.00208809	chr20	43378444	43380444	NM_001205317	0	-	downstream	RIMS4
chr20	43378701	43378800	18	0.641782	0.783951	0.00208809	chr20	43378444	43380444	NM_182970	0	-	downstream	RIMS4
chr20	43378701	43378800	18	0.641782	0.783951	0.00208809	chr20	43374834	43378769	NM_022358	0	+	intron	KCNK15
chr20	44685801	44685900	21	0.338411	0.450316	0.00055383	chr20	44685808	44685942	NM_001134771	0	+	cds	SLC12A5
chr20	44685801	44685900	21	0.338411	0.450316	0.00055383	chr20	44685808	44685942	NM_020708	0	+	cds	SLC12A5
chr20	44685801	44685900	21	0.338411	0.450316	0.00055383	chr20	44685550	44685808	NM_001134771	0	+	intron	SLC12A5
chr20	44685801	44685900	21	0.338411	0.450316	0.00055383	chr20	44685550	44685808	NM_020708	0	+	intron	SLC12A5
chr20	44782051	44782150	15	0.548863	0.743487	0.00488048	.	-1	-1	.	.	.	.	.
chr20	48626501	48626600	11	0.0997783	0.221419	0.00871926	.	-1	-1	.	.	.	.	.
chr20	48780051	48780150	12	0.62037	0.760317	0.00572938	.	-1	-1	.	.	.	.	.
chr20	54580401	54580500	24	0.228874	0.1192	0.00854558	chr20	54579227	54580528	NM_080617	0	-	utr5	CBLN4
chr20	56247551	56247650	21	0.486277	0.747067	0.000131501	chr20	56234753	56265449	NM_001255976	0	-	intron	PMEPA1
chr20	56247551	56247650	21	0.486277	0.747067	0.000131501	chr20	56234753	56285522	NM_199170	0	-	intron	PMEPA1
chr20	56247551	56247650	21	0.486277	0.747067	0.000131501	chr20	56234753	56285515	NM_199169	0	-	intron	PMEPA1
chr20	56247551	56247650	21	0.486277	0.747067	0.000131501	chr20	56234753	56286379	NM_199171	0	-	intron	PMEPA1
chr20	56247551	56247650	21	0.486277	0.747067	0.000131501	chr20	56234753	56284529	NM_020182	0	-	intron	PMEPA1
chr20	57042251	57042350	16	0.290672	0.447032	0.00697954	chr20	57042161	57042714	NM_001304787	0	-	cds	APCDD1L
chr20	57042251	57042350	16	0.290672	0.447032	0.00697954	chr20	57042161	57042714	NM_153360	0	-	cds	APCDD1L
chr20	57267551	57267650	22	0.397866	0.542748	0.00473527	chr20	57266836	57268792	NR_037945	0	+	intron	STX16-NPEPL1
chr20	57267551	57267650	22	0.397866	0.542748	0.00473527	chr20	57266886	57268792	NM_001204872	0	+	intron	NPEPL1
chr20	57267551	57267650	22	0.397866	0.542748	0.00473527	chr20	57266836	57268792	NM_001204873	0	+	intron	NPEPL1
chr20	57267551	57267650	22	0.397866	0.542748	0.00473527	chr20	57265861	57267861	NM_024663	0	+	upstream	NPEPL1
chr20	57414651	57414750	16	0.559495	0.391047	0.000787454	chr20	57412794	57414794	NM_016592	0	+	upstream	GNAS
chr20	57414651	57414750	16	0.559495	0.391047	0.000787454	chr20	57394310	57416991	NR_002785	0	-	intron	GNAS-AS1
chr20	57414801	57414900	12	0.595103	0.426978	0.00675908	chr20	57414794	57415161	NM_016592	0	+	utr5	GNAS
chr20	57414801	57414900	12	0.595103	0.426978	0.00675908	chr20	57394310	57416991	NR_002785	0	-	intron	GNAS-AS1
chr20	57415251	57415350	26	0.368406	0.667283	2.8879e-05	chr20	57415161	57415899	NM_016592	0	+	cds	GNAS
chr20	57415251	57415350	26	0.368406	0.667283	2.8879e-05	chr20	57394310	57416991	NR_002785	0	-	intron	GNAS-AS1
chr20	57416551	57416700	27	0.494277	0.84965	0.00135797	chr20	57415941	57470666	NM_016592	0	+	intron	GNAS
chr20	57416551	57416700	27	0.494277	0.84965	0.00135797	chr20	57394310	57416991	NR_002785	0	-	intron	GNAS-AS1
chr20	57429201	57429350	37	0.619738	0.49204	0.00527686	chr20	57428507	57430388	NM_001077490	0	+	cds	GNAS
chr20	57429201	57429350	37	0.619738	0.49204	0.00527686	chr20	57428320	57430388	NM_080425	0	+	cds	GNAS
chr20	57429201	57429350	37	0.619738	0.49204	0.00527686	chr20	57415941	57470666	NM_016592	0	+	intron	GNAS
chr20	57429451	57429550	10	0.260718	0.406731	0.00902991	chr20	57428507	57430388	NM_001077490	0	+	cds	GNAS
chr20	57429451	57429550	10	0.260718	0.406731	0.00902991	chr20	57428320	57430388	NM_080425	0	+	cds	GNAS
chr20	57429451	57429550	10	0.260718	0.406731	0.00902991	chr20	57415941	57470666	NM_016592	0	+	intron	GNAS
chr20	57430751	57430850	14	0.351201	0.490646	0.00375016	chr20	57430388	57470666	NM_001077490	0	+	intron	GNAS
chr20	57430751	57430850	14	0.351201	0.490646	0.00375016	chr20	57415941	57470666	NM_016592	0	+	intron	GNAS
chr20	57430751	57430850	14	0.351201	0.490646	0.00375016	chr20	57430388	57470666	NM_080425	0	+	intron	GNAS
chr20	57443951	57444100	23	0.617074	0.440688	0.00540397	chr20	57442627	57456790	NR_126334	0	-	intron	LOC101927932
chr20	57443951	57444100	23	0.617074	0.440688	0.00540397	chr20	57430388	57470666	NM_001077490	0	+	intron	GNAS
chr20	57443951	57444100	23	0.617074	0.440688	0.00540397	chr20	57415941	57470666	NM_016592	0	+	intron	GNAS
chr20	57443951	57444100	23	0.617074	0.440688	0.00540397	chr20	57430388	57470666	NM_080425	0	+	intron	GNAS
chr20	57464751	57464900	38	0.745361	0.464468	0.000169651	chr20	57464408	57470666	NR_003259	0	+	intron	GNAS
chr20	57464751	57464900	38	0.745361	0.464468	0.000169651	chr20	57463865	57465865	NR_126334	0	-	upstream	LOC101927932
chr20	57464751	57464900	38	0.745361	0.464468	0.000169651	chr20	57464425	57466425	NM_000516	0	+	upstream	GNAS
chr20	57464751	57464900	38	0.745361	0.464468	0.000169651	chr20	57464425	57466425	NM_001077489	0	+	upstream	GNAS
chr20	57464751	57464900	38	0.745361	0.464468	0.000169651	chr20	57464425	57466425	NM_001077488	0	+	upstream	GNAS
chr20	57464751	57464900	38	0.745361	0.464468	0.000169651	chr20	57464425	57466425	NM_080426	0	+	upstream	GNAS
chr20	57464751	57464900	38	0.745361	0.464468	0.000169651	chr20	57430388	57470666	NM_001077490	0	+	intron	GNAS
[truncated: 2,094 more rows]
