# Supplementary material for: Genome and epigenome analysis of monozygotic twins discordant for congenital heart disease
Source: BMC Genomics. 2018 Jun 4;19:428. doi: 10.1186/s12864-018-4814-7 (PMC5987557; doi:10.1186/s12864-018-4814-7)
Supplement: Supplementary file 11 — Table S7. GO and KEGG analysis of DMRs located in upstream region. (XLSX 43 kb) [file 12864_2018_4814_MOESM11_ESM.xlsx]

## Sheet: All promoter
Category	Term	Count	%	PValue	Genes	List Total	Pop Hits	Pop Total	Fold Enrichment	Bonferroni	Benjamini	FDR
GOTERM_BP_FAT	GO:0007411~axon guidance	6	0.300752	0.00731414	ARX, PLXNA3, CDK5R1, L1CAM, SLIT2, RUNX3	154	107	13528	4.92584	0.999947	0.999947	11.3354
GOTERM_BP_FAT	GO:0006928~cell motion	13	0.651629	0.0077121	ARX, CTHRC1, SHROOM2, CDK5R1, PLXNA3, APOB, LTB4R, L1CAM, SH2B1, NR2F2, SLIT2, RUNX3, ALOX12	154	475	13528	2.40416	0.999969	0.994412	11.9161
GOTERM_BP_FAT	GO:0007167~enzyme linked receptor protein signaling pathway	10	0.501253	0.015763	PTPRJ, DOK1, CNKSR1, WFIKKN2, REPS2, FGFR3, GAB1, DUSP22, FLNA, CITED1	154	342	13528	2.56854	1	0.999172	22.925
GOTERM_BP_FAT	GO:0010605~negative regulation of macromolecule metabolic process	16	0.802005	0.0191263	NKRF, JDP2, CTBP2, MTA2, MECP2, FLNA, SIGIRR, CDT1, CDKN1C, G6PD, PIWIL1, ERN2, LRRFIP1, BCOR, NR2F2, NSD1	154	734	13528	1.91486	1	0.99845	27.1298
GOTERM_BP_FAT	GO:0000904~cell morphogenesis involved in differentiation	8	0.401003	0.0209801	ARX, PLXNA3, CDK5R1, L1CAM, HPRT1, SLIT2, CITED1, RUNX3	154	244	13528	2.88014	1	0.996595	29.3543
GOTERM_BP_FAT	GO:0060349~bone morphogenesis	3	0.150376	0.02113	ACP5, GNAS, COL2A1	154	20	13528	13.1766	1	0.991516	29.5314
GOTERM_BP_FAT	GO:0010558~negative regulation of macromolecule biosynthetic process	13	0.651629	0.0214248	CDKN1C, NKRF, JDP2, CTBP2, MTA2, MECP2, ERN2, LRRFIP1, BCOR, NR2F2, NSD1, SIGIRR, CDT1	154	547	13528	2.0877	1	0.984171	29.8784
GOTERM_BP_FAT	GO:0045449~regulation of transcription	41	2.05514	0.021585	TAF1B, ABLIM2, ZBTB33, ETV7, JDP2, ELF4, SOX3, HCFC1, CASK, GON4L, CITED1, ZNF331, ZIC3, ARX, GATA2, TSC22D3, HTATSF1, LRRFIP1, NR2F2, BCOR, ZNF70, RUNX3, ZNF449, NKRF, CTBP2, SNAPC2, MTA2, ESRRG, SUV39H1, MECP2, FLNA, SIGIRR, CDKN1C, DACH2, IKBKG, AIRE, ZNF710, MAMLD1, ERN2, NSD1, ZNF410	154	2601	13528	1.3847	1	0.974141	30.0663
GOTERM_BP_FAT	GO:0015980~energy derivation by oxidation of organic compounds	6	0.300752	0.0237836	PHKA2, SLC25A14, NDUFA3, TAZ, PHKA1, GNAS	154	144	13528	3.66017	1	0.972233	32.5976
GOTERM_BP_FAT	GO:0031327~negative regulation of cellular biosynthetic process	13	0.651629	0.0254567	CDKN1C, NKRF, JDP2, CTBP2, MTA2, MECP2, ERN2, LRRFIP1, BCOR, NR2F2, NSD1, SIGIRR, CDT1	154	561	13528	2.0356	1	0.968424	34.466
GOTERM_BP_FAT	GO:0006091~generation of precursor metabolites and energy	9	0.451128	0.0259447	PHKA2, SLC25A14, NDUFB11, NDUFA3, TAZ, PHKA1, ENO2, GNAS, PGK1	154	313	13528	2.52587	1	0.95933	35.0018
GOTERM_BP_FAT	GO:0008283~cell proliferation	11	0.551378	0.026393	ARX, CDK5R1, DKC1, ELF4, GAB1, DUSP22, MOV10L1, HSPD1, HPRT1, CITED1, RUNX3	154	436	13528	2.21625	1	0.949552	35.4904
GOTERM_BP_FAT	GO:0032990~cell part morphogenesis	8	0.401003	0.0263999	ARX, MFN1, PLXNA3, CDK5R1, L1CAM, HPRT1, SLIT2, RUNX3	154	256	13528	2.74513	1	0.936568	35.4979
GOTERM_BP_FAT	GO:0021700~developmental maturation	5	0.250627	0.0276007	CDKN1C, SYP, GATA2, G6PD, RUNX3	154	101	13528	4.34872	1	0.931363	36.7893
GOTERM_BP_FAT	GO:0010629~negative regulation of gene expression	12	0.601504	0.0279903	NKRF, CDKN1C, JDP2, CTBP2, MTA2, MECP2, PIWIL1, ERN2, LRRFIP1, BCOR, NR2F2, NSD1	154	504	13528	2.09153	1	0.920828	37.2031
GOTERM_BP_FAT	GO:0030900~forebrain development	6	0.300752	0.0291409	ARX, GATA2, PLXNA3, SOX3, HPRT1, NR2F2	154	152	13528	3.46753	1	0.91599	38.4103
GOTERM_BP_FAT	GO:0009890~negative regulation of biosynthetic process	13	0.651629	0.0293352	CDKN1C, NKRF, JDP2, CTBP2, MTA2, MECP2, ERN2, LRRFIP1, BCOR, NR2F2, NSD1, SIGIRR, CDT1	154	573	13528	1.99297	1	0.904335	38.6121
GOTERM_BP_FAT	GO:0045934~negative regulation of nucleobase, nucleoside, nucleotide and nucleic acid metabolic process	12	0.601504	0.0309008	NKRF, CDKN1C, JDP2, CTBP2, MTA2, MECP2, ERN2, LRRFIP1, BCOR, NR2F2, NSD1, CDT1	154	512	13528	2.05885	1	0.903353	40.2148
GOTERM_BP_FAT	GO:0048667~cell morphogenesis involved in neuron differentiation	7	0.350877	0.031503	ARX, PLXNA3, CDK5R1, L1CAM, HPRT1, SLIT2, RUNX3	154	209	13528	2.94215	1	0.895393	40.8207
GOTERM_BP_FAT	GO:0051172~negative regulation of nitrogen compound metabolic process	12	0.601504	0.0336205	NKRF, CDKN1C, JDP2, CTBP2, MTA2, MECP2, ERN2, LRRFIP1, BCOR, NR2F2, NSD1, CDT1	154	519	13528	2.03108	1	0.898866	42.9059
GOTERM_BP_FAT	GO:0048812~neuron projection morphogenesis	7	0.350877	0.034094	ARX, PLXNA3, CDK5R1, L1CAM, HPRT1, SLIT2, RUNX3	154	213	13528	2.8869	1	0.89068	43.3626
GOTERM_BP_FAT	GO:0016481~negative regulation of transcription	11	0.551378	0.035702	NKRF, CDKN1C, JDP2, CTBP2, MTA2, MECP2, ERN2, LRRFIP1, BCOR, NR2F2, NSD1	154	459	13528	2.1052	1	0.890775	44.8882
GOTERM_BP_FAT	GO:0006357~regulation of transcription from RNA polymerase II promoter	15	0.75188	0.0359853	ABLIM2, JDP2, ELF4, MTA2, MECP2, CASK, ZIC3, CITED1, CDKN1C, GATA2, HTATSF1, LRRFIP1, BCOR, NR2F2, NSD1	154	727	13528	1.81247	1	0.881778	45.153
GOTERM_BP_FAT	GO:0032989~cellular component morphogenesis	10	0.501253	0.0365282	ARX, MFN1, SHROOM2, PLXNA3, CDK5R1, L1CAM, HPRT1, SLIT2, CITED1, RUNX3	154	397	13528	2.2127	1	0.874779	45.657
GOTERM_BP_FAT	GO:0007169~transmembrane receptor protein tyrosine kinase signaling pathway	7	0.350877	0.0419184	PTPRJ, DOK1, CNKSR1, REPS2, FGFR3, GAB1, FLNA	154	224	13528	2.74513	1	0.899267	50.4307
GOTERM_BP_FAT	GO:0000902~cell morphogenesis	9	0.451128	0.0493112	ARX, SHROOM2, PLXNA3, CDK5R1, L1CAM, HPRT1, SLIT2, CITED1, RUNX3	154	356	13528	2.22078	1	0.926187	56.3404
GOTERM_BP_FAT	GO:0021954~central nervous system neuron development	3	0.150376	0.050527	ARX, PLXNA3, HPRT1	154	32	13528	8.23539	1	0.923709	57.2465
GOTERM_BP_FAT	GO:0048469~cell maturation	4	0.200501	0.0531016	CDKN1C, GATA2, G6PD, RUNX3	154	75	13528	4.68502	1	0.926558	59.1074
GOTERM_BP_FAT	GO:0030030~cell projection organization	9	0.451128	0.0576984	ARX, FGD1, PLXNA3, CDK5R1, L1CAM, SH2B1, HPRT1, SLIT2, RUNX3	154	368	13528	2.14836	1	0.935821	62.2421
GOTERM_BP_FAT	GO:0048858~cell projection morphogenesis	7	0.350877	0.0597945	ARX, PLXNA3, CDK5R1, L1CAM, HPRT1, SLIT2, RUNX3	154	245	13528	2.50983	1	0.936328	63.5952
GOTERM_BP_FAT	GO:0007409~axonogenesis	6	0.300752	0.0681558	ARX, PLXNA3, CDK5R1, L1CAM, SLIT2, RUNX3	154	193	13528	2.73091	1	0.952702	68.553
GOTERM_BP_FAT	GO:0007266~Rho protein signal transduction	3	0.150376	0.0685657	CNKSR1, RTKN, ABCA1	154	38	13528	6.93506	1	0.94892	68.7789
GOTERM_BP_FAT	GO:0006350~transcription	32	1.60401	0.0687737	TAF1B, ETV7, JDP2, ZBTB33, ELF4, SOX3, HCFC1, ZNF331, ZIC3, ARX, GATA2, HTATSF1, LRRFIP1, BCOR, NR2F2, ZNF70, RUNX3, ZNF449, NKRF, SNAPC2, ESRRG, MECP2, SUV39H1, DACH2, IKBKG, AIRE, ERN2, MAMLD1, ZNF710, NSD1, PPP5C, ZNF410	154	2101	13528	1.33794	1	0.944607	68.893
GOTERM_BP_FAT	GO:0031175~neuron projection development	7	0.350877	0.0707299	ARX, PLXNA3, CDK5R1, L1CAM, HPRT1, SLIT2, RUNX3	154	256	13528	2.40199	1	0.944484	69.9468
GOTERM_BP_FAT	GO:0034440~lipid oxidation	3	0.150376	0.0717517	CPT1B, ALOX12, HADHB	154	39	13528	6.75724	1	0.94219	70.4838
GOTERM_BP_FAT	GO:0019395~fatty acid oxidation	3	0.150376	0.0717517	CPT1B, ALOX12, HADHB	154	39	13528	6.75724	1	0.94219	70.4838
GOTERM_BP_FAT	GO:0021953~central nervous system neuron differentiation	3	0.150376	0.0749849	ARX, PLXNA3, HPRT1	154	40	13528	6.58831	1	0.945048	72.1243
GOTERM_BP_FAT	GO:0032365~intracellular lipid transport	2	0.100251	0.0765494	CPT1B, ABCA1	154	7	13528	25.0983	1	0.9441	72.887
GOTERM_BP_FAT	GO:0046651~lymphocyte proliferation	3	0.150376	0.0815873	ELF4, HSPD1, HPRT1	154	42	13528	6.27458	1	0.950272	75.212
GOTERM_BP_FAT	GO:0000122~negative regulation of transcription from RNA polymerase II promoter	7	0.350877	0.0816114	CDKN1C, JDP2, MTA2, MECP2, BCOR, NR2F2, NSD1	154	266	13528	2.31169	1	0.946343	75.2226
GOTERM_BP_FAT	GO:0006865~amino acid transport	4	0.200501	0.0819514	CPT1B, SLC7A3, SLC6A8, XK	154	90	13528	3.90418	1	0.942984	75.3725
GOTERM_BP_FAT	GO:0051726~regulation of cell cycle	8	0.401003	0.0820061	CDKN1C, CDK5R1, PLA2G16, HERC5, HCFC1, MOV10L1, RUNX3, CDT1	154	331	13528	2.12312	1	0.938977	75.3966
GOTERM_BP_FAT	GO:0006112~energy reserve metabolic process	3	0.150376	0.0849536	PHKA2, PHKA1, GNAS	154	43	13528	6.12866	1	0.941136	76.6597
GOTERM_BP_FAT	GO:0046942~carboxylic acid transport	5	0.250627	0.08537	CPT1B, SLC16A2, SLC7A3, SLC6A8, XK	154	147	13528	2.9879	1	0.938013	76.8332
GOTERM_BP_FAT	GO:0008203~cholesterol metabolic process	4	0.200501	0.0862204	APOB, G6PD, ABCA1, NSDHL	154	92	13528	3.81931	1	0.935813	77.1837
GOTERM_BP_FAT	GO:0010256~endomembrane organization	2	0.100251	0.0869989	SYP, EMD	154	8	13528	21.961	1	0.933485	77.5002
GOTERM_BP_FAT	GO:0015849~organic acid transport	5	0.250627	0.0870156	CPT1B, SLC16A2, SLC7A3, SLC6A8, XK	154	148	13528	2.96771	1	0.929485	77.5069
GOTERM_BP_FAT	GO:0070661~leukocyte proliferation	3	0.150376	0.0883614	ELF4, HSPD1, HPRT1	154	44	13528	5.98937	1	0.928465	78.0442
GOTERM_BP_FAT	GO:0032943~mononuclear cell proliferation	3	0.150376	0.0883614	ELF4, HSPD1, HPRT1	154	44	13528	5.98937	1	0.928465	78.0442
GOTERM_BP_FAT	GO:0048666~neuron development	8	0.401003	0.0903026	ARX, CDKN1C, PLXNA3, CDK5R1, L1CAM, HPRT1, SLIT2, RUNX3	154	339	13528	2.07302	1	0.92879	78.798
GOTERM_BP_FAT	GO:0007517~muscle organ development	6	0.300752	0.0914409	CPT1B, FHL1, TAZ, MOV10L1, NR2F2, EMD	154	211	13528	2.49794	1	0.927375	79.2286
GOTERM_BP_FAT	GO:0048514~blood vessel morphogenesis	6	0.300752	0.0914409	PTPRJ, APOB, HS6ST1, NR2F2, SLIT2, CITED1	154	211	13528	2.49794	1	0.927375	79.2286
GOTERM_BP_FAT	GO:0001816~cytokine production	3	0.150376	0.0952964	G6PD, ABCA1, HSPD1	154	46	13528	5.72897	1	0.931708	80.6269
GOTERM_BP_FAT	GO:0006006~glucose metabolic process	5	0.250627	0.095376	PHKA2, G6PD, PHKA1, ENO2, PGK1	154	153	13528	2.87072	1	0.928184	80.6548

## Sheet: D3_hypermethylated
Category	Term	Count	%	PValue	Genes	List Total	Pop Hits	Pop Total	Fold Enrichment	Bonferroni	Benjamini	FDR
GOTERM_BP_FAT	GO:0032990~cell part morphogenesis	6	0.654308	0.00923417	MFN1, PLXNA3, CDK5R1, L1CAM, HPRT1, SLIT2	69	256	13528	4.59511	0.999631	0.999631	13.375
GOTERM_BP_FAT	GO:0006928~cell motion	8	0.87241	0.00962844	PLXNA3, CDK5R1, APOB, LTB4R, L1CAM, NR2F2, SLIT2, ALOX12	69	475	13528	3.30203	0.999737	0.983781	13.907
GOTERM_BP_FAT	GO:0007411~axon guidance	4	0.436205	0.0166251	PLXNA3, CDK5R1, L1CAM, SLIT2	69	107	13528	7.32927	0.999999	0.991445	22.8539
GOTERM_BP_FAT	GO:0048667~cell morphogenesis involved in neuron differentiation	5	0.545256	0.0209024	PLXNA3, CDK5R1, L1CAM, HPRT1, SLIT2	69	209	13528	4.69038	1	0.988884	27.8869
GOTERM_BP_FAT	GO:0008283~cell proliferation	7	0.763359	0.0220618	CDK5R1, DKC1, GAB1, DUSP22, MOV10L1, HSPD1, HPRT1	69	436	13528	3.14772	1	0.977661	29.1973
GOTERM_BP_FAT	GO:0048812~neuron projection morphogenesis	5	0.545256	0.0222297	PLXNA3, CDK5R1, L1CAM, HPRT1, SLIT2	69	213	13528	4.6023	1	0.95892	29.3852
GOTERM_BP_FAT	GO:0030182~neuron differentiation	7	0.763359	0.0225045	CDKN1C, GATA2, PLXNA3, CDK5R1, L1CAM, HPRT1, SLIT2	69	438	13528	3.13335	1	0.937364	29.6918
GOTERM_BP_FAT	GO:0048666~neuron development	6	0.654308	0.027664	CDKN1C, PLXNA3, CDK5R1, L1CAM, HPRT1, SLIT2	69	339	13528	3.47005	1	0.949598	35.221
GOTERM_BP_FAT	GO:0006357~regulation of transcription from RNA polymerase II promoter	9	0.981461	0.0287611	CDKN1C, ABLIM2, GATA2, HTATSF1, MECP2, CASK, LRRFIP1, NR2F2, ZIC3	69	727	13528	2.42713	1	0.936875	36.3431
GOTERM_BP_FAT	GO:0000904~cell morphogenesis involved in differentiation	5	0.545256	0.0342626	PLXNA3, CDK5R1, L1CAM, HPRT1, SLIT2	69	244	13528	4.01758	1	0.948715	41.7007
GOTERM_BP_FAT	GO:0048858~cell projection morphogenesis	5	0.545256	0.0347032	PLXNA3, CDK5R1, L1CAM, HPRT1, SLIT2	69	245	13528	4.00118	1	0.935149	42.111
KEGG_PATHWAY	hsa04360:Axon guidance	4	0.436205	0.0393334	ABLIM2, PLXNA3, L1CAM, SLIT2	31	129	5085	5.08627	0.842114	0.842114	31.5647
GOTERM_BP_FAT	GO:0031175~neuron projection development	5	0.545256	0.0397684	PLXNA3, CDK5R1, L1CAM, HPRT1, SLIT2	69	256	13528	3.82926	1	0.943934	46.6379
GOTERM_BP_FAT	GO:0030900~forebrain development	4	0.436205	0.04102	GATA2, PLXNA3, HPRT1, NR2F2	69	152	13528	5.15942	1	0.935757	47.7043
GOTERM_BP_FAT	GO:0032989~cellular component morphogenesis	6	0.654308	0.0491272	MFN1, PLXNA3, CDK5R1, L1CAM, HPRT1, SLIT2	69	397	13528	2.96309	1	0.953378	54.1436
GOTERM_BP_FAT	GO:0001958~endochondral ossification	2	0.218103	0.0587026	GNAS, COL2A1	69	12	13528	32.6763	1	0.967813	60.7924
GOTERM_BP_FAT	GO:0001522~pseudouridine synthesis	2	0.218103	0.0681506	DKC1, PUS1	69	14	13528	28.0083	1	0.976684	66.4599
GOTERM_BP_FAT	GO:0007409~axonogenesis	4	0.436205	0.0730976	PLXNA3, CDK5R1, L1CAM, SLIT2	69	193	13528	4.06338	1	0.977725	69.1123
GOTERM_BP_FAT	GO:0060350~endochondral bone morphogenesis	2	0.218103	0.0775051	GNAS, COL2A1	69	16	13528	24.5072	1	0.97804	71.3089
GOTERM_BP_FAT	GO:0048514~blood vessel morphogenesis	4	0.436205	0.089867	PTPRJ, APOB, NR2F2, SLIT2	69	211	13528	3.71674	1	0.985339	76.7155
GOTERM_BP_FAT	GO:0060173~limb development	3	0.327154	0.0946769	GNAS, COL2A1, NR2F2	69	103	13528	5.71043	1	0.985551	78.5489
GOTERM_BP_FAT	GO:0048736~appendage development	3	0.327154	0.0946769	GNAS, COL2A1, NR2F2	69	103	13528	5.71043	1	0.985551	78.5489
GOTERM_BP_FAT	GO:0060349~bone morphogenesis	2	0.218103	0.0959375	GNAS, COL2A1	69	20	13528	19.6058	1	0.983293	79.0066

## Sheet: D3_hypomethylated
Category	Term	Count	%	PValue	Genes	List Total	Pop Hits	Pop Total	Fold Enrichment	Bonferroni	Benjamini	FDR
GOTERM_BP_FAT	GO:0015980~energy derivation by oxidation of organic compounds	5	0.415628	0.0185909	PHKA2, NDUFA3, TAZ, PHKA1, GNAS	96	144	13528	4.89294	1	1	25.5286
GOTERM_BP_FAT	GO:0006091~generation of precursor metabolites and energy	7	0.581879	0.0228249	PHKA2, NDUFB11, NDUFA3, TAZ, PHKA1, ENO2, GNAS	96	313	13528	3.15149	1	0.999984	30.418
GOTERM_BP_FAT	GO:0034440~lipid oxidation	3	0.249377	0.0305571	CPT1B, ALOX12, HADHB	96	39	13528	10.8397	1	0.999949	38.5807
GOTERM_BP_FAT	GO:0019395~fatty acid oxidation	3	0.249377	0.0305571	CPT1B, ALOX12, HADHB	96	39	13528	10.8397	1	0.999949	38.5807
GOTERM_BP_FAT	GO:0010605~negative regulation of macromolecule metabolic process	11	0.914381	0.0329661	JDP2, CTBP2, G6PD, MTA2, PIWIL1, ERN2, BCOR, NSD1, FLNA, SIGIRR, CDT1	96	734	13528	2.11183	1	0.999666	40.9346
GOTERM_BP_FAT	GO:0006112~energy reserve metabolic process	3	0.249377	0.0365734	PHKA2, PHKA1, GNAS	96	43	13528	9.8314	1	0.999188	44.302
GOTERM_BP_FAT	GO:0032365~intracellular lipid transport	2	0.166251	0.0481442	CPT1B, ABCA1	96	7	13528	40.2619	1	0.999612	53.93
GOTERM_BP_FAT	GO:0016050~vesicle organization	3	0.249377	0.0515818	SYP, SHROOM2, ABCA1	96	52	13528	8.12981	1	0.999272	56.4751
GOTERM_BP_FAT	GO:0010256~endomembrane organization	2	0.166251	0.054832	SYP, EMD	96	8	13528	35.2292	1	0.998808	58.7598
GOTERM_BP_FAT	GO:0045449~regulation of transcription	26	2.16126	0.0556206	ZBTB33, JDP2, ETV7, CTBP2, ELF4, SOX3, MTA2, ESRRG, SUV39H1, CASK, FLNA, CITED1, SIGIRR, ARX, TSC22D3, DACH2, HTATSF1, IKBKG, ZNF710, MAMLD1, ERN2, BCOR, NSD1, ZNF70, RUNX3, ZNF410	96	2601	13528	1.40862	1	0.997694	59.297
KEGG_PATHWAY	hsa05110:Vibrio cholerae infection	3	0.249377	0.0807485	GNAS, TJP2, SEC61G	44	56	5085	6.19115	0.998471	0.998471	58.8651
GOTERM_BP_FAT	GO:0030258~lipid modification	3	0.249377	0.0846105	CPT1B, ALOX12, HADHB	96	69	13528	6.12681	1	0.999785	75.0572
GOTERM_BP_FAT	GO:0010558~negative regulation of macromolecule biosynthetic process	8	0.665004	0.0897853	JDP2, CTBP2, MTA2, ERN2, BCOR, NSD1, SIGIRR, CDT1	96	547	13528	2.06094	1	0.999716	77.1822
GOTERM_BP_FAT	GO:0007167~enzyme linked receptor protein signaling pathway	6	0.498753	0.0927849	CNKSR1, WFIKKN2, REPS2, FGFR3, FLNA, CITED1	96	342	13528	2.47222	1	0.999569	78.3351
GOTERM_BP_FAT	GO:0006006~glucose metabolic process	4	0.332502	0.0927972	PHKA2, G6PD, PHKA1, ENO2	96	153	13528	3.6841	1	0.999219	78.3397
GOTERM_BP_FAT	GO:0031327~negative regulation of cellular biosynthetic process	8	0.665004	0.0993036	JDP2, CTBP2, MTA2, ERN2, BCOR, NSD1, SIGIRR, CDT1	96	561	13528	2.00951	1	0.999203	80.6552
