# Supplementary material for: Genome and epigenome analysis of monozygotic twins discordant for congenital heart disease
Source: BMC Genomics. 2018 Jun 4;19:428. doi: 10.1186/s12864-018-4814-7 (PMC5987557; doi:10.1186/s12864-018-4814-7)
Supplement: Supplementary file 12 — Table S8. GO and KEGG analysis of DMRs located in gene body. (XLSX 99 kb) [file 12864_2018_4814_MOESM12_ESM.xlsx]

## Sheet: Gene body_all
Category	Term	Count	%	PValue	Genes	List Total	Pop Hits	Pop Total	Fold Enrichment	Bonferroni	Benjamini	FDR
GOTERM_BP_FAT	GO:0045941~positive regulation of transcription	49	0.745814	1.08e-06	GDF7, ELF4, CASK, FOXO3, GLI2, CITED1, ZIC3, ZXDA, PAX8, GATA4, PLA2G1B, NR2F2, IRAK1, AR, RXRA, MED12, RB1, ELL3, ZMIZ1, HIPK2, ABLIM2, CRTC1, TFE3, SOX9, PRDM16, PLAGL1, BCL11B, AGRN, RUNX1, RUNX2, ARHGEF10L, FOXD3, ZNF423, TAF1, SMAD9, TBX3, IKZF1, VHL, GRIN1, ESRRG, NR4A3, HDAC4, NOTCH1, EBF3, EBF1, KLF2, NFIC, TBL1X, ENG	553	564	13528	2.12533	0.00282422	0.00282422	0.00192224
GOTERM_BP_FAT	GO:0010628~positive regulation of gene expression	50	0.761035	1.09e-06	GDF7, ELF4, CASK, FOXO3, GLI2, CITED1, ZIC3, ZXDA, PAX8, GATA4, PLA2G1B, NR2F2, IRAK1, AR, RXRA, MED12, RB1, ELL3, ZMIZ1, HIPK2, ABLIM2, CRTC1, TFE3, PF4, SOX9, PRDM16, PLAGL1, BCL11B, AGRN, RUNX1, RUNX2, ARHGEF10L, FOXD3, ZNF423, TAF1, SMAD9, TBX3, IKZF1, VHL, GRIN1, ESRRG, NR4A3, HDAC4, NOTCH1, EBF3, EBF1, KLF2, NFIC, TBL1X, ENG	553	581	13528	2.10524	0.00282909	0.00141555	0.00192557
GOTERM_BP_FAT	GO:0045935~positive regulation of nucleobase, nucleoside, nucleotide and nucleic acid metabolic process	52	0.791476	1.64e-06	PDGFB, ELF4, GDF7, CASK, FOXO3, GLI2, ZXDA, CITED1, ZIC3, GATA4, PAX8, PLA2G1B, NR2F2, IRAK1, AR, RXRA, MED12, RB1, ELL3, ZMIZ1, HIPK2, ABLIM2, ADORA2A, CRTC1, TFE3, SOX9, PRDM16, PLAGL1, BCL11B, RNF168, AGRN, RUNX1, RUNX2, ARHGEF10L, FOXD3, ZNF423, TAF1, SMAD9, TBX3, IKZF1, VHL, GRIN1, ESRRG, NR4A3, HDAC4, NOTCH1, EBF3, EBF1, NFIC, KLF2, TBL1X, ENG	553	624	13528	2.03858	0.00427627	0.00142746	0.00291266
GOTERM_BP_FAT	GO:0051173~positive regulation of nitrogen compound metabolic process	53	0.806697	1.86e-06	PDGFB, ELF4, GDF7, CASK, FOXO3, GLI2, ZXDA, CITED1, ZIC3, GATA4, PAX8, PLA2G1B, NR2F2, IRAK1, AR, RXRA, MED12, RB1, ELL3, ZMIZ1, HIPK2, ABLIM2, ADORA2A, CRTC1, TFE3, HPRT1, SOX9, PRDM16, PLAGL1, BCL11B, RNF168, AGRN, RUNX1, RUNX2, ARHGEF10L, FOXD3, ZNF423, TAF1, SMAD9, TBX3, IKZF1, VHL, GRIN1, ESRRG, NR4A3, HDAC4, NOTCH1, EBF3, EBF1, NFIC, KLF2, TBL1X, ENG	553	644	13528	2.01325	0.004827	0.00120894	0.00328867
GOTERM_BP_FAT	GO:0006357~regulation of transcription from RNA polymerase II promoter	57	0.86758	3.15e-06	TCEANC, ELF4, CASK, FOXO3, GLI2, CITED1, ZIC3, KCNIP3, GATA4, PAX8, PLA2G1B, SPIB, NR2F2, AR, RXRA, MED12, MECP2, RB1, NR0B1, ELL3, ZMIZ1, HIPK2, CUX1, ABLIM2, CRTC1, TFE3, ABCA2, PRDM16, SOX9, PLAGL1, BCL11B, HTATSF1, AGRN, TCEA2, BCOR, RUNX1, RUNX2, ARHGEF10L, FOXD3, ZBTB7A, TAF1, DGKQ, EHMT1, TBX3, IKZF1, VHL, KLF11, GRIN1, SOX30, SKI, NR4A3, HOXB4, HDAC4, NOTCH1, NFIC, TBL1X, ENG	553	727	13528	1.918	0.00819138	0.00164367	0.00559024
GOTERM_BP_FAT	GO:0010557~positive regulation of macromolecule biosynthetic process	52	0.791476	6.35e-06	PDGFB, ELF4, GDF7, CASK, FOXO3, GLI2, ZXDA, CITED1, ZIC3, GATA4, PAX8, PLA2G1B, NR2F2, IRAK1, AR, RXRA, ELANE, MED12, RB1, ELL3, ZMIZ1, HIPK2, ABLIM2, CRTC1, TFE3, SOX9, PRDM16, PLAGL1, AZU1, BCL11B, AGRN, RUNX1, RUNX2, ARHGEF10L, FOXD3, ZNF423, TAF1, SMAD9, TBX3, IKZF1, VHL, GRIN1, ESRRG, NR4A3, HDAC4, NOTCH1, EBF3, EBF1, NFIC, KLF2, TBL1X, ENG	553	654	13528	1.94506	0.0164227	0.00275604	0.0112541
GOTERM_BP_FAT	GO:0045944~positive regulation of transcription from RNA polymerase II promoter	35	0.532725	8.98e-06	ABLIM2, ELF4, CRTC1, TFE3, CASK, FOXO3, SOX9, GLI2, ZIC3, PLAGL1, BCL11B, PAX8, GATA4, PLA2G1B, AGRN, RUNX1, RUNX2, ARHGEF10L, FOXD3, TAF1, AR, IKZF1, RXRA, GRIN1, MED12, RB1, NR4A3, ELL3, HDAC4, NOTCH1, ZMIZ1, HIPK2, NFIC, TBL1X, ENG	553	371	13528	2.30782	0.0231375	0.00333862	0.0159095
GOTERM_BP_FAT	GO:0031328~positive regulation of cellular biosynthetic process	53	0.806697	1.09e-05	PDGFB, ELF4, GDF7, CASK, FOXO3, GLI2, ZXDA, CITED1, ZIC3, GATA4, PAX8, PLA2G1B, NR2F2, IRAK1, AR, RXRA, ELANE, MED12, RB1, ELL3, ZMIZ1, HIPK2, ABLIM2, ADORA2A, CRTC1, TFE3, SOX9, PRDM16, PLAGL1, AZU1, BCL11B, AGRN, RUNX1, RUNX2, ARHGEF10L, FOXD3, ZNF423, TAF1, SMAD9, TBX3, IKZF1, VHL, GRIN1, ESRRG, NR4A3, HDAC4, NOTCH1, EBF3, EBF1, NFIC, KLF2, TBL1X, ENG	553	685	13528	1.89275	0.0281465	0.00356241	0.0194029
GOTERM_BP_FAT	GO:0009891~positive regulation of biosynthetic process	53	0.806697	1.62e-05	PDGFB, ELF4, GDF7, CASK, FOXO3, GLI2, ZXDA, CITED1, ZIC3, GATA4, PAX8, PLA2G1B, NR2F2, IRAK1, AR, RXRA, ELANE, MED12, RB1, ELL3, ZMIZ1, HIPK2, ABLIM2, ADORA2A, CRTC1, TFE3, SOX9, PRDM16, PLAGL1, AZU1, BCL11B, AGRN, RUNX1, RUNX2, ARHGEF10L, FOXD3, ZNF423, TAF1, SMAD9, TBX3, IKZF1, VHL, GRIN1, ESRRG, NR4A3, HDAC4, NOTCH1, EBF3, EBF1, NFIC, KLF2, TBL1X, ENG	553	695	13528	1.86552	0.0413441	0.00468046	0.0286938
GOTERM_BP_FAT	GO:0009890~negative regulation of biosynthetic process	46	0.700152	1.87e-05	PALM, SBNO2, BCLAF1, PDGFB, DRD4, PF4, PRDM16, SOX9, GLI2, KCNIP3, ZGPAT, NR2F2, BCOR, RUNX2, LAG3, ZNF423, FOXD3, ZBTB7A, NACC2, EHMT1, CTBP2, IKZF1, TBX3, VHL, RXRA, ELANE, KLF11, MECP2, SKI, RB1, NR0B1, MBD1, MXD3, SIGIRR, HDAC4, HOXB4, MAPK15, HIPK2, ERN2, CUX2, TBL1X, NFIC, RBPJ, CUX1, ENG, CACNA1A	553	573	13528	1.96387	0.047699	0.00487548	0.0332129
GOTERM_BP_FAT	GO:0031327~negative regulation of cellular biosynthetic process	45	0.684932	2.4e-05	PALM, SBNO2, BCLAF1, PDGFB, DRD4, PRDM16, SOX9, GLI2, KCNIP3, ZGPAT, NR2F2, BCOR, RUNX2, LAG3, ZNF423, FOXD3, ZBTB7A, NACC2, EHMT1, CTBP2, IKZF1, TBX3, VHL, RXRA, ELANE, KLF11, MECP2, SKI, RB1, NR0B1, MBD1, MXD3, SIGIRR, HDAC4, HOXB4, MAPK15, HIPK2, ERN2, CUX2, TBL1X, RBPJ, NFIC, CUX1, ENG, CACNA1A	553	561	13528	1.96227	0.0606273	0.00566959	0.0424998
GOTERM_BP_FAT	GO:0010604~positive regulation of macromolecule metabolic process	60	0.913242	5.06e-05	PDGFB, ELF4, GDF7, CASK, FOXO3, GLI2, ZXDA, CITED1, ZIC3, GATA4, PAX8, PLA2G1B, NR2F2, IRAK1, ANAPC2, AR, RXRA, ELANE, MED12, RB1, ELL3, SGSM3, ZMIZ1, HIPK2, CD81, ABLIM2, CRTC1, TFE3, PF4, PRDM16, SOX9, SCRIB, PLAGL1, AZU1, BCL11B, RNF168, AGRN, RUNX1, RUNX2, ARHGEF10L, ZNF423, FOXD3, TAF1, SMAD9, TBX3, IKZF1, VHL, GRIN1, ESRRG, NR4A3, HDAC4, NOTCH1, EBF3, EBF1, MAPK15, NFIC, KLF2, TBL1X, ENG, U…	553	857	13528	1.71269	0.123589	0.0109331	0.0896223
GOTERM_BP_FAT	GO:0045934~negative regulation of nucleobase, nucleoside, nucleotide and nucleic acid metabolic process	41	0.624049	6.28e-05	PALM, SBNO2, BCLAF1, DRD4, PRDM16, SOX9, GLI2, KCNIP3, ZGPAT, NR2F2, BCOR, RUNX2, ZNF423, FOXD3, ZBTB7A, NACC2, EHMT1, CTBP2, TBX3, IKZF1, VHL, MSH2, RXRA, KLF11, MECP2, SKI, RB1, NR0B1, MBD1, MXD3, HDAC4, HOXB4, MAPK15, HIPK2, ERN2, CUX2, RBPJ, NFIC, CUX1, TBL1X, ENG	553	512	13528	1.95895	0.150978	0.0125111	0.11118
GOTERM_BP_FAT	GO:0045893~positive regulation of transcription, DNA-dependent	39	0.593607	6.43e-05	ABLIM2, ELF4, CRTC1, TFE3, CASK, FOXO3, PRDM16, SOX9, GLI2, ZIC3, PLAGL1, BCL11B, PAX8, GATA4, PLA2G1B, AGRN, NR2F2, RUNX1, RUNX2, ARHGEF10L, FOXD3, TAF1, AR, IKZF1, TBX3, RXRA, GRIN1, ESRRG, MED12, RB1, NR4A3, ELL3, HDAC4, NOTCH1, ZMIZ1, HIPK2, NFIC, TBL1X, ENG	553	477	13528	2.00011	0.154431	0.0119104	0.113948
GOTERM_BP_FAT	GO:0051254~positive regulation of RNA metabolic process	39	0.593607	7.55e-05	ABLIM2, ELF4, CRTC1, TFE3, CASK, FOXO3, PRDM16, SOX9, GLI2, ZIC3, PLAGL1, BCL11B, PAX8, GATA4, PLA2G1B, AGRN, NR2F2, RUNX1, RUNX2, ARHGEF10L, FOXD3, TAF1, AR, IKZF1, TBX3, RXRA, GRIN1, ESRRG, MED12, RB1, NR4A3, ELL3, HDAC4, NOTCH1, ZMIZ1, HIPK2, NFIC, TBL1X, ENG	553	481	13528	1.98348	0.178816	0.013048	0.133811
GOTERM_BP_FAT	GO:0045449~regulation of transcription	143	2.17656	8.13e-05	SLC2A4RG, GDF7, ATP6AP1, ZNF57, CASK, FOXO3, ZXDA, ZIC3, CITED1, ZGPAT, GATA4, PLA2G1B, PITX1, PHOX2A, RXRA, MED12, MECP2, ZNF503, HMG20B, ELL3, NR0B1, ASCL2, ZNF589, VGLL4, ZNF41, ZIM2, EID3, ADORA2A, ELL, CRTC1, SOX3, TFE3, ABCA2, SOX9, MEIS1, ZNF331, ARX, PLAGL1, AHRR, HOXA4, HOXA5, HOXA6, HTATSF1, DMD, CASZ1, AGRN, BCOR, RUNX1, RUNX2, RUNX3, ARHGEF10L, ZNF423, MAFG, ASXL2, TAF1, SMAD9, EHMT1,…	553	2601	13528	1.34494	0.191168	0.0131727	0.144098
GOTERM_BP_FAT	GO:0051172~negative regulation of nitrogen compound metabolic process	41	0.624049	8.42e-05	PALM, SBNO2, BCLAF1, DRD4, PRDM16, SOX9, GLI2, KCNIP3, ZGPAT, NR2F2, BCOR, RUNX2, ZNF423, FOXD3, ZBTB7A, NACC2, EHMT1, CTBP2, TBX3, IKZF1, VHL, MSH2, RXRA, KLF11, MECP2, SKI, RB1, NR0B1, MBD1, MXD3, HDAC4, HOXB4, MAPK15, HIPK2, ERN2, CUX2, RBPJ, NFIC, CUX1, TBL1X, ENG	553	519	13528	1.93252	0.19712	0.0128316	0.149111
GOTERM_BP_FAT	GO:0010558~negative regulation of macromolecule biosynthetic process	42	0.639269	0.000127	SBNO2, BCLAF1, PF4, PRDM16, SOX9, GLI2, KCNIP3, ZGPAT, NR2F2, BCOR, RUNX2, LAG3, ZNF423, FOXD3, ZBTB7A, NACC2, EHMT1, CTBP2, IKZF1, TBX3, VHL, RXRA, ELANE, KLF11, MECP2, SKI, RB1, NR0B1, MBD1, MXD3, SIGIRR, HDAC4, HOXB4, MAPK15, HIPK2, ERN2, CUX2, RBPJ, NFIC, CUX1, TBL1X, ENG	553	547	13528	1.87832	0.281837	0.018224	0.224758
GOTERM_BP_FAT	GO:0016481~negative regulation of transcription	37	0.563166	0.000135	SBNO2, BCLAF1, PRDM16, SOX9, GLI2, KCNIP3, ZGPAT, NR2F2, BCOR, RUNX2, ZNF423, FOXD3, ZBTB7A, NACC2, EHMT1, CTBP2, TBX3, IKZF1, VHL, RXRA, KLF11, MECP2, SKI, RB1, NR0B1, MBD1, MXD3, HDAC4, HOXB4, HIPK2, ERN2, CUX2, RBPJ, NFIC, CUX1, TBL1X, ENG	553	459	13528	1.97196	0.297642	0.0184235	0.239849
GOTERM_BP_FAT	GO:0051252~regulation of RNA metabolic process	105	1.59817	0.000155	SLC2A4RG, ZNF57, CASK, FOXO3, ZIC3, CITED1, ZGPAT, GATA4, PLA2G1B, PITX1, PHOX2A, RXRA, MECP2, MED12, HMG20B, NR0B1, ELL3, ASCL2, ZNF589, ZIM2, ZNF41, ADORA2A, CRTC1, TFE3, ABCA2, SOX9, MEIS1, ZNF331, ARX, PLAGL1, AHRR, HOXA4, HOXA5, HOXA6, HNRNPF, HTATSF1, AGRN, BCOR, RUNX1, RUNX2, ARHGEF10L, RUNX3, MAFG, TAF1, EHMT1, SMAD9, IKZF1, GRIN1, KLF11, ESRRG, SKI, NR4A3, HOXB4, HDAC4, NOTCH1, FOXI2, EB…	553	1813	13528	1.41677	0.33201	0.0199719	0.27386
GOTERM_BP_FAT	GO:0006350~transcription	118	1.79604	0.000188	SLC2A4RG, ZNF57, FOXO3, ZIC3, ZXDA, GATA4, PITX1, PHOX2A, RXRA, MED12, MECP2, ZNF503, HMG20B, NR0B1, ELL3, ZNF589, VGLL4, ZIM2, ZNF41, EID3, ELL, CRTC1, SOX3, TFE3, SOX9, MEIS1, DIDO1, ZNF331, ARX, PLAGL1, AHRR, HOXA4, HOXA5, HOXA6, HTATSF1, CASZ1, BCOR, RUNX1, RUNX2, RUNX3, ZNF423, MAFG, ASXL2, TAF1, SMAD9, IKZF1, KLF11, ESRRG, SUV39H1, NR4A3, SAFB2, HOXB4, HDAC4, FOXI2, NOTCH1, EBF4, EBF3, IKBK…	553	2101	13528	1.37393	0.387087	0.0230414	0.332169
GOTERM_BP_FAT	GO:0010629~negative regulation of gene expression	39	0.593607	0.000198	SBNO2, BCLAF1, PRDM16, SOX9, GLI2, KCNIP3, ZGPAT, PIWIL1, NR2F2, BCOR, RUNX2, KCNQ1, ZNF423, FOXD3, ZBTB7A, NACC2, EHMT1, CTBP2, IKZF1, TBX3, VHL, RXRA, KLF11, MECP2, SKI, RB1, NR0B1, MBD1, MXD3, HDAC4, HOXB4, HIPK2, ERN2, CUX2, RBPJ, NFIC, CUX1, TBL1X, ENG	553	504	13528	1.89296	0.403439	0.0232071	0.350486
GOTERM_BP_FAT	GO:0006355~regulation of transcription, DNA-dependent	102	1.55251	0.000257	SLC2A4RG, ZNF57, CASK, FOXO3, ZIC3, CITED1, ZGPAT, GATA4, PLA2G1B, PITX1, PHOX2A, RXRA, MECP2, MED12, HMG20B, NR0B1, ELL3, ASCL2, ZNF589, ZIM2, ZNF41, ADORA2A, CRTC1, TFE3, ABCA2, SOX9, MEIS1, ZNF331, PLAGL1, ARX, AHRR, HOXA4, HOXA5, HOXA6, HTATSF1, AGRN, BCOR, RUNX1, RUNX2, ARHGEF10L, RUNX3, MAFG, TAF1, EHMT1, SMAD9, IKZF1, GRIN1, KLF11, ESRRG, SKI, NR4A3, HOXB4, HDAC4, NOTCH1, FOXI2, EBF4, EBF3…	553	1773	13528	1.40734	0.488993	0.0287682	0.455275
GOTERM_BP_FAT	GO:0045892~negative regulation of transcription, DNA-dependent	30	0.456621	0.00032	SBNO2, SOX9, GLI2, PRDM16, KCNIP3, ZGPAT, NR2F2, BCOR, FOXD3, ZBTB7A, EHMT1, CTBP2, TBX3, IKZF1, VHL, RXRA, KLF11, MECP2, SKI, RB1, NR0B1, HDAC4, HOXB4, HIPK2, CUX2, RBPJ, NFIC, CUX1, TBL1X, ENG	553	356	13528	2.06148	0.565469	0.0341325	0.564897
GOTERM_BP_FAT	GO:0051253~negative regulation of RNA metabolic process	30	0.456621	0.000419	SBNO2, SOX9, GLI2, PRDM16, KCNIP3, ZGPAT, NR2F2, BCOR, FOXD3, ZBTB7A, EHMT1, CTBP2, TBX3, IKZF1, VHL, RXRA, KLF11, MECP2, SKI, RB1, NR0B1, HDAC4, HOXB4, HIPK2, CUX2, RBPJ, NFIC, CUX1, TBL1X, ENG	553	362	13528	2.02731	0.665118	0.0428154	0.740789
GOTERM_BP_FAT	GO:0051056~regulation of small GTPase mediated signal transduction	23	0.350076	0.000661	ARHGEF4, FGD1, OBSCN, ARHGEF6, RGL3, PSD4, CYTH3, RASGEF1C, VAV2, MCF2L, SCRIB, ADAP1, SMAP2, SGSM3, ACAP1, SH2B2, IQSEC3, RASA3, AGAP2, KNDC1, ARHGEF10L, IQSEC2, TBC1D9B	553	252	13528	2.23273	0.82188	0.0642039	1.16579
GOTERM_BP_FAT	GO:0030238~male sex determination	5	0.0761035	0.000719	DHH, AR, SF1, SOX9, NR0B1	553	11	13528	11.1195	0.846971	0.0671616	1.26773
GOTERM_BP_FAT	GO:0010605~negative regulation of macromolecule metabolic process	49	0.745814	0.000804	SBNO2, BCLAF1, PF4, PRDM16, GLI2, SOX9, KCNIP3, ZGPAT, PIWIL1, NR2F2, BCOR, KCNQ1, RUNX2, LAG3, ZNF423, FOXD3, ZBTB7A, ANAPC2, NACC2, CTBP2, EHMT1, TBX3, IKZF1, MSH2, VHL, RXRA, ELANE, KLF11, MECP2, SKI, RB1, NR0B1, MBD1, FLNA, MXD3, SIGIRR, HOXB4, HDAC4, G6PD, HIPK2, MAPK15, ERN2, CUX2, TBL1X, NFIC, CUX1, RBPJ, ENG, UBE2E1	553	734	13528	1.63308	0.877342	0.072202	1.41607
GOTERM_BP_FAT	GO:0007610~behavior	35	0.532725	0.000853	PLXNA3, PDGFB, ADORA2A, SLC6A3, DRD4, ITGB2, PF4, HPRT1, SCRIB, KCNIP3, AZU1, NPAS3, CHD7, MYO15A, CNR2, PLA2G1B, APBA2, ROBO3, ACSL4, GNG7, MAFG, GRIN1, AFF2, NR4A3, NTSR1, CPT1A, PRKAR1B, HIPK2, LTB4R2, CMTM7, UTS2R, CACNA1C, ASIP, ENG, CACNA1A	553	469	13528	1.82559	0.892097	0.0739033	1.50191
GOTERM_BP_FAT	GO:0007626~locomotory behavior	24	0.365297	0.000865	PLXNA3, PDGFB, ADORA2A, SLC6A3, GRIN1, DRD4, ITGB2, PF4, NTSR1, SCRIB, AZU1, NPAS3, CHD7, MYO15A, HIPK2, LTB4R2, PLA2G1B, CMTM7, APBA2, ROBO3, CACNA1C, ENG, CACNA1A, GNG7	553	274	13528	2.14274	0.895453	0.0725076	1.52307
GOTERM_BP_FAT	GO:0002761~regulation of myeloid leukocyte differentiation	8	0.121766	0.00121797	ZBTB7A, IKZF1, TFE3, GNAS, PF4, RB1, RUNX1, PRDM16	553	41	13528	4.77325	0.958347	0.0974477	2.1371
GOTERM_BP_FAT	GO:0000122~negative regulation of transcription from RNA polymerase II promoter	23	0.350076	0.00134665	ZBTB7A, EHMT1, IKZF1, VHL, RXRA, KLF11, MECP2, SKI, RB1, GLI2, NR0B1, PRDM16, KCNIP3, HDAC4, HOXB4, HIPK2, BCOR, CUX1, NR2F2, TBL1X, NFIC, ENG, FOXD3	553	266	13528	2.11522	0.970236	0.10401	2.36037
GOTERM_BP_FAT	GO:0030900~forebrain development	16	0.243531	0.00138444	PLXNA3, TBX3, IKZF1, SOX3, SLC6A3, SLC6A4, GRIN1, GLI2, HPRT1, NR0B1, SRC, ARX, ALDH1A2, NOTCH1, NR2F2, PITX1	553	152	13528	2.57505	0.973032	0.103707	2.42583
GOTERM_BP_FAT	GO:0010551~regulation of specific transcription from RNA polymerase II promoter	12	0.182648	0.00151821	HDAC4, TAF1, NOTCH1, DGKQ, IKZF1, RXRA, TFE3, PLA2G1B, BCOR, TBL1X, ENG, ARHGEF10L	553	94	13528	3.12293	0.980984	0.110009	2.65726
GOTERM_BP_FAT	GO:0032012~regulation of ARF protein signal transduction	8	0.121766	0.00186821	SMAP2, ACAP1, PSD4, CYTH3, IQSEC3, AGAP2, IQSEC2, ADAP1	553	44	13528	4.44781	0.992379	0.130067	3.26033
GOTERM_BP_FAT	GO:0045637~regulation of myeloid cell differentiation	10	0.152207	0.00207734	ZBTB7A, HMGB3, IKZF1, TFE3, GNAS, PF4, RB1, FOXO3, RUNX1, PRDM16	553	70	13528	3.4947	0.995588	0.13985	3.61899
GOTERM_BP_FAT	GO:0016337~cell-cell adhesion	23	0.350076	0.00214098	PCDHA6, PCDHA7, CLDN7, PCDHA8, CLDN9, PCDHA2, PCDHA3, PCDHA4, PCDHA5, ITGB2, PCDHA1, SOX9, CDH3, CDH4, SCRIB, SRC, CHAD, SCARF2, CDH20, CDH24, PCDHB3, NLGN2, CELSR3, PCDH19, COL14A1	553	276	13528	2.03858	0.996264	0.140214	3.72788
GOTERM_BP_FAT	GO:0046578~regulation of Ras protein signal transduction	19	0.289193	0.00242002	ARHGEF4, FGD1, OBSCN, ARHGEF6, PSD4, CYTH3, VAV2, MCF2L, SCRIB, ADAP1, SMAP2, SGSM3, ACAP1, SH2B2, IQSEC3, AGAP2, ARHGEF10L, IQSEC2, TBC1D9B	553	210	13528	2.21331	0.998198	0.1532	4.20397
GOTERM_BP_FAT	GO:0046661~male sex differentiation	10	0.152207	0.00278432	DHH, INSL3, AR, SMAD9, TBX3, MSH2, JAG2, SF1, SOX9, NR0B1	553	73	13528	3.35109	0.999305	0.170102	4.82219
GOTERM_BP_FAT	GO:0032583~regulation of gene-specific transcription	14	0.21309	0.00327238	TAF1, DGKQ, IKZF1, RXRA, TFE3, HDAC4, NOTCH1, GATA4, PLA2G1B, TBL1X, NR2F2, BCOR, ENG, ARHGEF10L	553	134	13528	2.55583	0.999806	0.192416	5.64452
GOTERM_BP_FAT	GO:0007172~signal complex assembly	5	0.0761035	0.00337235	MAPK8IP2, AGRN, FLNA, SRC, CACNA1A	553	16	13528	7.64467	0.999851	0.193359	5.81213
GOTERM_BP_FAT	GO:0021536~diencephalon development	7	0.106545	0.00355106	ARX, ALDH1A2, SLC6A3, SLC6A4, GLI2, NR0B1, PITX1	553	37	13528	4.62812	0.999907	0.1982	6.11108
GOTERM_BP_FAT	GO:0042069~regulation of catecholamine metabolic process	4	0.0608828	0.00472049	VHL, SLC6A3, DRD4, HPRT1	553	9	13528	10.8724	0.999996	0.249474	8.04519
GOTERM_BP_FAT	GO:0046546~development of primary male sexual characteristics	9	0.136986	0.00475975	DHH, INSL3, AR, TBX3, MSH2, JAG2, SF1, SOX9, NR0B1	553	65	13528	3.38717	0.999996	0.246327	8.10946
GOTERM_BP_FAT	GO:0009952~anterior/posterior pattern formation	14	0.21309	0.00476305	ARC, TBX3, ZIC3, ALDH1A2, HOXB4, NOTCH1, WNT3, HOXA4, HOXA5, HOXA6, HIPK2, GATA4, RBPJ, NR2F2	553	140	13528	2.44629	0.999996	0.241721	8.11486
GOTERM_BP_FAT	GO:0007267~cell-cell signaling	39	0.593607	0.00482541	WNT5A, SEPT5, DHH, INSL3, GABRB3, ADORA2A, DRD4, GRIK4, SLC6A4, ITGB2, FGF13, GLI2, WNT3, TNFRSF11A, DMD, GATA4, APBA2, ADRA2C, AGRN, HCN2, AR, DLGAP3, TBX3, DLGAP2, PCDHB3, EFNB1, SLC12A5, GRIN1, NTSR1, GRM3, GRB10, DOC2A, KCNN1, SLC6A5, SH3KBP1, GPR50, CACNA1C, ASIP, CACNA1A	553	600	13528	1.59009	0.999997	0.239852	8.21687
GOTERM_BP_FAT	GO:0008584~male gonad development	8	0.121766	0.00492857	DHH, INSL3, AR, MSH2, JAG2, SF1, SOX9, NR0B1	553	52	13528	3.76353	0.999997	0.239789	8.38537
GOTERM_BP_FAT	GO:0002763~positive regulation of myeloid leukocyte differentiation	5	0.0761035	0.00531455	IKZF1, GNAS, PF4, RB1, RUNX1	553	18	13528	6.79526	0.999999	0.251383	9.01325
GOTERM_BP_FAT	GO:0000904~cell morphogenesis involved in differentiation	20	0.304414	0.00538151	COL18A1, PLXNA3, GDF7, EFNB1, RXRA, MYO7A, CELSR3, GLI2, SOX9, HPRT1, CDH4, CITED1, ARX, NOTCH1, SLITRK4, BCL11B, ROBO3, RUNX3, CACNA1A, NFATC1	553	244	13528	2.00516	0.999999	0.24964	9.12177
GOTERM_BP_FAT	GO:0000902~cell morphogenesis	26	0.395738	0.00594371	PLXNA3, GDF7, ADORA2A, MYO7A, GLI2, SOX9, HPRT1, CDH4, CITED1, SCRIB, ARX, DMD, BCL11B, ROBO3, RUNX3, IDUA, NFATC1, COL18A1, VHL, EFNB1, PCNT, RXRA, CELSR3, NOTCH1, SLITRK4, CACNA1A	553	356	13528	1.78662	1	0.267249	10.028
GOTERM_BP_FAT	GO:0007242~intracellular signaling cascade	70	1.06545	0.00623363	NRTN, GNA11, RGL3, FGF13, RASGEF1C, MCF2L, MAP3K6, HMHA1, GALR1, WNK4, PLA2G1B, GNG4, AGAP2, GNG7, IRAK2, ARHGEF4, IRAK1, AR, AIFM1, RXRA, ARHGEF6, PIK3CD, MED12, RB1, FLNA, CARD10, DOK1, TNS3, CHRM5, SGSM3, ACAP1, HIPK2, CD81, DEF8, RIN2, REM1, PDE9A, GNAS, LRRK1, PMEPA1, WNT5A, ADORA2A, DRD4, STK17B, MYO9B, SRC, ALDH1A2, P2RY6, CNR2, ADRA2A, ADRA2C, SH2B2, SH2B1, RASA3, KNDC1, NFATC1, RAB2A, GD…	553	1256	13528	1.36338	1	0.273683	10.492
GOTERM_BP_FAT	GO:0007530~sex determination	5	0.0761035	0.00651783	DHH, AR, SF1, SOX9, NR0B1	553	19	13528	6.43761	1	0.279611	10.9447
GOTERM_BP_FAT	GO:0007194~negative regulation of adenylate cyclase activity	8	0.121766	0.00673302	PALM, CHRM5, GRM3, GALR1, LTB4R2, DRD4, ADRA2A, FLNA	553	55	13528	3.55824	1	0.282825	11.286
GOTERM_BP_FAT	GO:0051350~negative regulation of lyase activity	8	0.121766	0.00673302	PALM, CHRM5, GRM3, GALR1, LTB4R2, DRD4, ADRA2A, FLNA	553	55	13528	3.55824	1	0.282825	11.286
GOTERM_BP_FAT	GO:0031280~negative regulation of cyclase activity	8	0.121766	0.00673302	PALM, CHRM5, GRM3, GALR1, LTB4R2, DRD4, ADRA2A, FLNA	553	55	13528	3.55824	1	0.282825	11.286
GOTERM_BP_FAT	GO:0030510~regulation of BMP signaling pathway	6	0.0913242	0.0067921	SOST, GPC3, HIPK2, FSTL3, SKI, ENG	553	30	13528	4.89259	1	0.280467	11.3795
GOTERM_BP_FAT	GO:0007167~enzyme linked receptor protein signaling pathway	25	0.380518	0.0070186	REPS2, NRTN, PDGFB, GDF7, LTBP3, ADORA2A, ATP6AP1, CITED1, SRC, SH2B2, AGRN, GNG7, IRAK1, SMAD9, FLT4, DUSP22, SKI, FLNA, LEFTY1, DOK1, GRB10, HIPK2, MAPK8IP2, ENG, CACNA1A	553	342	13528	1.78823	1	0.283934	11.737
GOTERM_BP_FAT	GO:0007156~homophilic cell adhesion	13	0.197869	0.00728778	PCDHA6, PCDHA7, PCDHA8, PCDHA2, PCDHA3, PCDHB3, PCDHA4, PCDHA5, CELSR3, PCDHA1, CDH3, CDH4, PCDH19, CDH20, CDH24	553	131	13528	2.42762	1	0.288689	12.1602
GOTERM_BP_FAT	GO:0030534~adult behavior	10	0.152207	0.00828485	MAFG, CHD7, HIPK2, DRD4, GRIN1, NR4A3, CACNA1C, NTSR1, ASIP, CACNA1A	553	86	13528	2.84453	1	0.316581	13.711
GOTERM_BP_FAT	GO:0015837~amine transport	12	0.182648	0.00878886	CPT1B, CHRM5, SLC7A3, SLC6A8, SLC6A3, SLC6A5, SLC6A4, XK, SLC38A10, SLC6A19, SLC43A2, CACNA1A	553	118	13528	2.48776	1	0.327627	14.485
GOTERM_BP_FAT	GO:0030030~cell projection organization	26	0.395738	0.00890731	FGD1, PLXNA3, NRTN, PDGFB, GDF7, ADORA2A, MYO7A, MTSS1L, GLI2, HPRT1, CDH4, ARX, EFHD1, DMD, BCL11B, ROBO3, SH2B1, RUNX3, EFNB1, PCNT, RXRA, CELSR3, VAV2, NOTCH1, SLITRK4, CACNA1A	553	368	13528	1.72836	1	0.326655	14.666
GOTERM_BP_FAT	GO:0007178~transmembrane receptor protein serine/threonine kinase signaling pathway	11	0.167428	0.00928354	IRAK1, SMAD9, PDGFB, GDF7, LTBP3, HIPK2, DUSP22, SKI, ENG, CITED1, LEFTY1	553	103	13528	2.61255	1	0.333296	15.2384
GOTERM_BP_FAT	GO:0044092~negative regulation of molecular function	24	0.365297	0.0101323	GNAT1, IRAK2, PALM, ANAPC2, IRAK1, ADORA2A, DRD4, DUSP22, RB1, NR0B1, FLNA, SIGIRR, HDAC4, ZGPAT, NOSIP, GRM3, CHRM5, DUSP2, GALR1, LTB4R2, ADRA2A, DUSP9, ENG, UBE2E1	553	334	13528	1.75782	1	0.352997	16.5163
GOTERM_BP_FAT	GO:0045639~positive regulation of myeloid cell differentiation	6	0.0913242	0.0102347	IKZF1, GNAS, PF4, RB1, FOXO3, RUNX1	553	33	13528	4.44781	1	0.351268	16.6693
GOTERM_BP_FAT	GO:0048568~embryonic organ development	15	0.228311	0.010853	MYO7A, NR4A3, GLI2, CITED1, PTPRQ, ALDH1A2, HOXB4, CHD7, HOXA4, HOXA5, HOXA6, MYO15A, GATA4, GNAS, FOXD3	553	172	13528	2.1334	1	0.363478	17.5873
GOTERM_BP_FAT	GO:0042981~regulation of apoptosis	47	0.715373	0.012656	TNFRSF6B, FGD1, BCLAF1, ADORA2A, STK17B, JAG2, PF4, FOXO3, SOX9, SCRIB, MCF2L, SRC, KCNIP3, DPF1, AZU1, PLAGL1, AHRR, BCL11B, TMEM102, HSPE1, RUNX3, COL18A1, ARHGEF4, OBSCN, IRAK1, CARD9, TBX3, AIFM1, VHL, MSH2, ARHGEF6, RXRA, GRIN1, CIDEB, MAL, PIM3, PIM2, VAV2, CARD10, NOTCH1, HIPK2, IKBKG, MPO, AVEN, ERN2, CACNA1A, ALOX12	553	804	13528	1.43005	1	0.404898	20.2098
GOTERM_BP_FAT	GO:0048812~neuron projection morphogenesis	17	0.258752	0.0139286	PLXNA3, GDF7, ADORA2A, EFNB1, RXRA, CELSR3, HPRT1, GLI2, CDH4, ARX, NOTCH1, SLITRK4, BCL11B, DMD, ROBO3, CACNA1A, RUNX3	553	213	13528	1.95244	1	0.430381	22.0134
GOTERM_BP_FAT	GO:0033238~regulation of cellular amine metabolic process	4	0.0608828	0.0142304	VHL, SLC6A3, DRD4, HPRT1	553	13	13528	7.52706	1	0.432411	22.4354
GOTERM_BP_FAT	GO:0043067~regulation of programmed cell death	47	0.715373	0.0147059	TNFRSF6B, FGD1, BCLAF1, ADORA2A, STK17B, JAG2, PF4, FOXO3, SOX9, SCRIB, MCF2L, SRC, KCNIP3, DPF1, AZU1, PLAGL1, AHRR, BCL11B, TMEM102, HSPE1, RUNX3, COL18A1, ARHGEF4, OBSCN, IRAK1, CARD9, TBX3, AIFM1, VHL, MSH2, ARHGEF6, RXRA, GRIN1, CIDEB, MAL, PIM3, PIM2, VAV2, CARD10, NOTCH1, HIPK2, IKBKG, MPO, AVEN, ERN2, CACNA1A, ALOX12	553	812	13528	1.41596	1	0.438241	23.0958
GOTERM_BP_FAT	GO:0045137~development of primary sexual characteristics	12	0.182648	0.0147603	DHH, INSL3, AR, CHD7, TBX3, MSH2, JAG2, SF1, FOXO3, DMC1, SOX9, NR0B1	553	127	13528	2.31146	1	0.434656	23.1711
GOTERM_BP_FAT	GO:0007507~heart development	17	0.258752	0.0151065	TBX3, GNA11, RXRA, TAZ, GLI2, SOX9, ZIC3, ALDH1A2, NOTCH1, CHD7, ZMIZ1, GATA4, ZFPM1, BCOR, RBPJ, ENG, NFATC1	553	215	13528	1.93428	1	0.437486	23.6483
GOTERM_BP_FAT	GO:0010941~regulation of cell death	47	0.715373	0.0156154	TNFRSF6B, FGD1, BCLAF1, ADORA2A, STK17B, JAG2, PF4, FOXO3, SOX9, SCRIB, MCF2L, SRC, KCNIP3, DPF1, AZU1, PLAGL1, AHRR, BCL11B, TMEM102, HSPE1, RUNX3, COL18A1, ARHGEF4, OBSCN, IRAK1, CARD9, TBX3, AIFM1, VHL, MSH2, ARHGEF6, RXRA, GRIN1, CIDEB, MAL, PIM3, PIM2, VAV2, CARD10, NOTCH1, HIPK2, IKBKG, MPO, AVEN, ERN2, CACNA1A, ALOX12	553	815	13528	1.41075	1	0.44366	24.3445
GOTERM_BP_FAT	GO:0045761~regulation of adenylate cyclase activity	10	0.152207	0.0163724	PALM, CHRM5, GRM3, GALR1, ADORA2A, LTB4R2, DRD4, ADRA2A, GNAS, FLNA	553	96	13528	2.54822	1	0.454676	25.3693
KEGG_PATHWAY	hsa00534:Heparan sulfate biosynthesis	5	0.0761035	0.0170163	B3GAT1, B3GALT6, HS6ST2, EXT1, HS3ST3B1	199	26	5085	4.91399	0.907968	0.907968	18.3108
GOTERM_BP_FAT	GO:0046942~carboxylic acid transport	13	0.197869	0.0172103	CPT1B, DRD4, CELSR3, XK, SLC38A10, SLC6A19, SLC23A1, SLC7A3, SLC6A8, SLC6A5, PLA2G1B, CACNA1A, SLC43A2	553	147	13528	2.16339	1	0.466781	26.4882
GOTERM_BP_FAT	GO:0048742~regulation of skeletal muscle fiber development	5	0.0761035	0.0175434	HDAC4, NOTCH1, TBX3, AGRN, MBNL3	553	25	13528	4.89259	1	0.468642	26.9285
GOTERM_BP_FAT	GO:0031175~neuron projection development	19	0.289193	0.0176968	PLXNA3, NRTN, GDF7, ADORA2A, EFNB1, RXRA, CELSR3, HPRT1, GLI2, CDH4, ARX, EFHD1, NOTCH1, SLITRK4, BCL11B, DMD, ROBO3, CACNA1A, RUNX3	553	256	13528	1.81561	1	0.467023	27.1305
GOTERM_BP_FAT	GO:0015849~organic acid transport	13	0.197869	0.0180626	CPT1B, DRD4, CELSR3, XK, SLC38A10, SLC6A19, SLC23A1, SLC7A3, SLC6A8, SLC6A5, PLA2G1B, CACNA1A, SLC43A2	553	148	13528	2.14877	1	0.469448	27.61
GOTERM_BP_FAT	GO:0060485~mesenchyme development	7	0.106545	0.0186315	ALDH1A2, NRTN, NOTCH1, HOXA5, EFNB1, SOX9, NFATC1	553	52	13528	3.29309	1	0.47554	28.3499
GOTERM_BP_FAT	GO:0031279~regulation of cyclase activity	10	0.152207	0.0196565	PALM, CHRM5, GRM3, GALR1, ADORA2A, LTB4R2, DRD4, ADRA2A, GNAS, FLNA	553	99	13528	2.471	1	0.489518	29.6649
GOTERM_BP_FAT	GO:0006836~neurotransmitter transport	9	0.136986	0.0197412	SEPT5, DOC2A, ADORA2A, SLC6A8, SLC6A3, SLC6A5, SLC6A4, SLC6A19, CACNA1A	553	83	13528	2.65261	1	0.486583	29.7725
GOTERM_BP_FAT	GO:0006928~cell motion	30	0.456621	0.0200701	PALM, CTHRC1, PLXNA3, NRTN, PDGFB, GDF7, ITGB2, PF4, GLI2, CDH4, SRC, SCRIB, ARX, AZU1, ADRA2A, PLA2G1B, SH2B1, ROBO3, NR2F2, RUNX3, MSH2, VHL, EFNB1, ELANE, VAV2, LSP1, TNS3, LTB4R2, ENG, ALOX12	553	475	13528	1.54503	1	0.487936	30.189
GOTERM_BP_FAT	GO:0048562~embryonic organ morphogenesis	12	0.182648	0.0201735	HOXB4, CHD7, HOXA4, HOXA5, HOXA6, MYO15A, MYO7A, GATA4, GNAS, NR4A3, GLI2, PTPRQ	553	133	13528	2.20718	1	0.485408	30.3195
GOTERM_BP_FAT	GO:0060326~cell chemotaxis	6	0.0913242	0.020347	AZU1, PDGFB, PLA2G1B, ITGB2, PF4, ENG	553	39	13528	3.76353	1	0.484119	30.5378
GOTERM_BP_FAT	GO:0042127~regulation of cell proliferation	45	0.684932	0.0204584	PDGFB, ADORA2A, ATP6AP1, JAG2, SOX9, GLI2, ARX, ALDH1A2, GPC3, TNFRSF11A, BCL11B, GATA4, PLA2G1B, ADRA2A, DLG3, IL13RA1, RUNX2, RUNX3, COL18A1, MAFG, UBE2A, NACC2, CTBP2, TBX3, VHL, CRIP2, RXRA, FLT4, EFNB1, ELANE, KLF11, SF1, DUSP22, SKI, RB1, HDAC4, TNS3, NOTCH1, ZMIZ1, HIPK2, CD81, UTS2R, ENG, KCTD11, ALOX12	553	787	13528	1.39877	1	0.481816	30.6778
GOTERM_BP_FAT	GO:0007548~sex differentiation	13	0.197869	0.0208096	INSL3, DHH, AR, SMAD9, TBX3, MSH2, SF1, JAG2, FOXO3, NR0B1, SOX9, CHD7, DMC1	553	151	13528	2.10608	1	0.483547	31.1169
GOTERM_BP_FAT	GO:0032989~cellular component morphogenesis	26	0.395738	0.0211312	PLXNA3, GDF7, ADORA2A, MYO7A, GLI2, SOX9, HPRT1, CDH4, CITED1, SCRIB, ARX, DMD, BCL11B, ROBO3, RUNX3, IDUA, NFATC1, COL18A1, VHL, EFNB1, PCNT, RXRA, CELSR3, NOTCH1, SLITRK4, CACNA1A	553	397	13528	1.60211	1	0.48475	31.5169
GOTERM_BP_FAT	GO:0008344~adult locomotory behavior	7	0.106545	0.0220881	CHD7, HIPK2, DRD4, GRIN1, CACNA1C, NTSR1, CACNA1A	553	54	13528	3.17112	1	0.496067	32.694
GOTERM_BP_FAT	GO:0030817~regulation of cAMP biosynthetic process	10	0.152207	0.0220951	PALM, CHRM5, GRM3, GALR1, ADORA2A, LTB4R2, DRD4, ADRA2A, GNAS, FLNA	553	101	13528	2.42207	1	0.492146	32.7025
GOTERM_BP_FAT	GO:0051339~regulation of lyase activity	10	0.152207	0.0220951	PALM, CHRM5, GRM3, GALR1, ADORA2A, LTB4R2, DRD4, ADRA2A, GNAS, FLNA	553	101	13528	2.42207	1	0.492146	32.7025
GOTERM_BP_FAT	GO:0021700~developmental maturation	10	0.152207	0.0220951	REC8, NOTCH1, G6PD, GRIN1, AGRN, FOXO3, DMC1, RUNX2, CACNA1A, RUNX3	553	101	13528	2.42207	1	0.492146	32.7025
GOTERM_BP_FAT	GO:0048732~gland development	12	0.182648	0.022268	ALDH1A2, AR, TBX3, IKZF1, HOXA5, SLC6A3, PAX8, GLI2, NR0B1, APLN, SCRIB, PITX1	553	135	13528	2.17448	1	0.490881	32.9131
GOTERM_BP_FAT	GO:0021548~pons development	3	0.0456621	0.0223488	PHOX2A, GRIN1, CACNA1A	553	6	13528	12.2315	1	0.488215	33.0113
GOTERM_BP_FAT	GO:0060395~SMAD protein signal transduction	3	0.0456621	0.0223488	HIPK2, SKI, CITED1	553	6	13528	12.2315	1	0.488215	33.0113
GOTERM_BP_FAT	GO:0045662~negative regulation of myoblast differentiation	3	0.0456621	0.0223488	NOTCH1, TBX3, MBNL3	553	6	13528	12.2315	1	0.488215	33.0113
GOTERM_BP_FAT	GO:0021953~central nervous system neuron differentiation	6	0.0913242	0.0224981	ARX, PLXNA3, BCL11B, HPRT1, GLI2, CACNA1A	553	40	13528	3.66944	1	0.486651	33.1924
GOTERM_BP_FAT	GO:0048858~cell projection morphogenesis	18	0.273973	0.0232877	PLXNA3, GDF7, ADORA2A, EFNB1, RXRA, PCNT, CELSR3, HPRT1, GLI2, CDH4, ARX, NOTCH1, SLITRK4, BCL11B, DMD, ROBO3, CACNA1A, RUNX3	553	245	13528	1.79728	1	0.494804	34.1426
GOTERM_BP_FAT	GO:0048667~cell morphogenesis involved in neuron differentiation	16	0.243531	0.0244133	PLXNA3, GDF7, EFNB1, RXRA, MYO7A, CELSR3, HPRT1, GLI2, CDH4, ARX, NOTCH1, SLITRK4, BCL11B, ROBO3, CACNA1A, RUNX3	553	209	13528	1.87276	1	0.507545	35.475
GOTERM_BP_FAT	GO:0030814~regulation of cAMP metabolic process	10	0.152207	0.0247434	PALM, CHRM5, GRM3, GALR1, ADORA2A, LTB4R2, DRD4, ADRA2A, GNAS, FLNA	553	103	13528	2.37504	1	0.508476	35.8608
GOTERM_BP_FAT	GO:0048736~appendage development	10	0.152207	0.0247434	WNT5A, ALDH1A2, NOTCH1, CHD7, TBX3, SKI, GNAS, NR2F2, PITX1, IDUA	553	103	13528	2.37504	1	0.508476	35.8608
GOTERM_BP_FAT	GO:0060173~limb development	10	0.152207	0.0247434	WNT5A, ALDH1A2, NOTCH1, CHD7, TBX3, SKI, GNAS, NR2F2, PITX1, IDUA	553	103	13528	2.37504	1	0.508476	35.8608
GOTERM_BP_FAT	GO:0010553~negative regulation of specific transcription from RNA polymerase II promoter	6	0.0913242	0.0247913	HDAC4, IKZF1, RXRA, BCOR, TBL1X, ENG	553	41	13528	3.57994	1	0.50539	35.9167
GOTERM_BP_FAT	GO:0043193~positive regulation of gene-specific transcription	9	0.136986	0.0254323	HDAC4, TAF1, NOTCH1, TFE3, GATA4, PLA2G1B, NR2F2, ENG, ARHGEF10L	553	87	13528	2.53065	1	0.51068	36.6593
GOTERM_BP_FAT	GO:0051148~negative regulation of muscle cell differentiation	4	0.0608828	0.0254512	HDAC4, NOTCH1, TBX3, MBNL3	553	16	13528	6.11573	1	0.507248	36.6811
GOTERM_BP_FAT	GO:0007389~pattern specification process	19	0.289193	0.0257721	ARC, TBX3, EFNB1, GLI2, ZIC3, ALDH1A2, HOXB4, NOTCH1, WNT3, HOXA4, HOXA5, HOXA6, HIPK2, GATA4, BCOR, PLXND1, RBPJ, NR2F2, ENG	553	267	13528	1.74081	1	0.508022	37.0496
GOTERM_BP_FAT	GO:0021983~pituitary gland development	5	0.0761035	0.0258048	ALDH1A2, SLC6A3, GLI2, NR0B1, PITX1	553	28	13528	4.36838	1	0.504859	37.087
GOTERM_BP_FAT	GO:0048598~embryonic morphogenesis	21	0.319635	0.0269046	WNT5A, TBX3, MYO7A, JAG2, SKI, NR4A3, GLI2, PTPRQ, ALDH1A2, HOXB4, NOTCH1, CHD7, WNT3, HOXA4, HOXA5, HOXA6, MYO15A, GATA4, GNAS, TXNRD1, EXT1	553	307	13528	1.67336	1	0.516062	38.3341
GOTERM_BP_FAT	GO:0010552~positive regulation of specific transcription from RNA polymerase II promoter	7	0.106545	0.0280434	HDAC4, TAF1, NOTCH1, TFE3, PLA2G1B, ENG, ARHGEF10L	553	57	13528	3.00422	1	0.52731	39.601
GOTERM_BP_FAT	GO:0048641~regulation of skeletal muscle tissue development	5	0.0761035	0.0289972	HDAC4, NOTCH1, TBX3, AGRN, MBNL3	553	29	13528	4.21775	1	0.535794	40.643
GOTERM_BP_FAT	GO:0003007~heart morphogenesis	8	0.121766	0.0290036	ALDH1A2, CHD7, TBX3, ZMIZ1, RXRA, GATA4, ENG, ZIC3	553	73	13528	2.68087	1	0.532333	40.6499
GOTERM_BP_FAT	GO:0019226~transmission of nerve impulse	23	0.350076	0.0298704	SEPT5, DHH, GABRB3, ADORA2A, DLGAP2, PCDHB3, GRIN1, SLC6A4, SLC12A5, DRD4, GRIK4, MAL, NTSR1, GRM3, CHRM5, DOC2A, KCNN1, DMD, SLC6A5, APBA2, AGRN, CACNA1C, CACNA1A	553	350	13528	1.60756	1	0.539474	41.5822
GOTERM_BP_FAT	GO:0070555~response to interleukin-1	4	0.0608828	0.0299902	IRAK2, HDAC4, IRAK1, SRC	553	17	13528	5.75598	1	0.537442	41.7099
GOTERM_BP_FAT	GO:0006865~amino acid transport	9	0.136986	0.0303892	CPT1B, SLC7A3, SLC6A8, SLC6A5, XK, SLC38A10, SLC6A19, SLC43A2, CACNA1A	553	90	13528	2.44629	1	0.538784	42.1334
GOTERM_BP_FAT	GO:0033327~Leydig cell differentiation	3	0.0456621	0.0304519	DHH, SF1, NR0B1	553	7	13528	10.4841	1	0.536117	42.1997
GOTERM_BP_FAT	GO:0030852~regulation of granulocyte differentiation	3	0.0456621	0.0304519	IKZF1, RUNX1, PRDM16	553	7	13528	10.4841	1	0.536117	42.1997
GOTERM_BP_FAT	GO:0003002~regionalization	15	0.228311	0.0312101	ARC, TBX3, GLI2, ZIC3, ALDH1A2, HOXB4, NOTCH1, WNT3, HOXA4, HOXA5, HOXA6, HIPK2, GATA4, RBPJ, NR2F2	553	197	13528	1.86266	1	0.541651	42.9957
GOTERM_BP_FAT	GO:0048729~tissue morphogenesis	14	0.21309	0.0330957	HOXB4, ALDH1A2, NOTCH1, WNT3, GPC3, TBX3, HOXA5, RXRA, JAG2, TXNRD1, NR4A3, GLI2, RUNX3, SCRIB	553	180	13528	1.90267	1	0.559709	44.9307
GOTERM_BP_FAT	GO:0032990~cell part morphogenesis	18	0.273973	0.033569	PLXNA3, GDF7, ADORA2A, EFNB1, RXRA, PCNT, CELSR3, HPRT1, GLI2, CDH4, ARX, NOTCH1, SLITRK4, BCL11B, DMD, ROBO3, CACNA1A, RUNX3	553	256	13528	1.72005	1	0.561567	45.4066
GOTERM_BP_FAT	GO:0007212~dopamine receptor signaling pathway	4	0.0608828	0.0349253	GNA11, DRD4, GNAS, FLNA	553	18	13528	5.43621	1	0.572835	46.7489
GOTERM_BP_FAT	GO:0035239~tube morphogenesis	11	0.167428	0.0349373	NOTCH1, GPC3, TBX3, HOXA5, GATA4, NR4A3, PLXND1, GLI2, ENG, SCRIB, ZIC3	553	127	13528	2.11884	1	0.569646	46.7606
GOTERM_BP_FAT	GO:0007179~transforming growth factor beta receptor signaling pathway	7	0.106545	0.0349711	SMAD9, PDGFB, LTBP3, DUSP22, ENG, CITED1, LEFTY1	553	60	13528	2.85401	1	0.566722	46.7937
GOTERM_BP_FAT	GO:0043086~negative regulation of catalytic activity	19	0.289193	0.0353045	GNAT1, PALM, ANAPC2, ADORA2A, DRD4, DUSP22, RB1, FLNA, ZGPAT, NOSIP, CHRM5, GRM3, DUSP2, GALR1, LTB4R2, ADRA2A, DUSP9, ENG, UBE2E1	553	277	13528	1.67796	1	0.566972	47.1185
GOTERM_BP_FAT	GO:0043433~negative regulation of transcription factor activity	6	0.0913242	0.0354361	IRAK2, HDAC4, IRAK1, NR0B1, FLNA, SIGIRR	553	45	13528	3.26172	1	0.565124	47.2463
GOTERM_BP_FAT	GO:0030802~regulation of cyclic nucleotide biosynthetic process	10	0.152207	0.0357805	PALM, CHRM5, GRM3, GALR1, ADORA2A, LTB4R2, DRD4, ADRA2A, GNAS, FLNA	553	110	13528	2.2239	1	0.565501	47.5792
GOTERM_BP_FAT	GO:0030808~regulation of nucleotide biosynthetic process	10	0.152207	0.0357805	PALM, CHRM5, GRM3, GALR1, ADORA2A, LTB4R2, DRD4, ADRA2A, GNAS, FLNA	553	110	13528	2.2239	1	0.565501	47.5792
GOTERM_BP_FAT	GO:0030182~neuron differentiation	27	0.410959	0.0360548	PLXNA3, NRTN, GDF7, ADORA2A, MYO7A, NNAT, JAG2, GLI2, HPRT1, CDH4, ARX, ALDH1A2, EFHD1, DMD, BCL11B, ROBO3, AGRN, RUNX3, GNAT1, PHOX2A, EFNB1, RXRA, CELSR3, NOTCH1, SLITRK4, CUX1, CACNA1A	553	438	13528	1.50799	1	0.565154	47.8429
GOTERM_BP_FAT	GO:0007270~nerve-nerve synaptic transmission	5	0.0761035	0.036055	GABRB3, ADORA2A, DLGAP2, GRIN1, CACNA1A	553	31	13528	3.94563	1	0.562023	47.843
GOTERM_BP_FAT	GO:0035295~tube development	16	0.243531	0.0362682	WNT5A, TBX3, NR4A3, GLI2, ZIC3, SCRIB, TNS3, ALDH1A2, NOTCH1, GPC3, HOXA5, GATA4, CUX1, PLXND1, ENG, ADAMTS2	553	220	13528	1.77912	1	0.561092	48.0472
GOTERM_BP_FAT	GO:0007268~synaptic transmission	20	0.304414	0.0367486	SEPT5, GABRB3, ADORA2A, DLGAP2, PCDHB3, GRIN1, SLC6A4, SLC12A5, DRD4, GRIK4, NTSR1, GRM3, DOC2A, KCNN1, DMD, SLC6A5, APBA2, AGRN, CACNA1C, CACNA1A	553	298	13528	1.64181	1	0.562862	48.5043
GOTERM_BP_FAT	GO:0001501~skeletal system development	21	0.319635	0.0379887	WNT5A, TBX3, LTBP3, GNA11, JAG2, GLI2, SOX9, CHAD, HDAC4, HOXB4, TNFRSF11A, CHD7, SOST, HOXA4, HOXA5, HOXA6, GNAS, EXT1, RUNX2, PITX1, IDUA	553	319	13528	1.61041	1	0.572065	49.6669
GOTERM_BP_FAT	GO:0048666~neuron development	22	0.334855	0.0380938	GNAT1, NRTN, PLXNA3, GDF7, ADORA2A, EFNB1, RXRA, MYO7A, CELSR3, GLI2, HPRT1, CDH4, ARX, EFHD1, NOTCH1, SLITRK4, BCL11B, DMD, AGRN, ROBO3, CACNA1A, RUNX3	553	339	13528	1.58756	1	0.57005	49.7643
GOTERM_BP_FAT	GO:0000165~MAPKKK cascade	14	0.21309	0.0384862	WNT5A, NRTN, ARHGEF6, DRD4, DUSP22, FGF13, MAP3K6, DUSP2, CD81, MAPK8IP2, PLA2G1B, ADRA2A, ADRA2C, DUSP9	553	184	13528	1.86131	1	0.570831	50.1263
GOTERM_BP_FAT	GO:0008406~gonad development	10	0.152207	0.0394697	DHH, INSL3, AR, MSH2, JAG2, SF1, FOXO3, DMC1, SOX9, NR0B1	553	112	13528	2.18419	1	0.577197	51.0229
GOTERM_BP_FAT	GO:0043113~receptor clustering	3	0.0456621	0.039521	AGRN, FLNA, CACNA1A	553	8	13528	9.1736	1	0.574709	51.0692
GOTERM_BP_FAT	GO:0042053~regulation of dopamine metabolic process	3	0.0456621	0.039521	SLC6A3, DRD4, HPRT1	553	8	13528	9.1736	1	0.574709	51.0692
GOTERM_BP_FAT	GO:0051153~regulation of striated muscle cell differentiation	5	0.0761035	0.0399231	HDAC4, NOTCH1, TBX3, AGRN, MBNL3	553	32	13528	3.82233	1	0.575521	51.431
GOTERM_BP_FAT	GO:0001975~response to amphetamine	4	0.0608828	0.0402517	ADORA2A, DRD4, GRIN1, HPRT1	553	19	13528	5.15009	1	0.575644	51.7249
KEGG_PATHWAY	hsa04020:Calcium signaling pathway	13	0.197869	0.040724	PHKA2, SLC25A5, ADORA2A, GNA11, GRIN1, NTSR1, CHRM5, ATP2B4, LTB4R2, RYR1, GNAS, CACNA1C, CACNA1A	199	176	5085	1.88742	0.996909	0.944399	38.7339
GOTERM_BP_FAT	GO:0030799~regulation of cyclic nucleotide metabolic process	10	0.152207	0.0414077	PALM, CHRM5, GRM3, GALR1, ADORA2A, LTB4R2, DRD4, ADRA2A, GNAS, FLNA	553	113	13528	2.16486	1	0.583273	52.7453
GOTERM_BP_FAT	GO:0009719~response to endogenous stimulus	25	0.380518	0.0435905	DHH, AR, PDGFB, ADORA2A, MSH2, SLC9A3, RXRA, DRD4, GRIN1, ABCA2, NR4A3, HPRT1, NR0B1, SRC, CITED1, ALDH1A2, GRB10, PRKAR1B, MAPK15, PLA2G1B, GNAS, SH2B2, GNG4, ASIP, GNG7	553	405	13528	1.51006	1	0.599582	54.6167
GOTERM_BP_FAT	GO:0022610~biological adhesion	39	0.593607	0.0441798	PCDHA6, PCDHA7, DCBLD1, CLDN7, PCDHA8, CLDN9, PCDHA2, PCDHA3, PCDHA4, PCDHA5, CASK, ITGB2, IL32, PCDHA1, SOX9, CDH3, CDH4, SCRIB, SRC, SCARF2, CHAD, PVRL4, CDH20, SRPX, RPSAP58, KIRREL2, CDH24, COL18A1, MAGI1, PCDHB3, EFNB1, CELSR3, PTPRS, NLGN2, PCDH19, MUC4, COL14A1, PKP3, CPXM1, CD99L2, ENG	553	701	13528	1.36099	1	0.601741	55.1098
GOTERM_BP_FAT	GO:0032582~negative regulation of gene-specific transcription	6	0.0913242	0.0450188	HDAC4, IKZF1, RXRA, BCOR, TBL1X, ENG	553	48	13528	3.05787	1	0.605947	55.8032
GOTERM_BP_FAT	GO:0007155~cell adhesion	39	0.593607	0.045395	PCDHA6, PCDHA7, DCBLD1, CLDN7, PCDHA8, CLDN9, PCDHA2, PCDHA3, PCDHA4, PCDHA5, CASK, ITGB2, IL32, PCDHA1, SOX9, CDH3, CDH4, SCRIB, SRC, SCARF2, CHAD, PVRL4, CDH20, SRPX, RPSAP58, KIRREL2, CDH24, COL18A1, MAGI1, PCDHB3, EFNB1, CELSR3, PTPRS, NLGN2, PCDH19, MUC4, COL14A1, PKP3, CPXM1, CD99L2, ENG	553	700	13528	1.36293	1	0.606239	56.1108
GOTERM_BP_FAT	GO:0006140~regulation of nucleotide metabolic process	10	0.152207	0.0476038	PALM, CHRM5, GRM3, GALR1, ADORA2A, LTB4R2, DRD4, ADRA2A, GNAS, FLNA	553	116	13528	2.10887	1	0.621301	57.8765
GOTERM_BP_FAT	GO:0043065~positive regulation of apoptosis	26	0.395738	0.0482622	FGD1, BCLAF1, ADORA2A, STK17B, FOXO3, SCRIB, MCF2L, SRC, DPF1, PLAGL1, AHRR, RUNX3, COL18A1, ARHGEF4, OBSCN, AIFM1, ARHGEF6, RXRA, GRIN1, CIDEB, MAL, VAV2, NOTCH1, HIPK2, IKBKG, ERN2	553	430	13528	1.47915	1	0.623682	58.3897
GOTERM_BP_FAT	GO:0048754~branching morphogenesis of a tube	7	0.106545	0.0487911	NOTCH1, GPC3, TBX3, HOXA5, PLXND1, GLI2, ENG	553	65	13528	2.63447	1	0.625017	58.7977
GOTERM_BP_FAT	GO:0048232~male gamete generation	20	0.304414	0.0488729	INSL3, DHH, ZNF541, MSH2, SOX3, SLC2A14, SOX30, JAG2, CETN2, MTL5, MOV10L1, ELL3, NR0B1, GGN, DAZAP1, NOTCH1, REC8, PIWIL1, DMC1, ADAMTS2	553	308	13528	1.5885	1	0.622894	58.8605
GOTERM_BP_FAT	GO:0007283~spermatogenesis	20	0.304414	0.0488729	INSL3, DHH, ZNF541, MSH2, SOX3, SLC2A14, SOX30, JAG2, CETN2, MTL5, MOV10L1, ELL3, NR0B1, GGN, DAZAP1, NOTCH1, REC8, PIWIL1, DMC1, ADAMTS2	553	308	13528	1.5885	1	0.622894	58.8605
GOTERM_BP_FAT	GO:0035107~appendage morphogenesis	9	0.136986	0.0491222	WNT5A, ALDH1A2, NOTCH1, CHD7, TBX3, SKI, GNAS, PITX1, IDUA	553	99	13528	2.2239	1	0.622078	59.0512
GOTERM_BP_FAT	GO:0035108~limb morphogenesis	9	0.136986	0.0491222	WNT5A, ALDH1A2, NOTCH1, CHD7, TBX3, SKI, GNAS, PITX1, IDUA	553	99	13528	2.2239	1	0.622078	59.0512
GOTERM_BP_FAT	GO:0017158~regulation of calcium ion-dependent exocytosis	3	0.0456621	0.049464	DOC2A, RPH3AL, CACNA1A	553	9	13528	8.15431	1	0.62198	59.3113
GOTERM_BP_FAT	GO:0007243~protein kinase cascade	23	0.350076	0.049917	WNT5A, IRAK2, IRAK1, NRTN, DGKQ, ARHGEF6, DRD4, STK17B, DUSP22, FGF13, SRC, CARD10, DOK1, MAP3K6, DUSP2, WNK4, CD81, IKBKG, MAPK8IP2, PLA2G1B, ADRA2A, ADRA2C, DUSP9	553	370	13528	1.52067	1	0.622725	59.6537
GOTERM_BP_FAT	GO:0033674~positive regulation of kinase activity	16	0.243531	0.0517177	AZU1, IRAK1, MAP3K6, DGKQ, PDGFB, ADORA2A, PRKAR1B, ELANE, IKBKG, DRD4, CD81, ADRA2A, PLA2G1B, ADRA2C, VAV2, CARD10	553	231	13528	1.6944	1	0.633432	60.9879
GOTERM_BP_FAT	GO:0043068~positive regulation of programmed cell death	26	0.395738	0.0518629	FGD1, BCLAF1, ADORA2A, STK17B, FOXO3, SCRIB, MCF2L, SRC, DPF1, PLAGL1, AHRR, RUNX3, COL18A1, ARHGEF4, OBSCN, AIFM1, ARHGEF6, RXRA, GRIN1, CIDEB, MAL, VAV2, NOTCH1, HIPK2, IKBKG, ERN2	553	433	13528	1.46891	1	0.631835	61.0936
KEGG_PATHWAY	hsa00532:Chondroitin sulfate biosynthesis	4	0.0608828	0.0519427	B3GAT1, B3GALT6, CHST7, CHST15	199	22	5085	4.64596	0.999397	0.915536	46.6647
GOTERM_BP_FAT	GO:0070304~positive regulation of stress-activated protein kinase signaling pathway	4	0.0608828	0.0520506	CARD9, HIPK2, MAPK8IP2, DUSP22	553	21	13528	4.65961	1	0.630563	61.23
GOTERM_BP_FAT	GO:0030514~negative regulation of BMP signaling pathway	4	0.0608828	0.0520506	SOST, HIPK2, FSTL3, SKI	553	21	13528	4.65961	1	0.630563	61.23
GOTERM_BP_FAT	GO:0016202~regulation of striated muscle tissue development	6	0.0913242	0.0521866	HDAC4, NOTCH1, TBX3, GATA4, AGRN, MBNL3	553	50	13528	2.93555	1	0.628931	61.3284
GOTERM_BP_FAT	GO:0043009~chordate embryonic development	21	0.319635	0.0522651	MAFG, INSL3, AR, TBX3, MSH2, ELL, GLI2, CITED1, ASCL2, ALDH1A2, HOXB4, CHD7, HOXA4, HOXA5, ZMIZ1, HOXA6, GATA4, APBA2, GNAS, RBPJ, FOXD3	553	331	13528	1.55203	1	0.626899	61.3851
GOTERM_BP_FAT	GO:0010942~positive regulation of cell death	26	0.395738	0.0537918	FGD1, BCLAF1, ADORA2A, STK17B, FOXO3, SCRIB, MCF2L, SRC, DPF1, PLAGL1, AHRR, RUNX3, COL18A1, ARHGEF4, OBSCN, AIFM1, ARHGEF6, RXRA, GRIN1, CIDEB, MAL, VAV2, NOTCH1, HIPK2, IKBKG, ERN2	553	435	13528	1.46215	1	0.635203	62.4731
GOTERM_BP_FAT	GO:0008284~positive regulation of cell proliferation	25	0.380518	0.0538713	COL18A1, UBE2A, NACC2, PDGFB, TBX3, CRIP2, FLT4, EFNB1, ATP6AP1, ELANE, GLI2, HDAC4, ALDH1A2, TNS3, NOTCH1, TNFRSF11A, ZMIZ1, HIPK2, CD81, PLA2G1B, ADRA2A, UTS2R, IL13RA1, RUNX2, ALOX12	553	414	13528	1.47723	1	0.633198	62.5289
GOTERM_BP_FAT	GO:0043392~negative regulation of DNA binding	6	0.0913242	0.0560058	IRAK2, HDAC4, IRAK1, NR0B1, FLNA, SIGIRR	553	51	13528	2.87799	1	0.645355	63.9994
GOTERM_BP_FAT	GO:0014031~mesenchymal cell development	6	0.0913242	0.0560058	ALDH1A2, NRTN, NOTCH1, EFNB1, SOX9, NFATC1	553	51	13528	2.87799	1	0.645355	63.9994
GOTERM_BP_FAT	GO:0048634~regulation of muscle development	6	0.0913242	0.0560058	HDAC4, NOTCH1, TBX3, GATA4, AGRN, MBNL3	553	51	13528	2.87799	1	0.645355	63.9994
GOTERM_BP_FAT	GO:0048762~mesenchymal cell differentiation	6	0.0913242	0.0560058	ALDH1A2, NRTN, NOTCH1, EFNB1, SOX9, NFATC1	553	51	13528	2.87799	1	0.645355	63.9994
GOTERM_BP_FAT	GO:0009792~embryonic development ending in birth or egg hatching	21	0.319635	0.0560741	MAFG, INSL3, AR, TBX3, MSH2, ELL, GLI2, CITED1, ASCL2, ALDH1A2, HOXB4, CHD7, HOXA4, HOXA5, ZMIZ1, HOXA6, GATA4, APBA2, GNAS, RBPJ, FOXD3	553	334	13528	1.53809	1	0.64329	64.0456
GOTERM_BP_FAT	GO:0001701~in utero embryonic development	13	0.197869	0.0568185	MAFG, ASCL2, INSL3, AR, CHD7, TBX3, ELL, MSH2, ZMIZ1, GATA4, APBA2, CITED1, FOXD3	553	176	13528	1.80692	1	0.645772	64.5449
GOTERM_BP_FAT	GO:0048565~gut development	5	0.0761035	0.0576584	ALDH1A2, NOTCH1, RXRA, GATA4, GLI2	553	36	13528	3.39763	1	0.648836	65.1004
GOTERM_BP_FAT	GO:0001947~heart looping	4	0.0608828	0.0585057	TBX3, GATA4, ENG, ZIC3	553	22	13528	4.44781	1	0.651886	65.6525
GOTERM_BP_FAT	GO:0007628~adult walking behavior	4	0.0608828	0.0585057	CHD7, HIPK2, CACNA1C, CACNA1A	553	22	13528	4.44781	1	0.651886	65.6525
GOTERM_BP_FAT	GO:0051101~regulation of DNA binding	10	0.152207	0.0592398	IRAK2, HDAC4, IRAK1, HIPK2, PLA2G1B, SKI, NR0B1, NR2F2, FLNA, SIGIRR	553	121	13528	2.02173	1	0.654151	66.1241
GOTERM_BP_FAT	GO:0043549~regulation of kinase activity	22	0.334855	0.0597571	ANAPC2, IRAK1, DGKQ, PDGFB, ADORA2A, ELANE, DRD4, DUSP22, RB1, VAV2, CARD10, AZU1, ZGPAT, MAP3K6, DUSP2, PRKAR1B, CD81, IKBKG, PLA2G1B, ADRA2A, ADRA2C, DUSP9	553	357	13528	1.50752	1	0.655003	66.4528
GOTERM_BP_FAT	GO:0016477~cell migration	18	0.273973	0.0600267	CTHRC1, NRTN, PDGFB, VHL, EFNB1, ELANE, ITGB2, PF4, VAV2, SRC, SCRIB, ARX, AZU1, TNS3, LTB4R2, PLA2G1B, NR2F2, ENG	553	276	13528	1.59541	1	0.654284	66.6229
GOTERM_BP_FAT	GO:0045073~regulation of chemokine biosynthetic process	3	0.0456621	0.0601947	AZU1, ELANE, SIGIRR	553	10	13528	7.33888	1	0.652935	66.7285
GOTERM_BP_FAT	GO:0048567~ectodermal gut morphogenesis	3	0.0456621	0.0601947	NOTCH1, GATA4, GLI2	553	10	13528	7.33888	1	0.652935	66.7285
GOTERM_BP_FAT	GO:0060134~prepulse inhibition	3	0.0456621	0.0601947	ADORA2A, SLC6A3, GRIN1	553	10	13528	7.33888	1	0.652935	66.7285
GOTERM_BP_FAT	GO:0007439~ectodermal gut development	3	0.0456621	0.0601947	NOTCH1, GATA4, GLI2	553	10	13528	7.33888	1	0.652935	66.7285
GOTERM_BP_FAT	GO:0043550~regulation of lipid kinase activity	3	0.0456621	0.0601947	CD81, RB1, VAV2	553	10	13528	7.33888	1	0.652935	66.7285
KEGG_PATHWAY	hsa05217:Basal cell carcinoma	6	0.0913242	0.0614897	WNT5A, FZD10, WNT3, APC2, GLI2, FZD7	199	55	5085	2.78757	0.999852	0.889781	52.6612
GOTERM_BP_FAT	GO:0035270~endocrine system development	7	0.106545	0.0619639	ALDH1A2, HOXA5, SLC6A3, PAX8, GLI2, NR0B1, PITX1	553	69	13528	2.48175	1	0.661517	67.8214
GOTERM_BP_FAT	GO:0030595~leukocyte chemotaxis	5	0.0761035	0.0626523	AZU1, PDGFB, PLA2G1B, ITGB2, PF4	553	37	13528	3.3058	1	0.663328	68.2375
GOTERM_BP_FAT	GO:0043405~regulation of MAP kinase activity	11	0.167428	0.062918	MAP3K6, DUSP2, PDGFB, CD81, DRD4, ELANE, ADRA2A, PLA2G1B, DUSP22, ADRA2C, DUSP9	553	141	13528	1.90846	1	0.662573	68.3967
GOTERM_BP_FAT	GO:0006917~induction of apoptosis	20	0.304414	0.0658321	ARHGEF4, FGD1, OBSCN, BCLAF1, ADORA2A, AIFM1, ARHGEF6, CIDEB, STK17B, MAL, FOXO3, VAV2, MCF2L, DPF1, PLAGL1, AHRR, HIPK2, IKBKG, ERN2, RUNX3	553	320	13528	1.52893	1	0.677362	70.0941
GOTERM_BP_FAT	GO:0051347~positive regulation of transferase activity	16	0.243531	0.0673628	AZU1, IRAK1, MAP3K6, DGKQ, PDGFB, ADORA2A, PRKAR1B, ELANE, IKBKG, DRD4, CD81, ADRA2A, PLA2G1B, ADRA2C, VAV2, CARD10	553	240	13528	1.63086	1	0.683723	70.951
GOTERM_BP_FAT	GO:0012502~induction of programmed cell death	20	0.304414	0.0676161	ARHGEF4, FGD1, OBSCN, BCLAF1, ADORA2A, AIFM1, ARHGEF6, CIDEB, STK17B, MAL, FOXO3, VAV2, MCF2L, DPF1, PLAGL1, AHRR, HIPK2, IKBKG, ERN2, RUNX3	553	321	13528	1.52417	1	0.682841	71.0905
GOTERM_BP_FAT	GO:0003006~reproductive developmental process	17	0.258752	0.0710253	INSL3, DHH, AR, SMAD9, TBX3, MSH2, SOX3, SF1, JAG2, MOV10L1, FOXO3, SOX9, NR0B1, REC8, CHD7, PIWIL1, DMC1	553	262	13528	1.58729	1	0.699072	72.908
GOTERM_BP_FAT	GO:0045661~regulation of myoblast differentiation	3	0.0456621	0.0716327	NOTCH1, TBX3, MBNL3	553	11	13528	6.67171	1	0.700014	73.2203
GOTERM_BP_FAT	GO:0040007~growth	13	0.197869	0.0717408	AR, PDGFB, GDF7, RXRA, FHL1, FOXO3, GLI2, LEFTY1, NOTCH1, HOXA5, ZMIZ1, APBA2, CACNA1A	553	183	13528	1.7378	1	0.698342	73.2755
KEGG_PATHWAY	hsa04080:Neuroactive ligand-receptor interaction	16	0.243531	0.0724448	GABRB3, ADORA2A, DRD4, GRIK4, GRIN1, NTSR1, CHRM5, P2RY6, GRM3, GALR1, LTB4R2, CNR2, ADRA2A, GPR50, ADRA2C, UTS2R	199	256	5085	1.59705	0.999971	0.876392	58.7782
GOTERM_BP_FAT	GO:0048608~reproductive structure development	10	0.152207	0.0725608	DHH, INSL3, AR, MSH2, JAG2, SF1, FOXO3, DMC1, SOX9, NR0B1	553	126	13528	1.9415	1	0.700383	73.6909
GOTERM_BP_FAT	GO:0045859~regulation of protein kinase activity	21	0.319635	0.0731798	ANAPC2, IRAK1, DGKQ, PDGFB, ADORA2A, ELANE, DRD4, DUSP22, RB1, CARD10, AZU1, ZGPAT, MAP3K6, DUSP2, PRKAR1B, CD81, IKBKG, PLA2G1B, ADRA2A, ADRA2C, DUSP9	553	345	13528	1.48905	1	0.70136	74.0005
GOTERM_BP_FAT	GO:0045860~positive regulation of protein kinase activity	15	0.228311	0.0731966	AZU1, IRAK1, MAP3K6, DGKQ, PDGFB, ADORA2A, PRKAR1B, ELANE, IKBKG, DRD4, CD81, ADRA2A, PLA2G1B, ADRA2C, CARD10	553	223	13528	1.64549	1	0.699251	74.0088
GOTERM_BP_FAT	GO:0033555~multicellular organismal response to stress	5	0.0761035	0.0732969	DRD4, ADRA2A, CACNA1A, GNG7, KCNIP3	553	39	13528	3.13627	1	0.697581	74.0586
GOTERM_BP_FAT	GO:0051147~regulation of muscle cell differentiation	5	0.0761035	0.0732969	HDAC4, NOTCH1, TBX3, AGRN, MBNL3	553	39	13528	3.13627	1	0.697581	74.0586
GOTERM_BP_FAT	GO:0017015~regulation of transforming growth factor beta receptor signaling pathway	5	0.0761035	0.0732969	HIPK2, SKI, PRDM16, ENG, CITED1	553	39	13528	3.13627	1	0.697581	74.0586
GOTERM_BP_FAT	GO:0014075~response to amine stimulus	5	0.0761035	0.0732969	ADORA2A, MSH2, DRD4, GRIN1, HPRT1	553	39	13528	3.13627	1	0.697581	74.0586
GOTERM_BP_FAT	GO:0060541~respiratory system development	9	0.136986	0.0740896	WNT5A, TNS3, ALDH1A2, NOTCH1, CHD7, HOXA5, CUX1, GLI2, ADAMTS2	553	108	13528	2.03858	1	0.699451	74.4492
GOTERM_BP_FAT	GO:0021626~central nervous system maturation	2	0.0304414	0.0799464	GRIN1, CACNA1A	553	2	13528	24.4629	1	0.72569	77.1674
GOTERM_BP_FAT	GO:0021578~hindbrain maturation	2	0.0304414	0.0799464	GRIN1, CACNA1A	553	2	13528	24.4629	1	0.72569	77.1674
GOTERM_BP_FAT	GO:0051216~cartilage development	7	0.106545	0.0811108	WNT5A, HOXA5, GNAS, SOX9, RUNX2, PITX1, CHAD	553	74	13528	2.31406	1	0.728932	77.6742
GOTERM_BP_FAT	GO:0007498~mesoderm development	7	0.106545	0.0811108	WNT3, TBX3, IKZF1, TXNRD1, NR4A3, EXT1, MEST	553	74	13528	2.31406	1	0.728932	77.6742
GOTERM_BP_FAT	GO:0001763~morphogenesis of a branching structure	7	0.106545	0.0811108	NOTCH1, GPC3, TBX3, HOXA5, PLXND1, GLI2, ENG	553	74	13528	2.31406	1	0.728932	77.6742
GOTERM_BP_FAT	GO:0050900~leukocyte migration	6	0.0913242	0.0821934	AZU1, PDGFB, ELANE, PLA2G1B, ITGB2, PF4	553	57	13528	2.57505	1	0.731738	78.1359
GOTERM_BP_FAT	GO:0051338~regulation of transferase activity	22	0.334855	0.0835712	ANAPC2, IRAK1, DGKQ, PDGFB, ADORA2A, ELANE, DRD4, DUSP22, RB1, VAV2, CARD10, AZU1, ZGPAT, MAP3K6, DUSP2, PRKAR1B, CD81, IKBKG, PLA2G1B, ADRA2A, ADRA2C, DUSP9	553	372	13528	1.44673	1	0.73579	78.7105
GOTERM_BP_FAT	GO:0048566~embryonic gut development	3	0.0456621	0.0837026	ALDH1A2, GATA4, GLI2	553	12	13528	6.11573	1	0.734315	78.7645
GOTERM_BP_FAT	GO:0048469~cell maturation	7	0.106545	0.0852953	REC8, G6PD, AGRN, FOXO3, DMC1, RUNX2, RUNX3	553	75	13528	2.28321	1	0.739202	79.4094
GOTERM_BP_FAT	GO:0048705~skeletal system morphogenesis	9	0.136986	0.087264	HOXB4, HOXA4, HOXA5, HOXA6, GNAS, SOX9, RUNX2, CHAD, IDUA	553	112	13528	1.96577	1	0.745532	80.1809
GOTERM_BP_FAT	GO:0048146~positive regulation of fibroblast proliferation	4	0.0608828	0.0877769	PDGFB, ZMIZ1, PLA2G1B, UTS2R	553	26	13528	3.76353	1	0.745673	80.3774
GOTERM_BP_FAT	GO:0035137~hindlimb morphogenesis	4	0.0608828	0.0877769	NOTCH1, CHD7, GNAS, PITX1	553	26	13528	3.76353	1	0.745673	80.3774
GOTERM_BP_FAT	GO:0051100~negative regulation of binding	6	0.0913242	0.0921448	IRAK2, HDAC4, IRAK1, NR0B1, FLNA, SIGIRR	553	59	13528	2.48776	1	0.761284	81.9778
GOTERM_BP_FAT	GO:0001556~oocyte maturation	3	0.0456621	0.0963339	REC8, FOXO3, DMC1	553	13	13528	5.64529	1	0.775197	83.3964
GOTERM_BP_FAT	GO:0007250~activation of NF-kappaB-inducing kinase activity	3	0.0456621	0.0963339	IRAK1, IKBKG, CARD10	553	13	13528	5.64529	1	0.775197	83.3964
GOTERM_BP_FAT	GO:0043576~regulation of respiratory gaseous exchange	3	0.0456621	0.0963339	PHOX2A, GRIN1, NLGN2	553	13	13528	5.64529	1	0.775197	83.3964
GOTERM_BP_FAT	GO:0021522~spinal cord motor neuron differentiation	3	0.0456621	0.0963339	PHOX2A, GLI2, CACNA1A	553	13	13528	5.64529	1	0.775197	83.3964
GOTERM_BP_FAT	GO:0007409~axonogenesis	13	0.197869	0.097099	ARX, SLITRK4, PLXNA3, NOTCH1, GDF7, EFNB1, BCL11B, RXRA, CELSR3, ROBO3, GLI2, CDH4, RUNX3	553	193	13528	1.64776	1	0.7761	83.6438
GOTERM_BP_FAT	GO:0006793~phosphorus metabolic process	49	0.745814	0.0971906	ALPPL2, NRBP1, GDF7, ATP6AP1, CASK, MAP3K6, WNK4, PLA2G1B, IRAK2, IRAK1, CSNK1G2, PNCK, PTPRN2, TAZ, PIK3CD, PTPRS, PIM3, PIM2, PTPRQ, TPTE, MAST3, MAP3K15, HIPK2, CD81, ERN2, LRRK1, DRD4, STK17B, SRC, MTM1, SBK1, PTK6, ADRA2A, LMTK3, ADRA2C, OBSCN, TAF1, MSH2, PDK3, FLT4, DUSP22, NADK, NDUFA1, DUSP2, PRKAR1B, MAPK15, GK, PGK1, DUSP9	553	973	13528	1.23195	1	0.774554	83.6732
GOTERM_BP_FAT	GO:0006796~phosphate metabolic process	49	0.745814	0.0971906	ALPPL2, NRBP1, GDF7, ATP6AP1, CASK, MAP3K6, WNK4, PLA2G1B, IRAK2, IRAK1, CSNK1G2, PNCK, PTPRN2, TAZ, PIK3CD, PTPRS, PIM3, PIM2, PTPRQ, TPTE, MAST3, MAP3K15, HIPK2, CD81, ERN2, LRRK1, DRD4, STK17B, SRC, MTM1, SBK1, PTK6, ADRA2A, LMTK3, ADRA2C, OBSCN, TAF1, MSH2, PDK3, FLT4, DUSP22, NADK, NDUFA1, DUSP2, PRKAR1B, MAPK15, GK, PGK1, DUSP9	553	973	13528	1.23195	1	0.774554	83.6732
GOTERM_BP_FAT	GO:0030902~hindbrain development	6	0.0913242	0.0973424	PHOX2A, ALDH1A2, SMAD9, GRIN1, GLI2, CACNA1A	553	60	13528	2.44629	1	0.773234	83.7218
GOTERM_BP_FAT	GO:0042391~regulation of membrane potential	10	0.152207	0.0974448	DHH, HCN2, ADORA2A, GNA11, DRD4, GRIN1, MAL, KCNA5, KCNQ1, CACNA1A	553	134	13528	1.82559	1	0.771741	83.7545
GOTERM_BP_FAT	GO:0042325~regulation of phosphorylation	26	0.395738	0.099307	PDGFB, ADORA2A, GDF7, DRD4, ITGB2, AZU1, MAP3K6, ZGPAT, ADRA2A, PLA2G1B, ADRA2C, ANAPC2, IRAK1, DGKQ, ELANE, DUSP22, RB1, VAV2, CARD10, DUSP2, PRKAR1B, MAPK15, CD81, IKBKG, DUSP9, ENG	553	466	13528	1.36488	1	0.776591	84.3385

## Sheet: Gene body_hypermethylated
Category	Term	Count	%	PValue	Genes	List Total	Pop Hits	Pop Total	Fold Enrichment	Bonferroni	Benjamini	FDR
GOTERM_BP_FAT	GO:0007243~protein kinase cascade	18	0.644699	0.000271344	IRAK2, WNT5A, NRTN, DGKQ, ARHGEF6, DRD4, STK17B, DUSP22, FGF13, SRC, CARD10, DOK1, DUSP2, CD81, MAPK8IP2, PLA2G1B, ADRA2C, DUSP9	237	370	13528	2.77687	0.343018	0.343018	0.451605
GOTERM_BP_FAT	GO:0000165~MAPKKK cascade	12	0.429799	0.000386893	WNT5A, NRTN, DUSP2, ARHGEF6, CD81, DRD4, MAPK8IP2, PLA2G1B, DUSP22, FGF13, ADRA2C, DUSP9	237	184	13528	3.72262	0.450654	0.258821	0.643333
GOTERM_BP_FAT	GO:0007167~enzyme linked receptor protein signaling pathway	16	0.573066	0.000992934	REPS2, NRTN, SMAD9, PDGFB, GDF7, ATP6AP1, DUSP22, SKI, FLNA, SRC, LEFTY1, DOK1, HIPK2, MAPK8IP2, SH2B2, AGRN	237	342	13528	2.67042	0.785152	0.401069	1.64325
GOTERM_BP_FAT	GO:0007172~signal complex assembly	4	0.143266	0.00248155	MAPK8IP2, AGRN, FLNA, SRC	237	16	13528	14.27	0.978639	0.617701	4.05934
GOTERM_BP_FAT	GO:0031280~negative regulation of cyclase activity	6	0.2149	0.00264934	PALM, GRM3, GALR1, LTB4R2, DRD4, FLNA	237	55	13528	6.22693	0.983537	0.560151	4.32815
GOTERM_BP_FAT	GO:0051350~negative regulation of lyase activity	6	0.2149	0.00264934	PALM, GRM3, GALR1, LTB4R2, DRD4, FLNA	237	55	13528	6.22693	0.983537	0.560151	4.32815
GOTERM_BP_FAT	GO:0007194~negative regulation of adenylate cyclase activity	6	0.2149	0.00264934	PALM, GRM3, GALR1, LTB4R2, DRD4, FLNA	237	55	13528	6.22693	0.983537	0.560151	4.32815
GOTERM_BP_FAT	GO:0007242~intracellular signaling cascade	36	1.2894	0.00367446	WNT5A, NRTN, DRD4, STK17B, FGF13, SRC, HMHA1, P2RY6, GALR1, PLA2G1B, ADRA2C, SH2B2, RASA3, KNDC1, IRAK2, ARHGEF4, AR, DGKQ, AIFM1, ARHGEF6, PIK3CD, CIDEB, DUSP22, VAV2, FLNA, CARD10, DOK1, DUSP2, RAB36, HIPK2, CD81, MAPK8IP2, PDE9A, GNAS, DUSP9, LRRK1	237	1256	13528	1.63606	0.996649	0.613165	5.9551
GOTERM_BP_FAT	GO:0030514~negative regulation of BMP signaling pathway	4	0.143266	0.00552716	SOST, HIPK2, FSTL3, SKI	237	21	13528	10.8724	0.999812	0.706442	8.82973
GOTERM_BP_FAT	GO:0045761~regulation of adenylate cyclase activity	7	0.250716	0.00664978	PALM, GRM3, GALR1, LTB4R2, DRD4, GNAS, FLNA	237	96	13528	4.1621	0.999967	0.725012	10.5312
GOTERM_BP_FAT	GO:0031279~regulation of cyclase activity	7	0.250716	0.00770019	PALM, GRM3, GALR1, LTB4R2, DRD4, GNAS, FLNA	237	99	13528	4.03597	0.999994	0.735406	12.0961
GOTERM_BP_FAT	GO:0030817~regulation of cAMP biosynthetic process	7	0.250716	0.00846378	PALM, GRM3, GALR1, LTB4R2, DRD4, GNAS, FLNA	237	101	13528	3.95605	0.999998	0.731732	13.2175
GOTERM_BP_FAT	GO:0051339~regulation of lyase activity	7	0.250716	0.00846378	PALM, GRM3, GALR1, LTB4R2, DRD4, GNAS, FLNA	237	101	13528	3.95605	0.999998	0.731732	13.2175
GOTERM_BP_FAT	GO:0016337~cell-cell adhesion	12	0.429799	0.0092204	CLDN7, CLDN9, COL14A1, PCDHA2, PCDHA3, ITGB2, PCDHA1, CDH3, CDH4, PCDH19, SRC, CHAD	237	276	13528	2.48175	0.999999	0.728442	14.3154
GOTERM_BP_FAT	GO:0007178~transmembrane receptor protein serine/threonine kinase signaling pathway	7	0.250716	0.00928027	SMAD9, PDGFB, GDF7, HIPK2, DUSP22, SKI, LEFTY1	237	103	13528	3.87923	0.999999	0.699631	14.4017
GOTERM_BP_FAT	GO:0030814~regulation of cAMP metabolic process	7	0.250716	0.00928027	PALM, GRM3, GALR1, LTB4R2, DRD4, GNAS, FLNA	237	103	13528	3.87923	0.999999	0.699631	14.4017
GOTERM_BP_FAT	GO:0043405~regulation of MAP kinase activity	8	0.286533	0.0118296	DUSP2, PDGFB, CD81, DRD4, PLA2G1B, DUSP22, ADRA2C, DUSP9	237	141	13528	3.23859	1	0.757568	18.0023
GOTERM_BP_FAT	GO:0030808~regulation of nucleotide biosynthetic process	7	0.250716	0.0125817	PALM, GRM3, GALR1, LTB4R2, DRD4, GNAS, FLNA	237	110	13528	3.63237	1	0.753404	19.037
GOTERM_BP_FAT	GO:0030802~regulation of cyclic nucleotide biosynthetic process	7	0.250716	0.0125817	PALM, GRM3, GALR1, LTB4R2, DRD4, GNAS, FLNA	237	110	13528	3.63237	1	0.753404	19.037
GOTERM_BP_FAT	GO:0051056~regulation of small GTPase mediated signal transduction	11	0.393983	0.0131298	ARHGEF4, FGD1, ARHGEF6, PSD4, SH2B2, CYTH3, RASA3, VAV2, KNDC1, IQSEC2, TBC1D9B	237	252	13528	2.49159	1	0.744355	19.7832
GOTERM_BP_FAT	GO:0030799~regulation of cyclic nucleotide metabolic process	7	0.250716	0.0142216	PALM, GRM3, GALR1, LTB4R2, DRD4, GNAS, FLNA	237	113	13528	3.53594	1	0.74988	21.2506
GOTERM_BP_FAT	GO:0044092~negative regulation of molecular function	13	0.465616	0.014408	IRAK2, PALM, ANAPC2, DRD4, DUSP22, FLNA, HDAC4, ZGPAT, GRM3, DUSP2, GALR1, LTB4R2, DUSP9	237	334	13528	2.22168	1	0.733271	21.4987
GOTERM_BP_FAT	GO:0030510~regulation of BMP signaling pathway	4	0.143266	0.0150416	SOST, HIPK2, FSTL3, SKI	237	30	13528	7.61069	1	0.728395	22.3361
GOTERM_BP_FAT	GO:0006140~regulation of nucleotide metabolic process	7	0.250716	0.0160049	PALM, GRM3, GALR1, LTB4R2, DRD4, GNAS, FLNA	237	116	13528	3.44449	1	0.731399	23.5933
GOTERM_BP_FAT	GO:0042325~regulation of phosphorylation	16	0.573066	0.0167766	ANAPC2, DGKQ, PDGFB, GDF7, DRD4, DUSP22, ITGB2, VAV2, CARD10, ZGPAT, DUSP2, MAPK15, CD81, PLA2G1B, ADRA2C, DUSP9	237	466	13528	1.95983	1	0.730051	24.5866
GOTERM_BP_FAT	GO:0007169~transmembrane receptor protein tyrosine kinase signaling pathway	10	0.358166	0.0169466	DOK1, NRTN, REPS2, PDGFB, ATP6AP1, MAPK8IP2, SH2B2, AGRN, FLNA, SRC	237	224	13528	2.54822	1	0.716322	24.8038
GOTERM_BP_FAT	GO:0051173~positive regulation of nitrogen compound metabolic process	20	0.716332	0.0180116	ABLIM2, AR, SMAD9, PDGFB, GDF7, TFE3, FOXO3, HPRT1, ZIC3, HDAC4, HIPK2, GATA4, PLA2G1B, RNF168, AGRN, KLF2, RUNX1, NR2F2, RUNX2, ZNF423	237	644	13528	1.77268	1	0.721661	26.151
GOTERM_BP_FAT	GO:0051101~regulation of DNA binding	7	0.250716	0.0193111	IRAK2, HDAC4, HIPK2, PLA2G1B, SKI, NR2F2, FLNA	237	121	13528	3.30216	1	0.730835	27.7641
GOTERM_BP_FAT	GO:0043549~regulation of kinase activity	13	0.465616	0.0229744	ANAPC2, DGKQ, PDGFB, DRD4, DUSP22, VAV2, CARD10, ZGPAT, DUSP2, CD81, PLA2G1B, ADRA2C, DUSP9	237	357	13528	2.07855	1	0.776677	32.1352
GOTERM_BP_FAT	GO:0051174~regulation of phosphorus metabolic process	16	0.573066	0.0231261	ANAPC2, DGKQ, PDGFB, GDF7, DRD4, DUSP22, ITGB2, VAV2, CARD10, ZGPAT, DUSP2, MAPK15, CD81, PLA2G1B, ADRA2C, DUSP9	237	485	13528	1.88306	1	0.765145	32.3108
GOTERM_BP_FAT	GO:0019220~regulation of phosphate metabolic process	16	0.573066	0.0231261	ANAPC2, DGKQ, PDGFB, GDF7, DRD4, DUSP22, ITGB2, VAV2, CARD10, ZGPAT, DUSP2, MAPK15, CD81, PLA2G1B, ADRA2C, DUSP9	237	485	13528	1.88306	1	0.765145	32.3108
GOTERM_BP_FAT	GO:0043086~negative regulation of catalytic activity	11	0.393983	0.0236869	ZGPAT, ANAPC2, PALM, GRM3, DUSP2, GALR1, LTB4R2, DRD4, DUSP22, DUSP9, FLNA	237	277	13528	2.26672	1	0.760032	32.9559
GOTERM_BP_FAT	GO:0045935~positive regulation of nucleobase, nucleoside, nucleotide and nucleic acid metabolic process	19	0.680516	0.0253285	ABLIM2, AR, SMAD9, PDGFB, GDF7, TFE3, FOXO3, ZIC3, HDAC4, HIPK2, GATA4, PLA2G1B, RNF168, AGRN, KLF2, RUNX1, NR2F2, RUNX2, ZNF423	237	624	13528	1.73802	1	0.770275	34.8115
GOTERM_BP_FAT	GO:0006357~regulation of transcription from RNA polymerase II promoter	21	0.752149	0.0295009	TCEANC, ABLIM2, AR, DGKQ, SOX30, TFE3, MECP2, SKI, FOXO3, ZIC3, HDAC4, HTATSF1, HIPK2, GATA4, PLA2G1B, AGRN, BCOR, CUX1, NR2F2, RUNX1, RUNX2	237	727	13528	1.64881	1	0.809007	39.3129
GOTERM_BP_FAT	GO:0032583~regulation of gene-specific transcription	7	0.250716	0.0300113	HDAC4, DGKQ, TFE3, GATA4, PLA2G1B, BCOR, NR2F2	237	134	13528	2.9818	1	0.803386	39.843
GOTERM_BP_FAT	GO:0051338~regulation of transferase activity	13	0.465616	0.0304522	ANAPC2, DGKQ, PDGFB, DRD4, DUSP22, VAV2, CARD10, ZGPAT, DUSP2, CD81, PLA2G1B, ADRA2C, DUSP9	237	372	13528	1.99474	1	0.797244	40.2974
GOTERM_BP_FAT	GO:0046578~regulation of Ras protein signal transduction	9	0.32235	0.0312244	ARHGEF4, FGD1, ARHGEF6, PSD4, SH2B2, CYTH3, VAV2, IQSEC2, TBC1D9B	237	210	13528	2.44629	1	0.794861	41.0856
GOTERM_BP_FAT	GO:0043388~positive regulation of DNA binding	5	0.179083	0.0338294	IRAK2, HDAC4, HIPK2, PLA2G1B, SKI	237	70	13528	4.07715	1	0.810775	43.6729
GOTERM_BP_FAT	GO:0070555~response to interleukin-1	3	0.10745	0.0346952	IRAK2, HDAC4, SRC	237	17	13528	10.073	1	0.80918	44.5088
GOTERM_BP_FAT	GO:0045934~negative regulation of nucleobase, nucleoside, nucleotide and nucleic acid metabolic process	16	0.573066	0.0350115	PALM, BCLAF1, SBNO2, NACC2, DRD4, MECP2, SKI, HDAC4, ZGPAT, MAPK15, HIPK2, BCOR, NR2F2, CUX1, RUNX2, ZNF423	237	512	13528	1.78376	1	0.80262	44.8113
GOTERM_BP_FAT	GO:0031327~negative regulation of cellular biosynthetic process	17	0.608883	0.036706	PALM, BCLAF1, SBNO2, NACC2, PDGFB, DRD4, MECP2, SKI, HDAC4, ZGPAT, MAPK15, HIPK2, BCOR, CUX1, NR2F2, RUNX2, ZNF423	237	561	13528	1.7297	1	0.808716	46.4056
GOTERM_BP_FAT	GO:0022610~biological adhesion	20	0.716332	0.0375715	COL18A1, CLDN7, CLDN9, MAGI1, PCDHA2, PCDHA3, EFNB1, PTPRS, IL32, ITGB2, PCDHA1, CDH3, CDH4, PCDH19, SRC, CHAD, PVRL4, COL14A1, SRPX, PKP3	237	701	13528	1.62854	1	0.807317	47.2031
GOTERM_BP_FAT	GO:0007155~cell adhesion	20	0.716332	0.0382446	COL18A1, CLDN7, CLDN9, MAGI1, PCDHA2, PCDHA3, EFNB1, PTPRS, IL32, ITGB2, PCDHA1, CDH3, CDH4, PCDH19, SRC, CHAD, PVRL4, COL14A1, SRPX, PKP3	237	700	13528	1.63086	1	0.804358	47.8156
GOTERM_BP_FAT	GO:0051172~negative regulation of nitrogen compound metabolic process	16	0.573066	0.0384823	PALM, BCLAF1, SBNO2, NACC2, DRD4, MECP2, SKI, HDAC4, ZGPAT, MAPK15, HIPK2, BCOR, NR2F2, CUX1, RUNX2, ZNF423	237	519	13528	1.7597	1	0.797822	48.0303
GOTERM_BP_FAT	GO:0007212~dopamine receptor signaling pathway	3	0.10745	0.0385916	DRD4, GNAS, FLNA	237	18	13528	9.51336	1	0.790311	48.1287
GOTERM_BP_FAT	GO:0045941~positive regulation of transcription	17	0.608883	0.0386117	ABLIM2, AR, SMAD9, GDF7, TFE3, FOXO3, ZIC3, HDAC4, HIPK2, GATA4, PLA2G1B, AGRN, KLF2, RUNX1, NR2F2, RUNX2, ZNF423	237	564	13528	1.7205	1	0.782136	48.1468
GOTERM_BP_FAT	GO:0045859~regulation of protein kinase activity	12	0.429799	0.0397886	ZGPAT, ANAPC2, DUSP2, DGKQ, PDGFB, CD81, DRD4, PLA2G1B, DUSP22, ADRA2C, DUSP9, CARD10	237	345	13528	1.9854	1	0.784106	49.1955
GOTERM_BP_FAT	GO:0009890~negative regulation of biosynthetic process	17	0.608883	0.0434852	PALM, BCLAF1, SBNO2, NACC2, PDGFB, DRD4, MECP2, SKI, HDAC4, ZGPAT, MAPK15, HIPK2, BCOR, CUX1, NR2F2, RUNX2, ZNF423	237	573	13528	1.69348	1	0.805754	52.3609
GOTERM_BP_FAT	GO:0000188~inactivation of MAPK activity	3	0.10745	0.0468509	DUSP2, DUSP22, DUSP9	237	20	13528	8.56203	1	0.822258	55.0809
GOTERM_BP_FAT	GO:0008219~cell death	20	0.716332	0.04692	ARHGEF4, TNFRSF6B, FGD1, AR, AIFM1, ATP6AP1, ARHGEF6, CIDEB, STK17B, DUSP22, ITGB2, FOXO3, VAV2, HPRT1, DIDO1, AHRR, HIPK2, HSPE1, BLCAP, PEG3, ZIM2	237	719	13528	1.58777	1	0.815612	55.1352
GOTERM_BP_FAT	GO:0051099~positive regulation of binding	5	0.179083	0.0473349	IRAK2, HDAC4, HIPK2, PLA2G1B, SKI	237	78	13528	3.65899	1	0.811399	55.4599
GOTERM_BP_FAT	GO:0010628~positive regulation of gene expression	17	0.608883	0.0483781	ABLIM2, AR, SMAD9, GDF7, TFE3, FOXO3, ZIC3, HDAC4, HIPK2, GATA4, PLA2G1B, AGRN, KLF2, RUNX1, NR2F2, RUNX2, ZNF423	237	581	13528	1.67016	1	0.811513	56.2664
GOTERM_BP_FAT	GO:0045449~regulation of transcription	57	2.04155	0.0484338	TCEANC, ZNF534, GDF7, ATP6AP1, FOXO3, ZIC3, ZGPAT, GATA4, PLA2G1B, NR2F2, IRAK2, AR, ZNF280C, ZNF541, MECP2, ZNF503, ZNF688, FLNA, MYT1L, HIPK2, VOPP1, CUX1, ZNF41, ZIM2, PEG3, ABLIM2, BCLAF1, SBNO2, EID3, SCML2, TFE3, NFIX, GON4L, ZNF331, ZNF75D, ARX, TSC22D1, AHRR, HTATSF1, CASZ1, AGRN, RUNX1, BCOR, CHD6, RUNX2, ZNF423, NACC2, DGKQ, SMAD9, ZNF771, SOX30, SKI, SAFB2, HDAC4, EBF4, AIRE, MAMLD1, K…	237	2601	13528	1.25089	1	0.805076	56.309
GOTERM_BP_FAT	GO:0016265~death	20	0.716332	0.0496642	ARHGEF4, TNFRSF6B, FGD1, AR, AIFM1, ATP6AP1, ARHGEF6, CIDEB, STK17B, DUSP22, ITGB2, FOXO3, VAV2, HPRT1, DIDO1, AHRR, HIPK2, HSPE1, BLCAP, PEG3, ZIM2	237	724	13528	1.5768	1	0.806565	57.2418
GOTERM_BP_FAT	GO:0070304~positive regulation of stress-activated protein kinase signaling pathway	3	0.10745	0.0512008	HIPK2, MAPK8IP2, DUSP22	237	21	13528	8.15431	1	0.809938	58.3804
GOTERM_BP_FAT	GO:0044093~positive regulation of molecular function	17	0.608883	0.0513221	IRAK2, ANAPC2, DGKQ, PDGFB, DRD4, SKI, VAV2, CARD10, HDAC4, P2RY6, GALR1, HIPK2, CD81, PLA2G1B, GNAS, ADRA2C, HSPE1	237	586	13528	1.65591	1	0.804297	58.4691
GOTERM_BP_FAT	GO:0051098~regulation of binding	7	0.250716	0.051654	IRAK2, HDAC4, HIPK2, PLA2G1B, SKI, NR2F2, FLNA	237	153	13528	2.61151	1	0.800071	58.7107
GOTERM_BP_FAT	GO:0016477~cell migration	10	0.358166	0.0531706	ARX, NRTN, PDGFB, EFNB1, LTB4R2, PLA2G1B, ITGB2, VAV2, NR2F2, SRC	237	276	13528	2.06812	1	0.80338	59.7983
GOTERM_BP_FAT	GO:0006793~phosphorus metabolic process	25	0.895415	0.0538819	IRAK2, NRBP1, GDF7, CSNK1G2, PNCK, ATP6AP1, DRD4, PIK3CD, STK17B, PTPRS, DUSP22, PIM3, SRC, PTPRQ, MTM1, DUSP2, SBK1, MAPK15, HIPK2, CD81, PLA2G1B, ADRA2C, GK, DUSP9, LRRK1	237	973	13528	1.4666	1	0.801654	60.2991
GOTERM_BP_FAT	GO:0006796~phosphate metabolic process	25	0.895415	0.0538819	IRAK2, NRBP1, GDF7, CSNK1G2, PNCK, ATP6AP1, DRD4, PIK3CD, STK17B, PTPRS, DUSP22, PIM3, SRC, PTPRQ, MTM1, DUSP2, SBK1, MAPK15, HIPK2, CD81, PLA2G1B, ADRA2C, GK, DUSP9, LRRK1	237	973	13528	1.4666	1	0.801654	60.2991
GOTERM_BP_FAT	GO:0006917~induction of apoptosis	11	0.393983	0.053989	ARHGEF4, FGD1, AHRR, BCLAF1, AIFM1, ARHGEF6, HIPK2, CIDEB, STK17B, FOXO3, VAV2	237	320	13528	1.96213	1	0.796284	60.374
GOTERM_BP_FAT	GO:0012502~induction of programmed cell death	11	0.393983	0.0550769	ARHGEF4, FGD1, AHRR, BCLAF1, AIFM1, ARHGEF6, HIPK2, CIDEB, STK17B, FOXO3, VAV2	237	321	13528	1.95602	1	0.796988	61.1272
GOTERM_BP_FAT	GO:0048584~positive regulation of response to stimulus	9	0.32235	0.0554782	IRAK2, PDGFB, HIPK2, MAPK8IP2, PLA2G1B, DUSP22, SH2B2, RNF168, SRC	237	236	13528	2.17679	1	0.793563	61.4016
GOTERM_BP_FAT	GO:0016202~regulation of striated muscle tissue development	4	0.143266	0.0564486	HDAC4, GATA4, AGRN, MBNL3	237	50	13528	4.56641	1	0.793612	62.0578
GOTERM_BP_FAT	GO:0010629~negative regulation of gene expression	15	0.537249	0.0584129	BCLAF1, SBNO2, NACC2, MECP2, SKI, HDAC4, ZGPAT, HIPK2, PIWIL1, BCOR, NR2F2, CUX1, RUNX2, KCNQ1, ZNF423	237	504	13528	1.69881	1	0.799393	63.3539
GOTERM_BP_FAT	GO:0008284~positive regulation of cell proliferation	13	0.465616	0.0588884	COL18A1, UBE2A, NACC2, PDGFB, CRIP2, EFNB1, ATP6AP1, HDAC4, TNFRSF11A, CD81, HIPK2, PLA2G1B, RUNX2	237	414	13528	1.79237	1	0.79657	63.6613
GOTERM_BP_FAT	GO:0048634~regulation of muscle development	4	0.143266	0.0592337	HDAC4, GATA4, AGRN, MBNL3	237	51	13528	4.47688	1	0.793067	63.8831
GOTERM_BP_FAT	GO:0045944~positive regulation of transcription from RNA polymerase II promoter	12	0.429799	0.0600926	HDAC4, ABLIM2, AR, HIPK2, TFE3, GATA4, PLA2G1B, AGRN, FOXO3, RUNX1, RUNX2, ZIC3	237	371	13528	1.84626	1	0.792519	64.4291
GOTERM_BP_FAT	GO:0006915~apoptosis	17	0.608883	0.062367	ARHGEF4, TNFRSF6B, FGD1, AIFM1, ARHGEF6, CIDEB, STK17B, DUSP22, ITGB2, FOXO3, VAV2, DIDO1, AHRR, HIPK2, HSPE1, BLCAP, PEG3, ZIM2	237	602	13528	1.6119	1	0.79968	65.8378
GOTERM_BP_FAT	GO:0043193~positive regulation of gene-specific transcription	5	0.179083	0.0656066	HDAC4, TFE3, GATA4, PLA2G1B, NR2F2	237	87	13528	3.28047	1	0.811256	67.754
GOTERM_BP_FAT	GO:0010557~positive regulation of macromolecule biosynthetic process	18	0.644699	0.0660783	ABLIM2, AR, SMAD9, PDGFB, GDF7, TFE3, FOXO3, ZIC3, HDAC4, HIPK2, GATA4, PLA2G1B, AGRN, KLF2, RUNX1, NR2F2, RUNX2, ZNF423	237	654	13528	1.57101	1	0.808625	68.0244
GOTERM_BP_FAT	GO:0033522~histone H2A ubiquitination	2	0.0716332	0.0679836	UBE2A, RNF168	237	4	13528	28.5401	1	0.813014	69.0952
GOTERM_BP_FAT	GO:0007195~inhibition of adenylate cyclase activity by dopamine receptor signaling pathway	2	0.0716332	0.0679836	DRD4, FLNA	237	4	13528	28.5401	1	0.813014	69.0952
GOTERM_BP_FAT	GO:0012501~programmed cell death	17	0.608883	0.0683512	ARHGEF4, TNFRSF6B, FGD1, AIFM1, ARHGEF6, CIDEB, STK17B, DUSP22, ITGB2, FOXO3, VAV2, DIDO1, AHRR, HIPK2, HSPE1, BLCAP, PEG3, ZIM2	237	611	13528	1.58816	1	0.809969	69.2979
GOTERM_BP_FAT	GO:0048742~regulation of skeletal muscle fiber development	3	0.10745	0.0699237	HDAC4, AGRN, MBNL3	237	25	13528	6.84962	1	0.812657	70.1508
GOTERM_BP_FAT	GO:0010604~positive regulation of macromolecule metabolic process	22	0.787966	0.0724016	ANAPC2, ABLIM2, AR, SMAD9, PDGFB, GDF7, TFE3, FOXO3, ZIC3, HDAC4, MAPK15, HIPK2, CD81, GATA4, PLA2G1B, RNF168, AGRN, KLF2, NR2F2, RUNX1, RUNX2, ZNF423	237	857	13528	1.4653	1	0.819299	71.4499
GOTERM_BP_FAT	GO:0043065~positive regulation of apoptosis	13	0.465616	0.0743328	ARHGEF4, COL18A1, FGD1, BCLAF1, AIFM1, ARHGEF6, CIDEB, STK17B, FOXO3, VAV2, SRC, AHRR, HIPK2	237	430	13528	1.72568	1	0.823224	72.4252
GOTERM_BP_FAT	GO:0043068~positive regulation of programmed cell death	13	0.465616	0.0768579	ARHGEF4, COL18A1, FGD1, BCLAF1, AIFM1, ARHGEF6, CIDEB, STK17B, FOXO3, VAV2, SRC, AHRR, HIPK2	237	433	13528	1.71372	1	0.829416	73.6533
GOTERM_BP_FAT	GO:0007156~homophilic cell adhesion	6	0.2149	0.0793293	PCDHA2, PCDHA3, PCDHA1, CDH3, CDH4, PCDH19	237	131	13528	2.61436	1	0.835042	74.8054
GOTERM_BP_FAT	GO:0010942~positive regulation of cell death	13	0.465616	0.0795104	ARHGEF4, COL18A1, FGD1, BCLAF1, AIFM1, ARHGEF6, CIDEB, STK17B, FOXO3, VAV2, SRC, AHRR, HIPK2	237	435	13528	1.70584	1	0.831575	74.8879
GOTERM_BP_FAT	GO:0006350~transcription	46	1.64756	0.0800389	TCEANC, SBNO2, BCLAF1, EID3, ZNF534, SCML2, TFE3, NFIX, FOXO3, DIDO1, ZNF331, ZIC3, ZNF75D, ARX, TSC22D1, AHRR, HTATSF1, GATA4, CASZ1, CHD6, NR2F2, RUNX1, BCOR, RUNX2, ZNF423, AR, ZNF280C, SMAD9, ZNF541, ZNF771, SOX30, MECP2, ZNF503, ZNF688, SAFB2, HDAC4, MYT1L, EBF4, HIPK2, AIRE, MAMLD1, VOPP1, KLF2, CUX1, ZNF41, ZIM2, PEG3	237	2101	13528	1.24973	1	0.829504	75.1273
GOTERM_BP_FAT	GO:0010551~regulation of specific transcription from RNA polymerase II promoter	5	0.179083	0.0820078	HDAC4, DGKQ, TFE3, PLA2G1B, BCOR	237	94	13528	3.03618	1	0.833033	76.0004
GOTERM_BP_FAT	GO:0006470~protein amino acid dephosphorylation	6	0.2149	0.0833857	MTM1, DUSP2, PTPRS, DUSP22, DUSP9, PTPRQ	237	133	13528	2.57505	1	0.83422	76.5942
GOTERM_BP_FAT	GO:0007254~JNK cascade	4	0.143266	0.0837288	WNT5A, ARHGEF6, MAPK8IP2, DUSP9	237	59	13528	3.86984	1	0.831543	76.7399
KEGG_PATHWAY	hsa04810:Regulation of actin cytoskeleton	8	0.286533	0.0850833	ARHGEF4, FGD1, PDGFB, ARHGEF6, PIK3CD, FGF13, ITGB2, VAV2	91	215	5085	2.07922	0.999863	0.999863	62.7299
GOTERM_BP_FAT	GO:0007179~transforming growth factor beta receptor signaling pathway	4	0.143266	0.0870536	SMAD9, PDGFB, DUSP22, LEFTY1	237	60	13528	3.80534	1	0.839751	78.1083
GOTERM_BP_FAT	GO:0051674~localization of cell	10	0.358166	0.0894946	ARX, NRTN, PDGFB, EFNB1, LTB4R2, PLA2G1B, ITGB2, VAV2, NR2F2, SRC	237	307	13528	1.85929	1	0.844434	79.0643
GOTERM_BP_FAT	GO:0048870~cell motility	10	0.358166	0.0894946	ARX, NRTN, PDGFB, EFNB1, LTB4R2, PLA2G1B, ITGB2, VAV2, NR2F2, SRC	237	307	13528	1.85929	1	0.844434	79.0643
GOTERM_BP_FAT	GO:0048641~regulation of skeletal muscle tissue development	3	0.10745	0.0904889	HDAC4, AGRN, MBNL3	237	29	13528	5.90485	1	0.8441	79.4424
GOTERM_BP_FAT	GO:0031328~positive regulation of cellular biosynthetic process	18	0.644699	0.0915933	ABLIM2, AR, SMAD9, PDGFB, GDF7, TFE3, FOXO3, ZIC3, HDAC4, HIPK2, GATA4, PLA2G1B, AGRN, KLF2, RUNX1, NR2F2, RUNX2, ZNF423	237	685	13528	1.49992	1	0.844144	79.8548
GOTERM_BP_FAT	GO:0022415~viral reproductive process	4	0.143266	0.0938676	HTATSF1, HIPK2, CD81, THOC2	237	62	13528	3.68259	1	0.847985	80.6797
GOTERM_BP_FAT	GO:0051252~regulation of RNA metabolic process	40	1.43266	0.0951093	TCEANC, ABLIM2, SBNO2, ZNF534, TFE3, GON4L, NFIX, FOXO3, ZNF331, ZIC3, ZNF75D, ARX, TSC22D1, ZGPAT, AHRR, HTATSF1, GATA4, PLA2G1B, AGRN, SNRNP70, CHD6, NR2F2, RUNX1, BCOR, RUNX2, AR, DGKQ, SMAD9, SOX30, MECP2, SKI, ZNF688, HDAC4, MYT1L, EBF4, HIPK2, AIRE, CUX1, ZNF41, ZIM2, PEG3	237	1813	13528	1.25935	1	0.848428	81.1165
GOTERM_BP_FAT	GO:0046620~regulation of organ growth	3	0.10745	0.095878	ARX, GATA4, CACNA1C	237	30	13528	5.70802	1	0.847381	81.3823
GOTERM_BP_FAT	GO:0031098~stress-activated protein kinase signaling pathway	4	0.143266	0.0973547	WNT5A, ARHGEF6, MAPK8IP2, DUSP9	237	63	13528	3.62414	1	0.848559	81.883
KEGG_PATHWAY	hsa04010:MAPK signaling pathway	9	0.32235	0.0987228	DUSP2, PDGFB, CACNG6, MAPK8IP2, PLA2G1B, FGF13, DUSP9, CACNA1C, FLNA	91	267	5085	1.88357	0.999969	0.994468	68.453

## Sheet: Gene body_hypomethylated
Category	Term	Count	%	PValue	Genes	List Total	Pop Hits	Pop Total	Fold Enrichment	Bonferroni	Benjamini	FDR
GOTERM_BP_FAT	GO:0006357~regulation of transcription from RNA polymerase II promoter	43	0.974615	3.5518e-06	ELF4, CRTC1, CASK, ABCA2, FOXO3, PRDM16, SOX9, GLI2, ZIC3, CITED1, KCNIP3, PLAGL1, HTATSF1, BCL11B, PAX8, SPIB, AGRN, TCEA2, BCOR, ARHGEF10L, FOXD3, ZBTB7A, TAF1, EHMT1, IKZF1, TBX3, VHL, RXRA, KLF11, GRIN1, MECP2, MED12, RB1, NR4A3, ELL3, NR0B1, HOXB4, NOTCH1, ZMIZ1, TBL1X, NFIC, CUX1, ENG	371	727	13528	2.15672	0.00787867	0.00787867	0.00618315
GOTERM_BP_FAT	GO:0010628~positive regulation of gene expression	37	0.838622	3.9534e-06	ELF4, GDF7, CRTC1, CASK, PF4, FOXO3, PRDM16, SOX9, GLI2, ZXDA, CITED1, ZIC3, PLAGL1, BCL11B, PAX8, AGRN, ARHGEF10L, FOXD3, IRAK1, TAF1, IKZF1, TBX3, VHL, RXRA, GRIN1, ESRRG, MED12, RB1, NR4A3, ELL3, NOTCH1, EBF3, ZMIZ1, EBF1, NFIC, TBL1X, ENG	371	581	13528	2.32212	0.00876561	0.00439245	0.00688226
GOTERM_BP_FAT	GO:0045941~positive regulation of transcription	36	0.815956	5.28381e-06	ELF4, GDF7, CRTC1, CASK, FOXO3, PRDM16, SOX9, GLI2, ZXDA, CITED1, ZIC3, PLAGL1, BCL11B, PAX8, AGRN, ARHGEF10L, FOXD3, TAF1, IRAK1, IKZF1, TBX3, VHL, RXRA, GRIN1, ESRRG, MED12, RB1, NR4A3, ELL3, NOTCH1, EBF3, ZMIZ1, EBF1, NFIC, TBL1X, ENG	371	564	13528	2.32746	0.0116981	0.00391468	0.00919819
GOTERM_BP_FAT	GO:0045935~positive regulation of nucleobase, nucleoside, nucleotide and nucleic acid metabolic process	37	0.838622	1.91156e-05	ELF4, GDF7, ADORA2A, CRTC1, CASK, FOXO3, PRDM16, SOX9, GLI2, ZXDA, CITED1, ZIC3, PLAGL1, BCL11B, PAX8, AGRN, ARHGEF10L, FOXD3, TAF1, IRAK1, IKZF1, TBX3, VHL, RXRA, GRIN1, ESRRG, MED12, RB1, NR4A3, ELL3, NOTCH1, EBF3, ZMIZ1, EBF1, NFIC, TBL1X, ENG	371	624	13528	2.16211	0.0416774	0.0105863	0.0332731
GOTERM_BP_FAT	GO:0010557~positive regulation of macromolecule biosynthetic process	38	0.861287	2.24414e-05	ELF4, GDF7, CRTC1, CASK, FOXO3, PRDM16, SOX9, GLI2, ZXDA, CITED1, ZIC3, PLAGL1, AZU1, BCL11B, PAX8, AGRN, ARHGEF10L, FOXD3, IRAK1, TAF1, IKZF1, TBX3, VHL, RXRA, ELANE, GRIN1, ESRRG, MED12, RB1, NR4A3, ELL3, NOTCH1, EBF3, ZMIZ1, EBF1, NFIC, TBL1X, ENG	371	654	13528	2.11868	0.0487492	0.00994572	0.039061
GOTERM_BP_FAT	GO:0031328~positive regulation of cellular biosynthetic process	39	0.883953	2.67052e-05	ELF4, GDF7, ADORA2A, CRTC1, CASK, FOXO3, PRDM16, SOX9, GLI2, ZXDA, CITED1, ZIC3, PLAGL1, AZU1, BCL11B, PAX8, AGRN, ARHGEF10L, FOXD3, IRAK1, TAF1, IKZF1, TBX3, VHL, RXRA, ELANE, GRIN1, ESRRG, MED12, RB1, NR4A3, ELL3, NOTCH1, EBF3, ZMIZ1, EBF1, NFIC, TBL1X, ENG	371	685	13528	2.07603	0.0577393	0.00986325	0.0464809
GOTERM_BP_FAT	GO:0045944~positive regulation of transcription from RNA polymerase II promoter	26	0.589302	3.16875e-05	TAF1, IKZF1, ELF4, CRTC1, RXRA, GRIN1, MED12, CASK, RB1, FOXO3, NR4A3, GLI2, ELL3, SOX9, ZIC3, PLAGL1, NOTCH1, ZMIZ1, BCL11B, PAX8, AGRN, TBL1X, NFIC, ENG, ARHGEF10L, FOXD3	371	371	13528	2.5554	0.0681366	0.0100307	0.0551504
GOTERM_BP_FAT	GO:0009891~positive regulation of biosynthetic process	39	0.883953	3.6443e-05	ELF4, GDF7, ADORA2A, CRTC1, CASK, FOXO3, PRDM16, SOX9, GLI2, ZXDA, CITED1, ZIC3, PLAGL1, AZU1, BCL11B, PAX8, AGRN, ARHGEF10L, FOXD3, IRAK1, TAF1, IKZF1, TBX3, VHL, RXRA, ELANE, GRIN1, ESRRG, MED12, RB1, NR4A3, ELL3, NOTCH1, EBF3, ZMIZ1, EBF1, NFIC, TBL1X, ENG	371	695	13528	2.04616	0.0779539	0.0100937	0.0634247
GOTERM_BP_FAT	GO:0051173~positive regulation of nitrogen compound metabolic process	37	0.838622	3.76151e-05	ELF4, GDF7, ADORA2A, CRTC1, CASK, FOXO3, PRDM16, SOX9, GLI2, ZXDA, CITED1, ZIC3, PLAGL1, BCL11B, PAX8, AGRN, ARHGEF10L, FOXD3, TAF1, IRAK1, IKZF1, TBX3, VHL, RXRA, GRIN1, ESRRG, MED12, RB1, NR4A3, ELL3, NOTCH1, EBF3, ZMIZ1, EBF1, NFIC, TBL1X, ENG	371	644	13528	2.09496	0.0803577	0.00926464	0.065464
GOTERM_BP_FAT	GO:0045893~positive regulation of transcription, DNA-dependent	29	0.657298	0.000123711	ELF4, CRTC1, CASK, FOXO3, SOX9, GLI2, PRDM16, ZIC3, PLAGL1, BCL11B, PAX8, AGRN, ARHGEF10L, FOXD3, TAF1, IKZF1, TBX3, RXRA, GRIN1, MED12, ESRRG, RB1, NR4A3, ELL3, NOTCH1, ZMIZ1, NFIC, TBL1X, ENG	371	477	13528	2.21687	0.240823	0.027176	0.21515
GOTERM_BP_FAT	GO:0045892~negative regulation of transcription, DNA-dependent	24	0.543971	0.000124905	ZBTB7A, CTBP2, EHMT1, TBX3, IKZF1, VHL, RXRA, KLF11, MECP2, RB1, GLI2, NR0B1, SOX9, PRDM16, KCNIP3, HOXB4, CUX2, BCOR, CUX1, RBPJ, TBL1X, NFIC, ENG, FOXD3	371	356	13528	2.45822	0.24284	0.0249721	0.217225
GOTERM_BP_FAT	GO:0051254~positive regulation of RNA metabolic process	29	0.657298	0.000143812	ELF4, CRTC1, CASK, FOXO3, SOX9, GLI2, PRDM16, ZIC3, PLAGL1, BCL11B, PAX8, AGRN, ARHGEF10L, FOXD3, TAF1, IKZF1, TBX3, RXRA, GRIN1, MED12, ESRRG, RB1, NR4A3, ELL3, NOTCH1, ZMIZ1, NFIC, TBL1X, ENG	371	481	13528	2.19843	0.274064	0.026338	0.250068
GOTERM_BP_FAT	GO:0051253~negative regulation of RNA metabolic process	24	0.543971	0.000159732	ZBTB7A, CTBP2, EHMT1, TBX3, IKZF1, VHL, RXRA, KLF11, MECP2, RB1, GLI2, NR0B1, SOX9, PRDM16, KCNIP3, HOXB4, CUX2, BCOR, CUX1, RBPJ, TBL1X, NFIC, ENG, FOXD3	371	362	13528	2.41748	0.299353	0.0269944	0.277713
GOTERM_BP_FAT	GO:0045449~regulation of transcription	100	2.26655	0.00021231	SLC2A4RG, GDF7, ZNF57, CASK, FOXO3, ZIC3, CITED1, ZXDA, PITX1, PHOX2A, RXRA, MECP2, MED12, HMG20B, NR0B1, ELL3, ASCL2, ZNF589, VGLL4, ELL, ADORA2A, SOX3, CRTC1, ABCA2, SOX9, MEIS1, PLAGL1, ARX, AHRR, HOXA4, HOXA5, HOXA6, HTATSF1, DMD, CASZ1, AGRN, BCOR, ARHGEF10L, RUNX3, MAFG, ASXL2, TAF1, EHMT1, IKZF1, GRIN1, KLF11, ESRRG, SUV39H1, NR4A3, HOXB4, NOTCH1, FOXI2, EBF3, EBF1, IKBKG, RBPJ, ENG, ZNF38…	371	2601	13528	1.40191	0.376785	0.033212	0.368967
GOTERM_BP_FAT	GO:0051252~regulation of RNA metabolic process	75	1.69991	0.000221228	SLC2A4RG, ELF4, ZNF57, CASK, ZNF674, FOXO3, GLI2, CBFA2T3, ZIC3, CITED1, KCNIP3, PAX8, HSF5, SPIB, PITX1, PHOX2A, CTBP2, RXRA, MECP2, MED12, HMG20B, RB1, NR0B1, ELL3, FOXR1, ASCL2, ZMIZ1, ZNF589, CUX2, ESRP2, CUX1, ADORA2A, CRTC1, ABCA2, PRDM16, SOX9, MEIS1, ARX, PLAGL1, AHRR, NPAS3, HOXA4, HOXA5, HOXA6, HNRNPF, BCL11B, HTATSF1, AGRN, TCEA2, SNRNP70, BCOR, RUNX3, ARHGEF10L, FOXD3, NFATC1, MAFG, Z…	371	1813	13528	1.50842	0.389043	0.032315	0.384438
GOTERM_BP_FAT	GO:0010558~negative regulation of macromolecule biosynthetic process	31	0.702629	0.000233558	PF4, PRDM16, SOX9, GLI2, KCNIP3, BCOR, LAG3, FOXD3, ZBTB7A, EHMT1, CTBP2, IKZF1, TBX3, VHL, RXRA, ELANE, KLF11, MECP2, RB1, NR0B1, MBD1, MXD3, SIGIRR, HOXB4, ERN2, CUX2, RBPJ, NFIC, CUX1, TBL1X, ENG	371	547	13528	2.06649	0.405595	0.0319893	0.405823
GOTERM_BP_FAT	GO:0009890~negative regulation of biosynthetic process	32	0.725295	0.000234061	PF4, PRDM16, SOX9, GLI2, KCNIP3, BCOR, LAG3, FOXD3, ZBTB7A, EHMT1, CTBP2, IKZF1, TBX3, VHL, RXRA, ELANE, KLF11, MECP2, RB1, NR0B1, MBD1, MXD3, SIGIRR, HOXB4, ERN2, CUX2, RBPJ, NFIC, CUX1, TBL1X, ENG, CACNA1A	371	573	13528	2.03636	0.406261	0.0302002	0.406696
GOTERM_BP_FAT	GO:0030900~forebrain development	14	0.317316	0.000275647	PLXNA3, IKZF1, TBX3, SOX3, SLC6A3, SLC6A4, GRIN1, NR0B1, GLI2, SRC, ARX, ALDH1A2, NOTCH1, PITX1	371	152	13528	3.35849	0.458791	0.0335332	0.47879
GOTERM_BP_FAT	GO:0010629~negative regulation of gene expression	29	0.657298	0.00030708	PRDM16, SOX9, GLI2, KCNIP3, PIWIL1, BCOR, KCNQ1, FOXD3, ZBTB7A, EHMT1, CTBP2, TBX3, IKZF1, VHL, RXRA, KLF11, MECP2, RB1, NR0B1, MBD1, MXD3, HOXB4, ERN2, CUX2, RBPJ, NFIC, CUX1, TBL1X, ENG	371	504	13528	2.0981	0.495392	0.0353583	0.533252
GOTERM_BP_FAT	GO:0000902~cell morphogenesis	23	0.521306	0.000325819	PLXNA3, GDF7, ADORA2A, VHL, EFNB1, PCNT, RXRA, MYO7A, CELSR3, GLI2, SOX9, CITED1, SCRIB, ARX, NOTCH1, SLITRK4, BCL11B, DMD, ROBO3, RUNX3, CACNA1A, IDUA, NFATC1	371	356	13528	2.3558	0.516022	0.0356354	0.565704
GOTERM_BP_FAT	GO:0010604~positive regulation of macromolecule metabolic process	42	0.951949	0.000333618	ELF4, GDF7, CRTC1, CASK, PF4, FOXO3, PRDM16, SOX9, GLI2, ZXDA, SCRIB, ZIC3, CITED1, AZU1, PLAGL1, BCL11B, PAX8, AGRN, ARHGEF10L, FOXD3, IRAK1, TAF1, IKZF1, TBX3, VHL, RXRA, ELANE, GRIN1, ESRRG, MED12, RB1, NR4A3, ELL3, NOTCH1, EBF3, SGSM3, ZMIZ1, EBF1, NFIC, TBL1X, ENG, UBE2E1	371	857	13528	1.78701	0.524359	0.0347666	0.579209
GOTERM_BP_FAT	GO:0031327~negative regulation of cellular biosynthetic process	31	0.702629	0.000357082	PRDM16, SOX9, GLI2, KCNIP3, BCOR, LAG3, FOXD3, ZBTB7A, EHMT1, CTBP2, TBX3, IKZF1, VHL, RXRA, ELANE, KLF11, MECP2, RB1, NR0B1, MBD1, MXD3, SIGIRR, HOXB4, ERN2, CUX2, RBPJ, NFIC, CUX1, TBL1X, ENG, CACNA1A	371	561	13528	2.01492	0.548583	0.0355072	0.619827
GOTERM_BP_FAT	GO:0016481~negative regulation of transcription	27	0.611967	0.000374827	GLI2, SOX9, PRDM16, KCNIP3, BCOR, FOXD3, ZBTB7A, EHMT1, CTBP2, TBX3, IKZF1, VHL, RXRA, KLF11, MECP2, RB1, NR0B1, MBD1, MXD3, HOXB4, ERN2, CUX2, RBPJ, NFIC, CUX1, TBL1X, ENG	371	459	13528	2.14492	0.56608	0.0356489	0.650534
GOTERM_BP_FAT	GO:0000122~negative regulation of transcription from RNA polymerase II promoter	19	0.430644	0.000387472	ZBTB7A, EHMT1, IKZF1, VHL, RXRA, KLF11, MECP2, RB1, GLI2, NR0B1, PRDM16, KCNIP3, HOXB4, BCOR, CUX1, TBL1X, NFIC, ENG, FOXD3	371	266	13528	2.60454	0.578134	0.0353222	0.67241
GOTERM_BP_FAT	GO:0006350~transcription	83	1.88123	0.000405208	SLC2A4RG, ELF4, ZNF57, ZNF674, FOXO3, GLI2, CBFA2T3, ZIC3, ZXDA, KCNIP3, PAX8, HSF5, SPIB, PITX1, PHOX2A, RXRA, MECP2, MED12, SF1, HMG20B, RB1, NR0B1, ELL3, MBD1, MXD3, FOXR1, ZNF341, ZMIZ1, ERN2, ZNF589, ZFPM1, VGLL4, CUX1, ELL, SCML2, SOX3, CRTC1, PRDM16, SOX9, MEIS1, DPF1, ARX, PLAGL1, AHRR, ZNF703, CHD7, NPAS3, HOXA4, HOXA5, HOXA6, HTATSF1, BCL11B, CASZ1, TCEA2, BCOR, RUNX3, FOXD3, NFATC1, AS…	371	2101	13528	1.44049	0.594478	0.0354593	0.703086
GOTERM_BP_FAT	GO:0021536~diencephalon development	7	0.158658	0.000455875	ARX, ALDH1A2, SLC6A3, SLC6A4, GLI2, NR0B1, PITX1	371	37	13528	6.89852	0.637766	0.0383035	0.790672
GOTERM_BP_FAT	GO:0010605~negative regulation of macromolecule metabolic process	37	0.838622	0.000485855	PF4, PRDM16, SOX9, GLI2, KCNIP3, PIWIL1, BCOR, KCNQ1, LAG3, FOXD3, ZBTB7A, EHMT1, CTBP2, IKZF1, TBX3, VHL, MSH2, RXRA, ELANE, KLF11, MECP2, RB1, NR0B1, MBD1, FLNA, MXD3, SIGIRR, HOXB4, G6PD, ERN2, CUX2, NFIC, RBPJ, CUX1, TBL1X, ENG, UBE2E1	371	734	13528	1.83808	0.661172	0.0392911	0.842463
GOTERM_BP_FAT	GO:0007610~behavior	27	0.611967	0.000515927	PLXNA3, ADORA2A, SLC6A3, PF4, SCRIB, KCNIP3, AZU1, CHD7, NPAS3, MYO15A, CNR2, ROBO3, ACSL4, GNG7, MAFG, GRIN1, AFF2, NR4A3, NTSR1, CPT1A, PRKAR1B, CMTM7, UTS2R, CACNA1C, ENG, ASIP, CACNA1A	371	469	13528	2.09918	0.683131	0.0402143	0.894386
GOTERM_BP_FAT	GO:0006355~regulation of transcription, DNA-dependent	72	1.63191	0.000534676	SLC2A4RG, ELF4, ZNF57, CASK, ZNF674, FOXO3, GLI2, CBFA2T3, ZIC3, CITED1, KCNIP3, PAX8, HSF5, SPIB, PITX1, PHOX2A, CTBP2, RXRA, MECP2, MED12, HMG20B, RB1, NR0B1, ELL3, FOXR1, ASCL2, ZMIZ1, ZNF589, CUX2, CUX1, ADORA2A, CRTC1, ABCA2, PRDM16, SOX9, MEIS1, ARX, PLAGL1, AHRR, NPAS3, HOXA4, HOXA5, HOXA6, BCL11B, HTATSF1, AGRN, TCEA2, BCOR, RUNX3, ARHGEF10L, FOXD3, NFATC1, MAFG, ZBTB7A, TAF1, EHMT1, TBX3…	371	1773	13528	1.48076	0.696095	0.0402384	0.926745
GOTERM_BP_FAT	GO:0007507~heart development	16	0.362647	0.000853836	TBX3, GNA11, RXRA, TAZ, GLI2, SOX9, ZIC3, ALDH1A2, NOTCH1, CHD7, ZMIZ1, ZFPM1, BCOR, RBPJ, ENG, NFATC1	371	215	13528	2.71357	0.850776	0.0614416	1.47608
GOTERM_BP_FAT	GO:0045934~negative regulation of nucleobase, nucleoside, nucleotide and nucleic acid metabolic process	28	0.634633	0.000870943	PRDM16, GLI2, SOX9, KCNIP3, BCOR, FOXD3, ZBTB7A, EHMT1, CTBP2, TBX3, IKZF1, MSH2, VHL, RXRA, KLF11, MECP2, RB1, NR0B1, MBD1, MXD3, HOXB4, ERN2, CUX2, RBPJ, NFIC, CUX1, TBL1X, ENG	371	512	13528	1.9941	0.856359	0.0606759	1.50544
GOTERM_BP_FAT	GO:0051172~negative regulation of nitrogen compound metabolic process	28	0.634633	0.00106325	PRDM16, GLI2, SOX9, KCNIP3, BCOR, FOXD3, ZBTB7A, EHMT1, CTBP2, TBX3, IKZF1, MSH2, VHL, RXRA, KLF11, MECP2, RB1, NR0B1, MBD1, MXD3, HOXB4, ERN2, CUX2, RBPJ, NFIC, CUX1, TBL1X, ENG	371	519	13528	1.96721	0.906436	0.0713605	1.83495
GOTERM_BP_FAT	GO:0000904~cell morphogenesis involved in differentiation	17	0.385313	0.00112473	PLXNA3, GDF7, EFNB1, RXRA, MYO7A, CELSR3, GLI2, SOX9, CITED1, ARX, NOTCH1, SLITRK4, BCL11B, ROBO3, CACNA1A, RUNX3, NFATC1	371	244	13528	2.5405	0.918421	0.0731327	1.94008
GOTERM_BP_FAT	GO:0032989~cellular component morphogenesis	23	0.521306	0.00137714	PLXNA3, GDF7, ADORA2A, VHL, EFNB1, PCNT, RXRA, MYO7A, CELSR3, GLI2, SOX9, CITED1, SCRIB, ARX, NOTCH1, SLITRK4, BCL11B, DMD, ROBO3, RUNX3, CACNA1A, IDUA, NFATC1	371	397	13528	2.1125	0.953533	0.086311	2.37057
GOTERM_BP_FAT	GO:0048812~neuron projection morphogenesis	15	0.339982	0.00220551	PLXNA3, GDF7, ADORA2A, RXRA, EFNB1, CELSR3, GLI2, ARX, NOTCH1, SLITRK4, BCL11B, DMD, ROBO3, CACNA1A, RUNX3	371	213	13528	2.56786	0.99268	0.131066	3.77087
GOTERM_BP_FAT	GO:0048568~embryonic organ development	13	0.294651	0.00274438	HOXB4, ALDH1A2, CHD7, HOXA4, HOXA5, HOXA6, MYO15A, MYO7A, GNAS, NR4A3, GLI2, CITED1, FOXD3	371	172	13528	2.75597	0.997802	0.156338	4.67161
GOTERM_BP_FAT	GO:0030030~cell projection organization	21	0.475975	0.00281533	FGD1, PLXNA3, GDF7, ADORA2A, EFNB1, RXRA, MYO7A, PCNT, CELSR3, MTSS1L, GLI2, ARX, EFHD1, NOTCH1, SLITRK4, BCL11B, DMD, SH2B1, ROBO3, CACNA1A, RUNX3	371	368	13528	2.0808	0.998124	0.156075	4.78962
GOTERM_BP_FAT	GO:0030238~male sex determination	4	0.0906618	0.00284353	DHH, SF1, SOX9, NR0B1	371	11	13528	13.2595	0.998238	0.153701	4.83647
GOTERM_BP_FAT	GO:0045637~regulation of myeloid cell differentiation	8	0.181324	0.00295256	ZBTB7A, HMGB3, IKZF1, GNAS, PF4, RB1, FOXO3, PRDM16	371	70	13528	4.16727	0.998619	0.155363	5.01746
GOTERM_BP_FAT	GO:0048858~cell projection morphogenesis	16	0.362647	0.00308826	PLXNA3, GDF7, ADORA2A, EFNB1, RXRA, PCNT, CELSR3, GLI2, ARX, NOTCH1, SLITRK4, BCL11B, DMD, ROBO3, CACNA1A, RUNX3	371	245	13528	2.3813	0.99898	0.158193	5.24226
GOTERM_BP_FAT	GO:0007156~homophilic cell adhesion	11	0.24932	0.00318877	PCDHA6, PCDHA7, PCDHA8, CDH20, PCDHA2, PCDHA3, PCDHA4, PCDHB3, PCDHA5, CELSR3, PCDHA1, CDH24, PCDH19	371	131	13528	3.06183	0.999185	0.159267	5.40845
GOTERM_BP_FAT	GO:0007626~locomotory behavior	17	0.385313	0.0036179	PLXNA3, ADORA2A, SLC6A3, GRIN1, PF4, NTSR1, SCRIB, AZU1, NPAS3, CHD7, MYO15A, CMTM7, ROBO3, CACNA1C, ENG, CACNA1A, GNG7	371	274	13528	2.26234	0.999688	0.174844	6.11488
GOTERM_BP_FAT	GO:0048732~gland development	11	0.24932	0.00395685	ALDH1A2, TBX3, IKZF1, HOXA5, SLC6A3, PAX8, GLI2, NR0B1, APLN, SCRIB, PITX1	371	135	13528	2.97111	0.999854	0.185625	6.66934
GOTERM_BP_FAT	GO:0051056~regulation of small GTPase mediated signal transduction	16	0.362647	0.00401769	FGD1, OBSCN, ARHGEF6, RGL3, CYTH3, RASGEF1C, MCF2L, SCRIB, ADAP1, SMAP2, SGSM3, ACAP1, SH2B2, IQSEC3, AGAP2, ARHGEF10L	371	252	13528	2.31515	0.999872	0.184342	6.76854
GOTERM_BP_FAT	GO:0032990~cell part morphogenesis	16	0.362647	0.00464563	PLXNA3, GDF7, ADORA2A, EFNB1, RXRA, PCNT, CELSR3, GLI2, ARX, NOTCH1, SLITRK4, BCL11B, DMD, ROBO3, CACNA1A, RUNX3	371	256	13528	2.27898	0.999969	0.205818	7.78655
GOTERM_BP_FAT	GO:0031175~neuron projection development	16	0.362647	0.00464563	PLXNA3, GDF7, ADORA2A, RXRA, EFNB1, CELSR3, GLI2, ARX, EFHD1, NOTCH1, SLITRK4, BCL11B, DMD, ROBO3, CACNA1A, RUNX3	371	256	13528	2.27898	0.999969	0.205818	7.78655
GOTERM_BP_FAT	GO:0002761~regulation of myeloid leukocyte differentiation	6	0.135993	0.00497038	ZBTB7A, IKZF1, GNAS, PF4, RB1, PRDM16	371	41	13528	5.33614	0.999985	0.21434	8.30893
GOTERM_BP_FAT	GO:0048667~cell morphogenesis involved in neuron differentiation	14	0.317316	0.00499045	ARX, SLITRK4, PLXNA3, NOTCH1, GDF7, EFNB1, BCL11B, MYO7A, RXRA, CELSR3, ROBO3, GLI2, RUNX3, CACNA1A	371	209	13528	2.44254	0.999986	0.211052	8.34111
GOTERM_BP_FAT	GO:0046578~regulation of Ras protein signal transduction	14	0.317316	0.00517892	FGD1, OBSCN, SMAP2, SGSM3, ACAP1, ARHGEF6, SH2B2, CYTH3, IQSEC3, AGAP2, ARHGEF10L, SCRIB, MCF2L, ADAP1	371	210	13528	2.43091	0.99999	0.214084	8.6429
GOTERM_BP_FAT	GO:0048666~neuron development	19	0.430644	0.00570042	GNAT1, PLXNA3, GDF7, ADORA2A, EFNB1, RXRA, MYO7A, CELSR3, GLI2, ARX, EFHD1, NOTCH1, SLITRK4, BCL11B, DMD, AGRN, ROBO3, CACNA1A, RUNX3	371	339	13528	2.04368	0.999997	0.228809	9.47304
GOTERM_BP_FAT	GO:0021983~pituitary gland development	5	0.113327	0.00670589	ALDH1A2, SLC6A3, GLI2, NR0B1, PITX1	371	28	13528	6.51136	1	0.258949	11.0536
GOTERM_BP_FAT	GO:0032012~regulation of ARF protein signal transduction	6	0.135993	0.00673903	SMAP2, ACAP1, CYTH3, IQSEC3, AGAP2, ADAP1	371	44	13528	4.97231	1	0.255667	11.1052
GOTERM_BP_FAT	GO:0035295~tube development	14	0.317316	0.00757895	TBX3, NR4A3, GLI2, ZIC3, SCRIB, TNS3, ALDH1A2, NOTCH1, GPC3, HOXA5, CUX1, PLXND1, ENG, ADAMTS2	371	220	13528	2.32041	1	0.278064	12.4048
GOTERM_BP_FAT	GO:0035239~tube morphogenesis	10	0.226655	0.00812444	NOTCH1, GPC3, TBX3, HOXA5, NR4A3, PLXND1, GLI2, ENG, SCRIB, ZIC3	371	127	13528	2.87115	1	0.290201	13.2393
GOTERM_BP_FAT	GO:0046546~development of primary male sexual characteristics	7	0.158658	0.00854558	DHH, INSL3, TBX3, MSH2, SF1, SOX9, NR0B1	371	65	13528	3.92685	1	0.298083	13.8783
GOTERM_BP_FAT	GO:0048754~branching morphogenesis of a tube	7	0.158658	0.00854558	NOTCH1, GPC3, TBX3, HOXA5, PLXND1, GLI2, ENG	371	65	13528	3.92685	1	0.298083	13.8783
GOTERM_BP_FAT	GO:0007172~signal complex assembly	4	0.0906618	0.00872018	AGRN, SRC, FLNA, CACNA1A	371	16	13528	9.1159	1	0.298572	14.142
GOTERM_BP_FAT	GO:0016337~cell-cell adhesion	16	0.362647	0.00908069	PCDHA6, PCDHA7, PCDHA8, PCDHA2, PCDHA3, PCDHB3, PCDHA4, PCDHA5, CELSR3, NLGN2, PCDHA1, SOX9, PCDH19, SRC, SCRIB, SCARF2, CDH20, CDH24	371	276	13528	2.11383	1	0.304253	14.684
GOTERM_BP_FAT	GO:0030534~adult behavior	8	0.181324	0.00914143	MAFG, CHD7, GRIN1, NR4A3, CACNA1C, NTSR1, ASIP, CACNA1A	371	86	13528	3.39196	1	0.301486	14.775
GOTERM_BP_FAT	GO:0030182~neuron differentiation	22	0.49864	0.00924029	PHOX2A, GNAT1, PLXNA3, GDF7, ADORA2A, EFNB1, RXRA, MYO7A, CELSR3, GLI2, ARX, EFHD1, ALDH1A2, NOTCH1, SLITRK4, BCL11B, DMD, AGRN, ROBO3, CUX1, CACNA1A, RUNX3	371	438	13528	1.83151	1	0.299839	14.9229
GOTERM_BP_FAT	GO:0043009~chordate embryonic development	18	0.407978	0.00975658	MAFG, INSL3, TBX3, MSH2, ELL, GLI2, CITED1, ASCL2, ALDH1A2, HOXB4, CHD7, HOXA4, HOXA5, ZMIZ1, HOXA6, GNAS, RBPJ, FOXD3	371	331	13528	1.98292	1	0.309319	15.6914
GOTERM_BP_FAT	GO:0021548~pons development	3	0.0679964	0.0104039	PHOX2A, GRIN1, CACNA1A	371	6	13528	18.2318	1	0.32171	16.6457
GOTERM_BP_FAT	GO:0009792~embryonic development ending in birth or egg hatching	18	0.407978	0.0105855	MAFG, INSL3, TBX3, MSH2, ELL, GLI2, CITED1, ASCL2, ALDH1A2, HOXB4, CHD7, HOXA4, HOXA5, ZMIZ1, HOXA6, GNAS, RBPJ, FOXD3	371	334	13528	1.9651	1	0.321938	16.9116
GOTERM_BP_FAT	GO:0048562~embryonic organ morphogenesis	10	0.226655	0.0108292	HOXB4, CHD7, HOXA4, HOXA5, HOXA6, MYO15A, MYO7A, GNAS, NR4A3, GLI2	371	133	13528	2.74162	1	0.323687	17.2672
GOTERM_BP_FAT	GO:0035270~endocrine system development	7	0.158658	0.0113292	ALDH1A2, HOXA5, SLC6A3, PAX8, GLI2, NR0B1, PITX1	371	69	13528	3.69921	1	0.33153	17.9922
GOTERM_BP_FAT	GO:0045639~positive regulation of myeloid cell differentiation	5	0.113327	0.0120445	IKZF1, GNAS, PF4, RB1, FOXO3	371	33	13528	5.52479	1	0.344039	19.019
GOTERM_BP_FAT	GO:0002763~positive regulation of myeloid leukocyte differentiation	4	0.0906618	0.012204	IKZF1, GNAS, PF4, RB1	371	18	13528	8.10302	1	0.343413	19.2463
GOTERM_BP_FAT	GO:0008584~male gonad development	6	0.135993	0.013514	DHH, INSL3, MSH2, SF1, SOX9, NR0B1	371	52	13528	4.20734	1	0.36815	21.0905
GOTERM_BP_FAT	GO:0060485~mesenchyme development	6	0.135993	0.013514	ALDH1A2, NOTCH1, HOXA5, EFNB1, SOX9, NFATC1	371	52	13528	4.20734	1	0.36815	21.0905
GOTERM_BP_FAT	GO:0007530~sex determination	4	0.0906618	0.0142034	DHH, SF1, SOX9, NR0B1	371	19	13528	7.67655	1	0.378418	22.0451
GOTERM_BP_FAT	GO:0033327~Leydig cell differentiation	3	0.0679964	0.0143036	DHH, SF1, NR0B1	371	7	13528	15.6273	1	0.376138	22.183
GOTERM_BP_FAT	GO:0010551~regulation of specific transcription from RNA polymerase II promoter	8	0.181324	0.0144889	TAF1, NOTCH1, IKZF1, RXRA, BCOR, TBL1X, ENG, ARHGEF10L	371	94	13528	3.10329	1	0.375656	22.4372
GOTERM_BP_FAT	GO:0046661~male sex differentiation	7	0.158658	0.0146991	DHH, INSL3, TBX3, MSH2, SF1, SOX9, NR0B1	371	73	13528	3.49651	1	0.375692	22.7247
GOTERM_BP_FAT	GO:0003007~heart morphogenesis	7	0.158658	0.0146991	ALDH1A2, CHD7, TBX3, ZMIZ1, RXRA, ENG, ZIC3	371	73	13528	3.49651	1	0.375692	22.7247
GOTERM_BP_FAT	GO:0009952~anterior/posterior pattern formation	10	0.226655	0.0147812	HOXB4, ALDH1A2, ARC, NOTCH1, HOXA4, TBX3, HOXA5, HOXA6, RBPJ, ZIC3	371	140	13528	2.60454	1	0.373176	22.8367
GOTERM_BP_FAT	GO:0007389~pattern specification process	15	0.339982	0.0152694	ARC, TBX3, EFNB1, GLI2, ZIC3, ALDH1A2, HOXB4, NOTCH1, HOXA4, HOXA5, HOXA6, BCOR, RBPJ, PLXND1, ENG	371	267	13528	2.04852	1	0.378695	23.4996
GOTERM_BP_FAT	GO:0001763~morphogenesis of a branching structure	7	0.158658	0.0156396	NOTCH1, GPC3, TBX3, HOXA5, PLXND1, GLI2, ENG	371	74	13528	3.44926	1	0.381764	23.9988
GOTERM_BP_FAT	GO:0015837~amine transport	9	0.203989	0.015685	CPT1B, CHRM5, SLC6A3, SLC6A5, SLC6A4, XK, SLC38A10, SLC43A2, CACNA1A	371	118	13528	2.78112	1	0.378598	24.0599
GOTERM_BP_FAT	GO:0019226~transmission of nerve impulse	18	0.407978	0.0161849	SEPT5, DHH, ADORA2A, PCDHB3, GRIN1, SLC6A4, SLC12A5, GRIK4, MAL, NTSR1, CHRM5, DOC2A, KCNN1, SLC6A5, DMD, AGRN, CACNA1C, CACNA1A	371	350	13528	1.87527	1	0.384004	24.7284
KEGG_PATHWAY	hsa00532:Chondroitin sulfate biosynthesis	4	0.0906618	0.0169132	B3GAT1, B3GALT6, CHST7, CHST15	129	22	5085	7.16702	0.892962	0.892962	18.0383
GOTERM_BP_FAT	GO:0007409~axonogenesis	12	0.271985	0.0172225	ARX, PLXNA3, NOTCH1, SLITRK4, GDF7, BCL11B, EFNB1, RXRA, CELSR3, ROBO3, GLI2, RUNX3	371	193	13528	2.26717	1	0.398941	26.0987
GOTERM_BP_FAT	GO:0043113~receptor clustering	3	0.0679964	0.0187295	AGRN, FLNA, CACNA1A	371	8	13528	13.6739	1	0.421221	28.0468
GOTERM_BP_FAT	GO:0021700~developmental maturation	8	0.181324	0.0207401	REC8, NOTCH1, G6PD, GRIN1, AGRN, FOXO3, CACNA1A, RUNX3	371	101	13528	2.88821	1	0.450301	30.5707
GOTERM_BP_FAT	GO:0042981~regulation of apoptosis	33	0.74796	0.0211596	FGD1, ADORA2A, PF4, FOXO3, SOX9, SRC, MCF2L, SCRIB, KCNIP3, DPF1, PLAGL1, AZU1, AHRR, BCL11B, RUNX3, OBSCN, IRAK1, CARD9, TBX3, VHL, MSH2, ARHGEF6, RXRA, GRIN1, MAL, PIM2, NOTCH1, IKBKG, MPO, AVEN, ERN2, CACNA1A, ALOX12	371	804	13528	1.49664	1	0.452771	31.0867
GOTERM_BP_FAT	GO:0021953~central nervous system neuron differentiation	5	0.113327	0.0231857	ARX, PLXNA3, BCL11B, GLI2, CACNA1A	371	40	13528	4.55795	1	0.479535	33.5283
GOTERM_BP_FAT	GO:0045137~development of primary sexual characteristics	9	0.203989	0.0233264	DHH, INSL3, CHD7, TBX3, MSH2, SF1, FOXO3, SOX9, NR0B1	371	127	13528	2.58404	1	0.477395	33.6947
GOTERM_BP_FAT	GO:0017158~regulation of calcium ion-dependent exocytosis	3	0.0679964	0.02365	DOC2A, RPH3AL, CACNA1A	371	9	13528	12.1545	1	0.477963	34.0761
GOTERM_BP_FAT	GO:0043067~regulation of programmed cell death	33	0.74796	0.0239325	FGD1, ADORA2A, PF4, FOXO3, SOX9, SRC, MCF2L, SCRIB, KCNIP3, DPF1, PLAGL1, AZU1, AHRR, BCL11B, RUNX3, OBSCN, IRAK1, CARD9, TBX3, VHL, MSH2, ARHGEF6, RXRA, GRIN1, MAL, PIM2, NOTCH1, IKBKG, MPO, AVEN, ERN2, CACNA1A, ALOX12	371	812	13528	1.4819	1	0.477927	34.4074
GOTERM_BP_FAT	GO:0007267~cell-cell signaling	26	0.589302	0.0243407	SEPT5, DHH, INSL3, HCN2, DLGAP3, TBX3, ADORA2A, EFNB1, PCDHB3, SLC12A5, SLC6A4, GRIK4, GRIN1, NTSR1, GLI2, GRB10, DOC2A, KCNN1, SLC6A5, DMD, SH3KBP1, GPR50, AGRN, CACNA1C, ASIP, CACNA1A	371	600	13528	1.58009	1	0.479674	34.8833
GOTERM_BP_FAT	GO:0010941~regulation of cell death	33	0.74796	0.0249965	FGD1, ADORA2A, PF4, FOXO3, SOX9, SRC, MCF2L, SCRIB, KCNIP3, DPF1, PLAGL1, AZU1, AHRR, BCL11B, RUNX3, OBSCN, IRAK1, CARD9, TBX3, VHL, MSH2, ARHGEF6, RXRA, GRIN1, MAL, PIM2, NOTCH1, IKBKG, MPO, AVEN, ERN2, CACNA1A, ALOX12	371	815	13528	1.47644	1	0.484816	35.6411
GOTERM_BP_FAT	GO:0010553~negative regulation of specific transcription from RNA polymerase II promoter	5	0.113327	0.025155	IKZF1, RXRA, BCOR, TBL1X, ENG	371	41	13528	4.44678	1	0.483009	35.823
GOTERM_BP_FAT	GO:0006836~neurotransmitter transport	7	0.158658	0.0260328	SEPT5, DOC2A, ADORA2A, SLC6A3, SLC6A5, SLC6A4, CACNA1A	371	83	13528	3.07524	1	0.49095	36.8217
GOTERM_BP_FAT	GO:0048729~tissue morphogenesis	11	0.24932	0.0263352	HOXB4, ALDH1A2, NOTCH1, GPC3, TBX3, HOXA5, RXRA, NR4A3, GLI2, SCRIB, RUNX3	371	180	13528	2.22833	1	0.491044	37.1623
GOTERM_BP_FAT	GO:0016192~vesicle-mediated transport	25	0.566636	0.0269955	RAB2A, SEPT5, ARC, NPEPL1, AP1B1, NAPG, ADORA2A, SLC9A3, MYO7A, ELANE, RUFY1, RPH3AL, CYTH3, ELMO3, FLNA, SRC, SH3BP4, DOC2A, RIN2, SH3KBP1, CUX1, CACNA1C, SYTL1, CACNA1A, RIN3	371	576	13528	1.58262	1	0.495799	37.9001
GOTERM_BP_FAT	GO:0050905~neuromuscular process	6	0.135993	0.0270185	ADORA2A, SLC6A3, MYO7A, GRIN1, NR4A3, CACNA1A	371	62	13528	3.52874	1	0.492244	37.9255
GOTERM_BP_FAT	GO:0060541~respiratory system development	8	0.181324	0.0286601	TNS3, ALDH1A2, NOTCH1, CHD7, HOXA5, CUX1, GLI2, ADAMTS2	371	108	13528	2.70101	1	0.509158	39.7239
GOTERM_BP_FAT	GO:0045073~regulation of chemokine biosynthetic process	3	0.0679964	0.0290349	AZU1, ELANE, SIGIRR	371	10	13528	10.9391	1	0.509945	40.1274
GOTERM_BP_FAT	GO:0060134~prepulse inhibition	3	0.0679964	0.0290349	ADORA2A, SLC6A3, GRIN1	371	10	13528	10.9391	1	0.509945	40.1274
GOTERM_BP_FAT	GO:0009719~response to endogenous stimulus	19	0.430644	0.0301069	DHH, ADORA2A, MSH2, SLC9A3, RXRA, GRIN1, ABCA2, NR4A3, NR0B1, SRC, CITED1, ALDH1A2, GRB10, PRKAR1B, SH2B2, GNAS, GNG4, ASIP, GNG7	371	405	13528	1.71064	1	0.519064	41.2678
GOTERM_BP_FAT	GO:0042391~regulation of membrane potential	9	0.203989	0.030848	DHH, HCN2, ADORA2A, GNA11, GRIN1, MAL, KCNA5, KCNQ1, CACNA1A	371	134	13528	2.44905	1	0.524003	42.0442
KEGG_PATHWAY	hsa04020:Calcium signaling pathway	10	0.226655	0.0324906	CHRM5, SLC25A5, ADORA2A, GNA11, GRIN1, RYR1, GNAS, CACNA1C, NTSR1, CACNA1A	129	176	5085	2.23969	0.986792	0.885075	31.967
GOTERM_BP_FAT	GO:0035137~hindlimb morphogenesis	4	0.0906618	0.0331282	NOTCH1, CHD7, GNAS, PITX1	371	26	13528	5.60979	1	0.546042	44.3729
GOTERM_BP_FAT	GO:0007268~synaptic transmission	15	0.339982	0.0349929	SEPT5, DOC2A, KCNN1, ADORA2A, DMD, PCDHB3, SLC6A5, GRIN1, GRIK4, SLC12A5, SLC6A4, AGRN, CACNA1C, NTSR1, CACNA1A	371	298	13528	1.83542	1	0.562337	46.2112
GOTERM_BP_FAT	GO:0006928~cell motion	21	0.475975	0.0370917	CTHRC1, PLXNA3, GDF7, MSH2, VHL, EFNB1, ELANE, PF4, GLI2, SRC, SCRIB, ARX, AZU1, LSP1, TNS3, ADRA2A, SH2B1, ROBO3, ENG, RUNX3, ALOX12	371	475	13528	1.61208	1	0.580115	48.2119
GOTERM_BP_FAT	GO:0006897~endocytosis	12	0.271985	0.0396443	SH3BP4, ARC, AP1B1, ADORA2A, SLC9A3, MYO7A, ELANE, RUFY1, RIN2, SH3KBP1, ELMO3, RIN3	371	220	13528	1.98892	1	0.601178	50.5507
GOTERM_BP_FAT	GO:0010324~membrane invagination	12	0.271985	0.0396443	SH3BP4, ARC, AP1B1, ADORA2A, SLC9A3, MYO7A, ELANE, RUFY1, RIN2, SH3KBP1, ELMO3, RIN3	371	220	13528	1.98892	1	0.601178	50.5507
GOTERM_BP_FAT	GO:0032312~regulation of ARF GTPase activity	4	0.0906618	0.0401147	SMAP2, ACAP1, AGAP2, ADAP1	371	28	13528	5.20909	1	0.60187	50.9706
GOTERM_BP_FAT	GO:0032582~negative regulation of gene-specific transcription	5	0.113327	0.0417126	IKZF1, RXRA, BCOR, TBL1X, ENG	371	48	13528	3.79829	1	0.612821	52.3722
GOTERM_BP_FAT	GO:0003002~regionalization	11	0.24932	0.0445227	HOXB4, ALDH1A2, ARC, NOTCH1, HOXA4, TBX3, HOXA5, HOXA6, GLI2, RBPJ, ZIC3	371	197	13528	2.03604	1	0.633673	54.7461
GOTERM_BP_FAT	GO:0021522~spinal cord motor neuron differentiation	3	0.0679964	0.0476924	PHOX2A, GLI2, CACNA1A	371	13	13528	8.41468	1	0.655938	57.2897
GOTERM_BP_FAT	GO:0043576~regulation of respiratory gaseous exchange	3	0.0679964	0.0476924	PHOX2A, GRIN1, NLGN2	371	13	13528	8.41468	1	0.655938	57.2897
GOTERM_BP_FAT	GO:0014031~mesenchymal cell development	5	0.113327	0.0503119	ALDH1A2, NOTCH1, EFNB1, SOX9, NFATC1	371	51	13528	3.57486	1	0.672455	59.2894
GOTERM_BP_FAT	GO:0048762~mesenchymal cell differentiation	5	0.113327	0.0503119	ALDH1A2, NOTCH1, EFNB1, SOX9, NFATC1	371	51	13528	3.57486	1	0.672455	59.2894
GOTERM_BP_FAT	GO:0043112~receptor metabolic process	4	0.0906618	0.0518672	DMD, AGRN, FLNA, CACNA1A	371	31	13528	4.70498	1	0.68034	60.4347
GOTERM_BP_FAT	GO:0043087~regulation of GTPase activity	8	0.181324	0.0519577	GDI1, FGD1, SMAP2, SGSM3, ACAP1, AGAP2, SCRIB, ADAP1	371	123	13528	2.37162	1	0.677502	60.5003
GOTERM_BP_FAT	GO:0001701~in utero embryonic development	10	0.226655	0.0528672	MAFG, ASCL2, INSL3, CHD7, TBX3, ELL, MSH2, ZMIZ1, CITED1, FOXD3	371	176	13528	2.0718	1	0.680548	61.1549
GOTERM_BP_FAT	GO:0009755~hormone-mediated signaling	5	0.113327	0.0533784	PRKAR1B, GNAS, GNG4, ASIP, GNG7	371	52	13528	3.50612	1	0.68073	61.5182
GOTERM_BP_FAT	GO:0021578~hindbrain maturation	2	0.0453309	0.0539553	GRIN1, CACNA1A	371	2	13528	36.4636	1	0.681368	61.9244
GOTERM_BP_FAT	GO:0021626~central nervous system maturation	2	0.0453309	0.0539553	GRIN1, CACNA1A	371	2	13528	36.4636	1	0.681368	61.9244
GOTERM_BP_FAT	GO:0035107~appendage morphogenesis	7	0.158658	0.0541143	ALDH1A2, NOTCH1, CHD7, TBX3, GNAS, PITX1, IDUA	371	99	13528	2.57824	1	0.679111	62.0357
GOTERM_BP_FAT	GO:0030324~lung development	7	0.158658	0.0541143	TNS3, ALDH1A2, NOTCH1, HOXA5, CUX1, GLI2, ADAMTS2	371	99	13528	2.57824	1	0.679111	62.0357
GOTERM_BP_FAT	GO:0035108~limb morphogenesis	7	0.158658	0.0541143	ALDH1A2, NOTCH1, CHD7, TBX3, GNAS, PITX1, IDUA	371	99	13528	2.57824	1	0.679111	62.0357
GOTERM_BP_FAT	GO:0035249~synaptic transmission, glutamatergic	3	0.0679964	0.0546574	ADORA2A, GRIN1, CACNA1A	371	14	13528	7.81363	1	0.679526	62.4134
GOTERM_BP_FAT	GO:0007548~sex differentiation	9	0.203989	0.0556186	DHH, INSL3, CHD7, TBX3, MSH2, SF1, FOXO3, SOX9, NR0B1	371	151	13528	2.17333	1	0.682765	63.0732
GOTERM_BP_FAT	GO:0007416~synaptogenesis	4	0.0906618	0.0561143	PCDHB3, NLGN2, AGRN, CACNA1A	371	32	13528	4.55795	1	0.682825	63.4092
GOTERM_BP_FAT	GO:0016044~membrane organization	17	0.385313	0.0596405	ARC, NAPG, AP1B1, ADORA2A, MYO7A, SLC9A3, TAZ, ELANE, SUN2, RUFY1, MAL, ELMO3, SH3BP4, SH3KBP1, RIN2, AGRN, RIN3	371	381	13528	1.62699	1	0.70237	65.7174
GOTERM_BP_FAT	GO:0008344~adult locomotory behavior	5	0.113327	0.0598089	CHD7, GRIN1, CACNA1C, NTSR1, CACNA1A	371	54	13528	3.37626	1	0.700239	65.8241
GOTERM_BP_FAT	GO:0030323~respiratory tube development	7	0.158658	0.0608535	TNS3, ALDH1A2, NOTCH1, HOXA5, CUX1, GLI2, ADAMTS2	371	102	13528	2.5024	1	0.703534	66.4792
GOTERM_BP_FAT	GO:0021517~ventral spinal cord development	3	0.0679964	0.061954	PHOX2A, GLI2, CACNA1A	371	15	13528	7.29272	1	0.707078	67.1565
GOTERM_BP_FAT	GO:0032642~regulation of chemokine production	3	0.0679964	0.061954	AZU1, ELANE, SIGIRR	371	15	13528	7.29272	1	0.707078	67.1565
GOTERM_BP_FAT	GO:0048736~appendage development	7	0.158658	0.0632058	ALDH1A2, NOTCH1, CHD7, TBX3, GNAS, PITX1, IDUA	371	103	13528	2.47811	1	0.711417	67.9112
GOTERM_BP_FAT	GO:0060173~limb development	7	0.158658	0.0632058	ALDH1A2, NOTCH1, CHD7, TBX3, GNAS, PITX1, IDUA	371	103	13528	2.47811	1	0.711417	67.9112
GOTERM_BP_FAT	GO:0042127~regulation of cell proliferation	30	0.679964	0.0638894	ADORA2A, SOX9, GLI2, ARX, ALDH1A2, GPC3, BCL11B, ADRA2A, DLG3, IL13RA1, RUNX3, MAFG, UBE2A, CTBP2, TBX3, VHL, FLT4, RXRA, EFNB1, KLF11, ELANE, SF1, RB1, TNS3, NOTCH1, ZMIZ1, UTS2R, ENG, KCTD11, ALOX12	371	787	13528	1.38997	1	0.712352	68.3164
GOTERM_BP_FAT	GO:0017157~regulation of exocytosis	4	0.0906618	0.065085	SEPT5, DOC2A, RPH3AL, CACNA1A	371	34	13528	4.28984	1	0.716194	69.0135
GOTERM_BP_FAT	GO:0032318~regulation of Ras GTPase activity	7	0.158658	0.065611	FGD1, SMAP2, SGSM3, ACAP1, AGAP2, SCRIB, ADAP1	371	104	13528	2.45428	1	0.71618	69.3157
GOTERM_BP_FAT	GO:0045927~positive regulation of growth	6	0.135993	0.0679388	ARX, CHD7, IKZF1, SLC6A3, UTS2R, ALOX12	371	80	13528	2.73477	1	0.726079	70.6196
GOTERM_BP_FAT	GO:0001964~startle response	3	0.0679964	0.0695588	ADORA2A, SLC6A3, GRIN1	371	16	13528	6.83693	1	0.731809	71.496
GOTERM_BP_FAT	GO:0022037~metencephalon development	4	0.0906618	0.0698021	PHOX2A, GRIN1, GLI2, CACNA1A	371	35	13528	4.16727	1	0.730204	71.6255
GOTERM_BP_FAT	GO:0048878~chemical homeostasis	21	0.475975	0.0700111	MAFG, DHH, HCN2, ADORA2A, GNA11, SLC9A3, GRIN1, SLC12A5, ELANE, RPH3AL, MTL5, MAL, ABCA2, KCNA5, FOXO3, RYR1, UTS2R, CACNA1C, KCNQ1, CACNA1A, IDUA	371	512	13528	1.49558	1	0.728437	71.7363
GOTERM_BP_FAT	GO:0048704~embryonic skeletal system morphogenesis	5	0.113327	0.0701886	HOXB4, HOXA4, HOXA5, HOXA6, GNAS	371	57	13528	3.19856	1	0.726522	71.83
GOTERM_BP_FAT	GO:0032870~cellular response to hormone stimulus	8	0.181324	0.0726628	GRB10, PRKAR1B, RXRA, SH2B2, GNAS, GNG4, ASIP, GNG7	371	133	13528	2.1933	1	0.736404	73.1069
GOTERM_BP_FAT	GO:0007411~axon guidance	7	0.158658	0.0731444	ARX, PLXNA3, GDF7, EFNB1, ROBO3, GLI2, RUNX3	371	107	13528	2.38547	1	0.736037	73.349
GOTERM_BP_FAT	GO:0048565~gut development	4	0.0906618	0.0746689	ALDH1A2, NOTCH1, RXRA, GLI2	371	36	13528	4.05151	1	0.740807	74.102
GOTERM_BP_FAT	GO:0032583~regulation of gene-specific transcription	8	0.181324	0.0749676	TAF1, NOTCH1, IKZF1, RXRA, BCOR, TBL1X, ENG, ARHGEF10L	371	134	13528	2.17693	1	0.739536	74.2471
GOTERM_BP_FAT	GO:0048610~reproductive cellular process	9	0.203989	0.0769549	DHH, REC8, MSH2, ZMIZ1, SOX3, SF1, PIWIL1, FOXO3, NR0B1	371	162	13528	2.02576	1	0.746346	75.1935
GOTERM_BP_FAT	GO:0015844~monoamine transport	3	0.0679964	0.0774497	CHRM5, SLC6A3, SLC6A4	371	17	13528	6.43476	1	0.746002	75.424
KEGG_PATHWAY	hsa00071:Fatty acid metabolism	4	0.0906618	0.078465	CPT1B, ACSL4, HADHA, CPT1A	129	40	5085	3.94186	0.999978	0.971793	61.438
GOTERM_BP_FAT	GO:0048598~embryonic morphogenesis	14	0.317316	0.0794506	TBX3, MYO7A, NR4A3, GLI2, ALDH1A2, HOXB4, NOTCH1, CHD7, HOXA4, HOXA5, HOXA6, MYO15A, GNAS, EXT1	371	307	13528	1.66284	1	0.752582	76.3356
GOTERM_BP_FAT	GO:0009725~response to hormone stimulus	16	0.362647	0.079533	DHH, RXRA, SLC9A3, ABCA2, NR4A3, NR0B1, SRC, CITED1, ALDH1A2, GRB10, PRKAR1B, SH2B2, GNAS, GNG4, ASIP, GNG7	371	367	13528	1.58969	1	0.750345	76.3724
GOTERM_BP_FAT	GO:0045079~negative regulation of chemokine biosynthetic process	2	0.0453309	0.0798341	ELANE, SIGIRR	371	3	13528	24.3091	1	0.749114	76.5066
GOTERM_BP_FAT	GO:0045213~neurotransmitter receptor metabolic process	2	0.0453309	0.0798341	DMD, AGRN	371	3	13528	24.3091	1	0.749114	76.5066
GOTERM_BP_FAT	GO:0007568~aging	7	0.158658	0.0811522	PHOX2A, TBX3, MSH2, ZMIZ1, SLC6A3, RXRA, ENG	371	110	13528	2.32041	1	0.752454	77.0857
GOTERM_BP_FAT	GO:0030902~hindbrain development	5	0.113327	0.0814281	PHOX2A, ALDH1A2, GRIN1, GLI2, CACNA1A	371	60	13528	3.03863	1	0.751127	77.2051
GOTERM_BP_FAT	GO:0043068~positive regulation of programmed cell death	18	0.407978	0.0815784	FGD1, OBSCN, ADORA2A, RXRA, ARHGEF6, GRIN1, MAL, FOXO3, SRC, MCF2L, SCRIB, DPF1, PLAGL1, AHRR, NOTCH1, IKBKG, ERN2, RUNX3	371	433	13528	1.51581	1	0.749255	77.27
GOTERM_BP_FAT	GO:0043065~positive regulation of apoptosis	18	0.407978	0.0825295	FGD1, OBSCN, ADORA2A, RXRA, ARHGEF6, GRIN1, MAL, FOXO3, SRC, MCF2L, SCRIB, DPF1, PLAGL1, AHRR, NOTCH1, IKBKG, ERN2, RUNX3	371	430	13528	1.52638	1	0.750929	77.6763
GOTERM_BP_FAT	GO:0007492~endoderm development	3	0.0679964	0.0856054	ARC, NOTCH1, EXT1	371	18	13528	6.07727	1	0.761604	78.944
GOTERM_BP_FAT	GO:0001837~epithelial to mesenchymal transition	3	0.0679964	0.0856054	NOTCH1, SOX9, NFATC1	371	18	13528	6.07727	1	0.761604	78.944
GOTERM_BP_FAT	GO:0007212~dopamine receptor signaling pathway	3	0.0679964	0.0856054	GNA11, GNAS, FLNA	371	18	13528	6.07727	1	0.761604	78.944
GOTERM_BP_FAT	GO:0035116~embryonic hindlimb morphogenesis	3	0.0679964	0.0856054	NOTCH1, CHD7, GNAS	371	18	13528	6.07727	1	0.761604	78.944
GOTERM_BP_FAT	GO:0008406~gonad development	7	0.158658	0.0867523	DHH, INSL3, MSH2, SF1, FOXO3, SOX9, NR0B1	371	112	13528	2.27898	1	0.76391	79.3991
GOTERM_BP_FAT	GO:0048705~skeletal system morphogenesis	7	0.158658	0.0867523	HOXB4, HOXA4, HOXA5, HOXA6, GNAS, SOX9, IDUA	371	112	13528	2.27898	1	0.76391	79.3991
KEGG_PATHWAY	hsa04920:Adipocytokine signaling pathway	5	0.113327	0.0873839	CPT1B, RXRA, IKBKG, ACSL4, CPT1A	129	67	5085	2.94169	0.999994	0.949946	65.5725
GOTERM_BP_FAT	GO:0030001~metal ion transport	19	0.430644	0.0880818	SLC39A14, HCN2, KCNK15, MMGT1, SLC9A3, GRIN1, SLC12A5, SLC38A10, KCNA5, SLC10A3, KCNIP3, SLC23A1, KCNN1, RYR1, CACNA1C, KCNQ1, CACNA1A, KCTD11, NFATC1	371	465	13528	1.48991	1	0.766907	79.915
GOTERM_BP_FAT	GO:0010942~positive regulation of cell death	18	0.407978	0.0896383	FGD1, OBSCN, ADORA2A, RXRA, ARHGEF6, GRIN1, MAL, FOXO3, SRC, MCF2L, SCRIB, DPF1, PLAGL1, AHRR, NOTCH1, IKBKG, ERN2, RUNX3	371	435	13528	1.50884	1	0.770729	80.5035
GOTERM_BP_FAT	GO:0034440~lipid oxidation	4	0.0906618	0.0901309	CPT1B, HADHA, CPT1A, ALOX12	371	39	13528	3.73986	1	0.7703	80.6864
GOTERM_BP_FAT	GO:0019395~fatty acid oxidation	4	0.0906618	0.0901309	CPT1B, HADHA, CPT1A, ALOX12	371	39	13528	3.73986	1	0.7703	80.6864
GOTERM_BP_FAT	GO:0033555~multicellular organismal response to stress	4	0.0906618	0.0901309	ADRA2A, CACNA1A, GNG7, KCNIP3	371	39	13528	3.73986	1	0.7703	80.6864
GOTERM_BP_FAT	GO:0006873~cellular ion homeostasis	16	0.362647	0.0907433	MAFG, DHH, HCN2, ADORA2A, GNA11, SLC12A5, ELANE, GRIN1, MTL5, MAL, KCNA5, RYR1, UTS2R, CACNA1C, KCNQ1, CACNA1A	371	374	13528	1.55994	1	0.770345	80.9114
GOTERM_BP_FAT	GO:0030879~mammary gland development	5	0.113327	0.0934976	TBX3, SLC6A3, GLI2, APLN, SCRIB	371	63	13528	2.89394	1	0.778565	81.8934
GOTERM_BP_FAT	GO:0050801~ion homeostasis	17	0.385313	0.0976007	MAFG, DHH, HCN2, ADORA2A, GNA11, SLC9A3, GRIN1, SLC12A5, ELANE, MTL5, MAL, KCNA5, RYR1, UTS2R, CACNA1C, KCNQ1, CACNA1A	371	409	13528	1.5156	1	0.791225	83.2684
GOTERM_BP_FAT	GO:0001501~skeletal system development	14	0.317316	0.099619	TBX3, LTBP3, GNA11, SOX9, GLI2, HOXB4, CHD7, HOXA4, HOXA5, HOXA6, GNAS, EXT1, PITX1, IDUA	371	319	13528	1.60028	1	0.796026	83.9081
