# Supplementary material for: Genome and epigenome analysis of monozygotic twins discordant for congenital heart disease
Source: BMC Genomics. 2018 Jun 4;19:428. doi: 10.1186/s12864-018-4814-7 (PMC5987557; doi:10.1186/s12864-018-4814-7)
Supplement: Supplementary file 13 — Table S9. GO and KEGG analysis of DMRs located in TF binding sites. (XLSX 80 kb) [file 12864_2018_4814_MOESM13_ESM.xlsx]

## Sheet: TFBS
name	ac	species	factor	id
V$E47_01	M00002	human	E47	N
V$AP4_01	M00005	human	AP-4	Q01664
V$ELK1_01	M00007	human	Elk-1	P19419
V$SP1_01	M00008	human	Sp1	P08047
V$ATF_01	M00017	human	ATF	N
V$E2F_01	M00024	human	E2F	N
V$ELK1_02	M00025	human	Elk-1	P19419
V$RSRFC4_01	M00026	human	RSRFC4	N
V$P300_01	M00033	human	p300	Q09472
V$NFE2_01	M00037	human	NF-E2	N
V$NFE2_01	M00037	human	NF-E2 p45	Q16621
V$CREB_01	M00039	human	CREB	P16220
V$CREB_01	M00039	human	deltaCREB	P16220
V$CREBP1_01	M00040	human	ATF-2	P15336
V$CREBP1CJUN_01	M00041	human	ATF-2	P15336
V$CREBP1CJUN_01	M00041	human	c-Jun	P05412
V$E2F_02	M00050	human	E2F	N
V$E2F_02	M00050	human	E2F-1	Q01094
V$E2F_02	M00050	human	E2F-2	Q14209
V$E2F_02	M00050	human	E2F-3a	O00716
V$E2F_02	M00050	human	E2F-4	Q16254
V$E2F_02	M00050	human	E2F-5	Q15329
V$NFKAPPAB50_01	M00051	human	NF-kappaB1	P19838
V$NFKAPPAB65_01	M00052	human	RelA	Q04206
V$CREL_01	M00053	human	c-Rel	Q04864
V$NFKAPPAB_01	M00054	human	NF-kappaB	N
V$NFKAPPAB_01	M00054	human	NF-kappaB1	P19838
V$NFKAPPAB_01	M00054	human	RelA	Q04206
V$MYOGNF1_01	M00056	human	NF-1	P08651
V$YY1_01	M00059	human	YY1	P25490
V$YY1_02	M00069	human	YY1	P25490
V$E47_02	M00071	human	E47	N
V$GATA2_01	M00076	human	GATA-2	P23769
V$GATA3_01	M00077	human	GATA-3	P23771
V$MZF1_01	M00083	human	MZF-1	P28698
V$MZF1_02	M00084	human	MZF-1	P28698
V$ZID_01	M00085	human	ZID	Q15916
V$PAX2_01	M00098	human	Pax-2	Q02962
V$CDP_02	M00102	human	CUTL1	P39880
V$CDPCR1_01	M00104	human	CUTL1	P39880
V$CDPCR3_01	M00105	human	CUTL1	P39880
V$CDPCR3HD_01	M00106	human	CUTL1	P39880
V$CEBPB_01	M00109	human	C/EBPbeta	P17676
V$CREB_02	M00113	human	CREB	P16220
V$CREB_02	M00113	human	deltaCREB	P16220
V$TAXCREB_01	M00114	human	CREB	P16220
V$TAXCREB_01	M00114	human	deltaCREB	P16220
V$CEBPB_02	M00117	human	C/EBPbeta	P17676
V$USF_01	M00121	human	USF1	P22415
V$USF_02	M00122	human	USF1	P22415
V$MYCMAX_02	M00123	human	c-Myc	P01106
V$MYCMAX_02	M00123	human	Max1	P25912
V$GATA1_02	M00126	human	GATA-1	P15976
V$GATA1_03	M00127	human	GATA-1	P15976
V$GATA1_04	M00128	human	GATA-1	P15976
V$TST1_01	M00133	human	POU3F1	Q03052
V$HNF4_01	M00134	human	HNF-4alpha2	P41235
V$OCT1_02	M00136	human	POU2F1	P14859
V$PAX5_01	M00143	human	Pax-5	Q02548
V$PAX5_02	M00144	human	Pax-5	Q02548
V$BRN2_01	M00145	human	POU3F2	P20265
V$HSF1_01	M00146	human	HSF1 (long)	Q00613
V$HSF2_01	M00147	human	HSF2	Q03933
V$SRY_01	M00148	human	SRY	Q05066
V$ARP1_01	M00155	human	ARP-1	P24468
V$RORA1_01	M00156	human	RORalpha1	P35397
V$RORA2_01	M00157	human	RORalpha2	P35398
V$CEBP_01	M00159	human	C/EBPalpha	P49715
V$OCT1_06	M00162	human	POU2F1	P14859
V$AP1FJ_Q2	M00172	human	AP-1	N
V$AP1FJ_Q2	M00172	human	c-Fos	P01100
V$AP1FJ_Q2	M00172	human	c-Jun	P05412
V$AP1_Q6	M00174	human	AP-1	N
V$AP4_Q5	M00175	human	AP-4	Q01664
V$AP4_Q6	M00176	human	AP-4	Q01664
V$CREB_Q2	M00177	human	CREB	P16220
V$CREB_Q4	M00178	human	CREB	P16220
V$MYB_Q6	M00183	human	c-Myb	P10242
V$MYOD_Q6	M00184	human	MyoD	P15172
V$NFY_Q6	M00185	human	CP1A	P25208
V$NFY_Q6	M00185	human	CP1C	Q13952
V$NFY_Q6	M00185	human	NF-Y	N
V$NFY_Q6	M00185	human	NF-YA	P23511
V$SRF_Q6	M00186	human	SRF	P11831
V$USF_Q6	M00187	human	USF1	P22415
V$AP1_Q4	M00188	human	AP-1	N
V$AP2_Q6	M00189	human	AP-2alphaA	P05549
V$AP2_Q6	M00189	human	AP-2gamma	Q92754
V$CEBP_Q2	M00190	human	C/EBPalpha	P49715
V$ER_Q6	M00191	human	ER-alpha	P03372
V$GR_Q6	M00192	human	GR-alpha	P04150
V$GR_Q6	M00192	human	GR-beta	P04151
V$NF1_Q6	M00193	human	NF-1	P08651
V$SP1_Q6	M00196	human	Sp1	P08047
V$GATA_C	M00203	human	GATA-1	P15976
V$GATA_C	M00203	human	GATA-2	P23769
V$GATA_C	M00203	human	GATA-3	P23771
V$NFKB_C	M00208	human	NF-kappaB	N
V$NFKB_C	M00208	human	NF-kappaB1	P19838
V$NFKB_C	M00208	human	NF-kappaB2	N
V$USF_C	M00217	human	USF1	P22415
V$SREBP1_01	M00220	human	SREBP-1a	P36956
V$SREBP1_01	M00220	human	SREBP-1b	N
V$SREBP1_01	M00220	human	SREBP-1c	N
V$SREBP1_02	M00221	human	SREBP-1a	P36956
V$SREBP1_02	M00221	human	SREBP-1b	N
V$SREBP1_02	M00221	human	SREBP-1c	N
V$HAND1E47_01	M00222	human	E47	N
V$STAT_01	M00223	human	STAT1alpha	P42224
V$STAT_01	M00223	human	STAT1beta	P42224
V$STAT_01	M00223	human	STAT2	P52630
V$STAT_01	M00223	human	STAT3	P40763
V$STAT_01	M00223	human	STAT4	N
V$STAT_01	M00223	human	STAT6	P42226
V$STAT1_01	M00224	human	STAT1alpha	P42224
V$STAT1_01	M00224	human	STAT1beta	P42224
V$STAT3_01	M00225	human	STAT3	P40763
V$MEF2_04	M00233	human	MEF-2A	Q02078
V$AHRARNT_01	M00235	human	AhR	P35869
V$AHRARNT_01	M00235	human	Arnt	P27540
V$ARNT_01	M00236	human	Arnt	P27540
V$AHRARNT_02	M00237	human	AhR	P35869
V$AHRARNT_02	M00237	human	Arnt	P27540
V$EGR1_01	M00243	human	Egr-1	P18146
V$EGR3_01	M00245	human	Egr-3	Q06889
V$EGR2_01	M00246	human	Egr-2	P11161
V$XBP1_01	M00251	human	XBP-1	P17861
V$TATA_01	M00252	human	TBP	P20226
V$NRSF_01	M00256	human	NRSF form 1	N
V$NRSF_01	M00256	human	NRSF form 2	N
V$RREB1_01	M00257	human	RREB-1	Q92766
V$ISRE_01	M00258	human	ISGF-3	N
V$HLF_01	M00260	human	Hlf	Q16534
V$AML1_01	M00271	human	AML1a	Q01196
V$P53_02	M00272	human	p53	P04637
V$LMO2COM_01	M00277	human	Lmo2	P25791
V$LMO2COM_02	M00278	human	Lmo2	P25791
V$MIF1_01	M00279	human	MIF-1	N
V$RFX1_01	M00280	human	RFX1	P22670
V$RFX1_02	M00281	human	RFX1	P22670
V$TCF11_01	M00285	human	LCR-F1	Q14494
V$NFY_01	M00287	human	NF-Y	N
V$NFAT_Q6	M00302	human	NF-AT1	N
V$NFAT_Q6	M00302	human	NF-AT1	Q13469
V$NFAT_Q6	M00302	human	NF-AT2	O95644
V$NFAT_Q6	M00302	human	NF-AT3	Q14934
V$NFAT_Q6	M00302	human	NF-AT4	Q12968
V$SOX9_B1	M00410	human	Sox9	P48436
V$AREB6_01	M00412	human	AREB6	Q13088
V$AREB6_02	M00413	human	AREB6	Q13088
V$AREB6_03	M00414	human	AREB6	Q13088
V$AREB6_04	M00415	human	AREB6	Q13088
V$TGIF_01	M00418	human	TGIF	Q15583
V$MEIS1_01	M00419	human	Meis-1	O00470
V$ZIC2_01	M00449	human	ZIC2	O95409
V$NKX3A_01	M00451	human	Nkx3-1	Q99801
V$NKX3A_01	M00451	human	Nkx3-1 v1	Q99801
V$NKX3A_01	M00451	human	Nkx3-1 v2	Q99801
V$NKX3A_01	M00451	human	Nkx3-1 v3	Q99801
V$NKX3A_01	M00451	human	Nkx3-1 v4	Q99801
V$IRF7_01	M00453	human	IRF-7A	Q92985
V$FAC1_01	M00456	human	FAC1	Q12830
V$GATA6_01	M00462	human	GATA-6	Q92908
V$AP2REP_01	M00468	human	AP-2rep	Q9Y4X4
V$AP2ALPHA_01	M00469	human	AP-2alphaA	P05549
V$AP2GAMMA_01	M00470	human	AP-2gamma	Q92754
V$TBP_01	M00471	human	TBP	P20226
V$FOXO4_01	M00472	human	FOXO4	P98177
V$FOXO1_01	M00473	human	FOXO1a	Q12778
V$FOXO1_02	M00474	human	FOXO1a	Q12778
V$LUN1_01	M00480	human	LUN-1	Q9NS56
V$ATF6_01	M00483	human	ATF6	P18850
V$NCX_01	M00484	human	NCX	Q9UQ48
V$NKX22_01	M00485	human	Nkx2-2	O95096
V$PAX2_02	M00486	human	Pax-2	Q02962
V$BACH2_01	M00490	human	Bach2	Q9BYV9
V$MAZR_01	M00491	human	MAZR	Q9UDU0
V$STAT1_03	M00496	human	STAT1	N
V$STAT3_02	M00497	human	STAT3	P40763
V$STAT4_01	M00498	human	STAT4	N
V$STAT6_02	M00500	human	STAT6	P42226
V$E2F_03	M00516	human	E2F	N
V$E2F_03	M00516	human	E2F-1	Q01094
V$PPARG_03	M00528	human	PPAR-gamma1	N
V$PPARG_03	M00528	human	PPAR-gamma2	Q15832
V$ARNT_02	M00539	human	Arnt	P27540
V$MYCMAX_03	M00615	human	c-Myc	P01106
V$MYCMAX_03	M00615	human	Max	P25912

## Sheet: TF_GO
Category	Term	Count	%	PValue	Genes	List Total	Pop Hits	Pop Total	Fold Enrichment	Bonferroni	Benjamini	FDR
GOTERM_BP_FAT	GO:0006355~regulation of transcription, DNA-dependent	94	93.0693	4.98309e-75	P17275, P27540, P05549, P42224, P19419, P15976, Q12830, Q15329, Q12778, P42226, P42229, P18146, Q13469, P35397, P36956, Q03933, P17861, Q92766, P08651, P49715, P23769, Q04864, Q01094, P35869, Q02548, Q05066, Q9BYV9, Q9UQ48, Q01196, P39880, Q13952, P35398, O95096, P16220, P04637, Q02078, P05412, P23771, P52630, Q03052, Q04206, P22670, Q9Y4X4, Q02962, Q16534, O00716, P15407, P22415, Q9UDU0, Q15832,…	100	1773	13528	7.17221	6.54778e-72	6.54778e-72	8.14696e-72
GOTERM_BP_FAT	GO:0051252~regulation of RNA metabolic process	94	93.0693	4.10813e-74	P17275, P27540, P05549, P42224, P19419, P15976, Q12830, Q15329, Q12778, P42226, P42229, P18146, Q13469, P35397, P36956, Q03933, P17861, Q92766, P08651, P49715, P23769, Q04864, Q01094, P35869, Q02548, Q05066, Q9BYV9, Q9UQ48, Q01196, P39880, Q13952, P35398, O95096, P16220, P04637, Q02078, P05412, P23771, P52630, Q03052, Q04206, P22670, Q9Y4X4, Q02962, Q16534, O00716, P15407, P22415, Q9UDU0, Q15832,…	100	1813	13528	7.01397	5.39809e-71	2.69904e-71	6.71648e-71
GOTERM_BP_FAT	GO:0006350~transcription	95	94.0594	4.99495e-70	P17275, P27540, P05549, P42224, P19419, P15976, Q12830, Q15329, Q12778, P42226, P42229, P18146, Q13469, P35397, P36956, Q03933, P17861, Q92766, P08651, P49715, P23769, Q04864, Q01094, P35869, Q02548, Q05066, Q9BYV9, Q01196, P39880, Q13952, P35398, P16220, P04637, Q02078, P05412, P23771, P52630, Q03052, Q04206, P22670, Q9NS56, Q9Y4X4, Q02962, Q16534, Q15916, O00716, P15407, P22415, Q9UDU0, Q15832,…	100	2101	13528	6.1169	6.56337e-67	2.18779e-67	8.16636e-67
GOTERM_BP_FAT	GO:0045449~regulation of transcription	98	97.0297	2.55962e-67	P17275, P27540, P05549, P19419, P15976, Q12830, Q15329, P18146, Q13469, P17861, P49715, Q01094, P35869, Q9UQ48, Q01196, P39880, Q13952, Q02078, P52630, Q03052, Q04206, Q02962, Q9NS56, P22415, O00716, Q16534, Q15916, Q92908, Q92985, Q06889, O00470, P10589, P15172, O95644, Q00613, P01106, P11831, P01100, P28698, P20226, P41235, Q15583, Q13088, P17676, P10242, P08047, P40763, P42224, Q12778, P42226,…	100	2601	13528	5.09705	3.36334e-64	8.40835e-65	4.18478e-64
GOTERM_BP_FAT	GO:0006357~regulation of transcription from RNA polymerase II promoter	63	62.3762	4.95429e-54	P17275, P27540, P05549, P19419, P15976, Q12778, Q12830, P42226, P42229, P18146, Q13469, P35397, P36956, P08651, P49715, P23769, Q01094, Q02548, P35869, Q01196, P39880, P35398, Q13952, P16220, O95096, P04637, P05412, P52630, Q04206, Q02962, Q9Y4X4, P15407, P22415, Q15832, Q16254, Q92908, P17542, Q92985, P10589, P15172, P48436, P17535, P01106, P11831, Q12968, P01100, Q09472, P14859, P41235, P11161,…	100	727	13528	11.723	6.50994e-51	1.30199e-51	8.09988e-51
GOTERM_BP_FAT	GO:0010628~positive regulation of gene expression	57	56.4356	7.90924e-51	P17275, P27540, P19419, Q12778, Q12830, P42226, P42229, P18146, Q13469, P35397, P36956, P08651, P49715, P23769, Q04864, Q01094, P35869, Q01196, P35398, Q13952, P16220, O95096, P04637, P05412, Q03052, Q04206, Q02962, Q9Y4X4, Q9NS56, P15407, O00716, P22415, Q15832, Q92908, P15172, P48436, P01106, P11831, Q12968, P01100, P98177, Q09472, P20226, P14859, P41235, P11161, P19838, P25208, P03372, Q16621,…	100	581	13528	13.2719	1.03927e-47	1.73212e-48	1.2931e-47
GOTERM_BP_FAT	GO:0045941~positive regulation of transcription	55	54.4554	1.45708e-48	P17275, P27540, P19419, Q12778, Q12830, P42226, P42229, P18146, Q13469, P35397, P36956, P08651, P49715, P23769, Q04864, Q01094, P35869, Q01196, P35398, Q13952, P16220, O95096, P04637, P05412, Q04206, Q02962, Q9Y4X4, Q9NS56, P15407, O00716, P22415, Q15832, Q92908, P15172, P48436, P01106, P11831, Q12968, P01100, P98177, Q09472, P20226, P14859, P41235, P11161, P19838, P25208, Q16621, Q13088, P20265,…	100	564	13528	13.1922	1.91461e-45	2.73515e-46	2.38222e-45
GOTERM_BP_FAT	GO:0045893~positive regulation of transcription, DNA-dependent	51	50.495	1.83675e-46	P17275, P27540, P19419, Q12778, Q12830, P42226, P42229, P18146, Q13469, P35397, P36956, P08651, P49715, P23769, Q04864, Q01094, P35869, Q01196, P35398, Q13952, P16220, O95096, P04637, P05412, Q04206, Q02962, Q9Y4X4, P15407, O00716, P22415, Q15832, Q92908, P15172, P48436, P01106, P11831, Q12968, P01100, Q09472, P14859, P41235, P11161, P19838, P25208, Q13088, P20265, P24468, P17676, P08047, P18850,…	100	477	13528	14.4639	2.41349e-43	3.01687e-44	3.00295e-43
GOTERM_BP_FAT	GO:0051254~positive regulation of RNA metabolic process	51	50.495	2.81073e-46	P17275, P27540, P19419, Q12778, Q12830, P42226, P42229, P18146, Q13469, P35397, P36956, P08651, P49715, P23769, Q04864, Q01094, P35869, Q01196, P35398, Q13952, P16220, O95096, P04637, P05412, Q04206, Q02962, Q9Y4X4, P15407, O00716, P22415, Q15832, Q92908, P15172, P48436, P01106, P11831, Q12968, P01100, Q09472, P14859, P41235, P11161, P19838, P25208, Q13088, P20265, P24468, P17676, P08047, P18850,…	100	481	13528	14.3436	3.6933e-43	4.10366e-44	4.59532e-43
GOTERM_BP_FAT	GO:0045935~positive regulation of nucleobase, nucleoside, nucleotide and nucleic acid metabolic process	55	54.4554	3.6005e-46	P17275, P27540, P19419, Q12778, Q12830, P42226, P42229, P18146, Q13469, P35397, P36956, P08651, P49715, P23769, Q04864, Q01094, P35869, Q01196, P35398, Q13952, P16220, O95096, P04637, P05412, Q04206, Q02962, Q9Y4X4, Q9NS56, P15407, O00716, P22415, Q15832, Q92908, P15172, P48436, P01106, P11831, Q12968, P01100, P98177, Q09472, P20226, P14859, P41235, P11161, P19838, P25208, Q16621, Q13088, P20265,…	100	624	13528	11.9237	4.73106e-43	4.73106e-44	5.88653e-43
GOTERM_BP_FAT	GO:0051173~positive regulation of nitrogen compound metabolic process	55	54.4554	1.98909e-45	P17275, P27540, P19419, Q12778, Q12830, P42226, P42229, P18146, Q13469, P35397, P36956, P08651, P49715, P23769, Q04864, Q01094, P35869, Q01196, P35398, Q13952, P16220, O95096, P04637, P05412, Q04206, Q02962, Q9Y4X4, Q9NS56, P15407, O00716, P22415, Q15832, Q92908, P15172, P48436, P01106, P11831, Q12968, P01100, P98177, Q09472, P20226, P14859, P41235, P11161, P19838, P25208, Q16621, Q13088, P20265,…	100	644	13528	11.5534	2.61367e-42	2.37606e-43	3.25201e-42
GOTERM_BP_FAT	GO:0010557~positive regulation of macromolecule biosynthetic process	55	54.4554	4.57548e-45	P17275, P27540, P19419, Q12778, Q12830, P42226, P42229, P18146, Q13469, P35397, P36956, P08651, P49715, P23769, Q04864, Q01094, P35869, Q01196, P35398, Q13952, P16220, O95096, P04637, P05412, Q04206, Q02962, Q9Y4X4, Q9NS56, P15407, O00716, P22415, Q15832, Q92908, P15172, P48436, P01106, P11831, Q12968, P01100, P98177, Q09472, P20226, P14859, P41235, P11161, P19838, P25208, Q16621, Q13088, P20265,…	100	654	13528	11.3768	6.01218e-42	5.01015e-43	7.48055e-42
GOTERM_BP_FAT	GO:0031328~positive regulation of cellular biosynthetic process	55	54.4554	5.55618e-44	P17275, P27540, P19419, Q12778, Q12830, P42226, P42229, P18146, Q13469, P35397, P36956, P08651, P49715, P23769, Q04864, Q01094, P35869, Q01196, P35398, Q13952, P16220, O95096, P04637, P05412, Q04206, Q02962, Q9Y4X4, Q9NS56, P15407, O00716, P22415, Q15832, Q92908, P15172, P48436, P01106, P11831, Q12968, P01100, P98177, Q09472, P20226, P14859, P41235, P11161, P19838, P25208, Q16621, Q13088, P20265,…	100	685	13528	10.8619	7.30082e-41	5.61601e-42	9.08392e-41
GOTERM_BP_FAT	GO:0009891~positive regulation of biosynthetic process	55	54.4554	1.21112e-43	P17275, P27540, P19419, Q12778, Q12830, P42226, P42229, P18146, Q13469, P35397, P36956, P08651, P49715, P23769, Q04864, Q01094, P35869, Q01196, P35398, Q13952, P16220, O95096, P04637, P05412, Q04206, Q02962, Q9Y4X4, Q9NS56, P15407, O00716, P22415, Q15832, Q92908, P15172, P48436, P01106, P11831, Q12968, P01100, P98177, Q09472, P20226, P14859, P41235, P11161, P19838, P25208, Q16621, Q13088, P20265,…	100	695	13528	10.7056	1.59141e-40	1.13672e-41	1.98008e-40
GOTERM_BP_FAT	GO:0045944~positive regulation of transcription from RNA polymerase II promoter	45	44.5545	1.02165e-42	P17275, P27540, Q15832, Q92908, P19419, Q12778, P42226, P42229, P18146, Q13469, P15172, P35397, P36956, P48436, P01106, P11831, Q12968, P08651, P01100, P49715, P23769, Q01094, Q09472, P35869, Q01196, P41235, P14859, P11161, P19838, P35398, P16220, O95096, P04637, P05412, Q13088, P20265, Q04206, P17676, P08047, P18850, Q9Y4X4, Q02962, P22415, P40763, P15407, P23511	100	371	13528	16.4086	1.34245e-39	8.94963e-41	1.67031e-39
GOTERM_BP_FAT	GO:0010604~positive regulation of macromolecule metabolic process	57	56.4356	2.18755e-41	P17275, P27540, P19419, Q12778, Q12830, P42226, P42229, P18146, Q13469, P35397, P36956, P08651, P49715, P23769, Q04864, Q01094, P35869, Q01196, P35398, Q13952, P16220, O95096, P04637, P05412, Q03052, Q04206, Q02962, Q9Y4X4, Q9NS56, P15407, O00716, P22415, Q15832, Q92908, P15172, P48436, P01106, P11831, Q12968, P01100, P98177, Q09472, P20226, P14859, P41235, P11161, P19838, P25208, P03372, Q16621,…	100	857	13528	8.99762	2.87444e-38	1.79653e-39	3.57647e-38
GOTERM_BP_FAT	GO:0006351~transcription, DNA-dependent	31	30.6931	1.23788e-26	P27540, P42224, Q92985, Q14494, O95644, Q03933, Q92766, P01106, P08651, Q12968, P98177, P49715, P25912, Q02548, P35869, P20226, P19838, P16220, Q14209, P04637, P03372, P23771, P04151, P04150, Q14934, P17676, Q02962, Q16534, P22415, O00716, P15407, P23511	100	292	13528	14.3619	1.62657e-23	9.56805e-25	2.02383e-23
GOTERM_BP_FAT	GO:0032774~RNA biosynthetic process	31	30.6931	1.86311e-26	P27540, P42224, Q92985, Q14494, O95644, Q03933, Q92766, P01106, P08651, Q12968, P98177, P49715, P25912, Q02548, P35869, P20226, P19838, P16220, Q14209, P04637, P03372, P23771, P04151, P04150, Q14934, P17676, Q02962, Q16534, P22415, O00716, P15407, P23511	100	296	13528	14.1678	2.44812e-23	1.36007e-24	3.04604e-23
GOTERM_BP_FAT	GO:0006366~transcription from RNA polymerase II promoter	28	27.7228	2.63555e-25	P27540, P42224, Q92985, Q14494, O95644, Q03933, Q92766, P01106, P08651, Q12968, P98177, P49715, P25912, Q02548, P35869, P20226, P19838, Q14209, P23771, P04151, P04150, Q14934, P17676, Q02962, Q16534, P22415, O00716, P15407, P23511	100	234	13528	16.1874	3.46311e-22	1.82269e-23	4.30891e-22
GOTERM_BP_FAT	GO:0032583~regulation of gene-specific transcription	15	14.8515	8.1644e-13	P27540, Q15832, Q92908, P17542, P41235, P19838, Q12830, P16220, P04637, P24468, P11831, P18850, P49715, P22415, P23769	100	134	13528	15.1433	1.07283e-09	5.36413e-11	1.33484e-09
GOTERM_BP_FAT	GO:0043193~positive regulation of gene-specific transcription	13	12.8713	1.34286e-12	P04637, P27540, Q15832, Q92908, P41235, P24468, P11831, P18850, Q12830, P49715, P22415, P23769, P16220	100	87	13528	20.2143	1.76446e-09	8.40218e-11	2.1954e-09
GOTERM_BP_FAT	GO:0000122~negative regulation of transcription from RNA polymerase II promoter	18	17.8218	7.68931e-12	Q01094, Q15832, Q02548, P39880, P19838, Q15583, Q12830, Q92985, P18146, P04637, P10589, Q13088, P24468, P08651, Q9Y4X4, Q02962, P49715, P40763	100	266	13528	9.15429	1.01037e-08	4.59261e-10	1.25714e-08
GOTERM_BP_FAT	GO:0045892~negative regulation of transcription, DNA-dependent	20	19.802	9.41839e-12	Q01094, Q15832, Q02548, P14859, P39880, P19838, Q15583, Q12830, Q92985, P18146, P04637, P10589, Q13088, P48436, P24468, P08651, Q9Y4X4, Q02962, P49715, P40763	100	356	13528	7.6	1.23757e-08	5.38075e-10	1.53983e-08
KEGG_PATHWAY	hsa05200:Pathways in cancer	20	19.802	1.21398e-11	P27540, Q01094, Q15832, P42224, Q09472, Q01196, Q99801, P19838, Q12778, P42229, Q14209, P04637, P05412, Q04206, P01106, P01100, P49715, O00716, P40763, P25912	47	328	5085	6.59704	6.31272e-10	6.31272e-10	1.17946e-08
GOTERM_BP_FAT	GO:0051253~negative regulation of RNA metabolic process	20	19.802	1.26036e-11	Q01094, Q15832, Q02548, P14859, P39880, P19838, Q15583, Q12830, Q92985, P18146, P04637, P10589, Q13088, P48436, P24468, P08651, Q9Y4X4, Q02962, P49715, P40763	100	362	13528	7.47403	1.65611e-08	6.90046e-10	2.06059e-08
GOTERM_BP_FAT	GO:0010033~response to organic substance	25	24.7525	2.57254e-10	P17275, Q15832, P42224, Q12778, P42226, P42229, P18146, Q00613, P01106, P11831, P01100, P98177, Q09472, P41235, P11161, P16220, P03372, P05412, P23771, P04151, P04150, Q04206, P18850, P40763, P15407, P22415	100	721	13528	4.69071	3.38031e-07	1.35213e-08	4.2059e-07
GOTERM_BP_FAT	GO:0010629~negative regulation of gene expression	21	20.7921	5.08139e-10	Q01094, Q15832, Q02548, P14859, P39880, P19838, Q15583, Q12830, Q92985, P18146, P04637, P10589, Q13088, P48436, P24468, P01106, P08651, Q9Y4X4, Q02962, P49715, P40763	100	504	13528	5.63667	6.67695e-07	2.56806e-08	8.30768e-07
GOTERM_BP_FAT	GO:0016481~negative regulation of transcription	20	19.802	7.26698e-10	Q01094, Q15832, Q02548, P14859, P39880, P19838, Q15583, Q12830, Q92985, P18146, P04637, P10589, Q13088, P48436, P24468, P08651, Q9Y4X4, Q02962, P49715, P40763	100	459	13528	5.89455	9.5488e-07	3.5366e-08	1.18809e-06
GOTERM_BP_FAT	GO:0010551~regulation of specific transcription from RNA polymerase II promoter	11	10.8911	1.50833e-09	P04637, Q15832, Q92908, P17542, P41235, P11831, P19838, P49715, P22415, P23769, P16220	100	94	13528	15.8306	1.98195e-06	7.07839e-08	2.46601e-06
GOTERM_BP_FAT	GO:0051094~positive regulation of developmental process	16	15.8416	1.5493e-09	P17275, P27540, Q15832, Q92908, P17542, Q01196, P19838, Q15583, P42229, O95096, P15172, P05412, Q04206, P17535, P11831, P23769	100	278	13528	7.7859	2.03578e-06	7.01995e-08	2.53299e-06
GOTERM_BP_FAT	GO:0010605~negative regulation of macromolecule metabolic process	24	23.7624	2.11324e-09	Q01094, Q15832, Q02548, P14859, P41235, P39880, P19838, Q15583, Q12830, Q92985, P18146, P04637, P10589, P05412, Q13088, P48436, Q04206, P24468, P01106, P08651, Q9Y4X4, Q02962, P49715, P40763	100	734	13528	4.42332	2.77679e-06	9.25599e-08	3.45498e-06
GOTERM_BP_FAT	GO:0045934~negative regulation of nucleobase, nucleoside, nucleotide and nucleic acid metabolic process	20	19.802	4.43626e-09	Q01094, Q15832, Q02548, P14859, P39880, P19838, Q15583, Q12830, Q92985, P18146, P04637, P10589, Q13088, P48436, P24468, P08651, Q9Y4X4, Q02962, P49715, P40763	100	512	13528	5.28437	5.82922e-06	1.8804e-07	7.25293e-06
GOTERM_BP_FAT	GO:0051172~negative regulation of nitrogen compound metabolic process	20	19.802	5.53923e-09	Q01094, Q15832, Q02548, P14859, P39880, P19838, Q15583, Q12830, Q92985, P18146, P04637, P10589, Q13088, P48436, P24468, P08651, Q9Y4X4, Q02962, P49715, P40763	100	519	13528	5.2131	7.27853e-06	2.27455e-07	9.05622e-06
GOTERM_BP_FAT	GO:0010552~positive regulation of specific transcription from RNA polymerase II promoter	9	8.91089	7.5946e-09	P04637, Q15832, Q92908, P41235, P11831, P49715, P22415, P23769, P16220	100	57	13528	21.36	9.97926e-06	3.02403e-07	1.24166e-05
GOTERM_BP_FAT	GO:0045597~positive regulation of cell differentiation	14	13.8614	1.14005e-08	P17275, P27540, P05412, Q15832, Q92908, P17542, Q04206, Q01196, P17535, P11831, P19838, Q15583, P42229, O95096	100	229	13528	8.27039	1.49801e-05	4.40595e-07	1.86389e-05
GOTERM_BP_FAT	GO:0010558~negative regulation of macromolecule biosynthetic process	20	19.802	1.3001e-08	Q01094, Q15832, Q02548, P14859, P39880, P19838, Q15583, Q12830, Q92985, P18146, P04637, P10589, Q13088, P48436, P24468, P08651, Q9Y4X4, Q02962, P49715, P40763	100	547	13528	4.94625	1.70832e-05	4.88094e-07	2.12556e-05
GOTERM_BP_FAT	GO:0001892~embryonic placenta development	7	6.93069	1.59467e-08	P17275, P27540, Q00613, P17676, P08047, P49715, P23769	100	24	13528	39.4567	2.09537e-05	5.82054e-07	2.60716e-05
GOTERM_BP_FAT	GO:0043009~chordate embryonic development	16	15.8416	1.65104e-08	P17275, P27540, P05549, Q09472, Q92908, Q99801, Q15583, P04637, Q13088, P17676, Q00613, P11831, P08047, O95409, P49715, P23769	100	331	13528	6.53921	2.16945e-05	5.86344e-07	2.69933e-05
GOTERM_BP_FAT	GO:0009792~embryonic development ending in birth or egg hatching	16	15.8416	1.86247e-08	P17275, P27540, P05549, Q09472, Q92908, Q99801, Q15583, P04637, Q13088, P17676, Q00613, P11831, P08047, O95409, P49715, P23769	100	334	13528	6.48048	2.44725e-05	6.44021e-07	3.04499e-05
GOTERM_BP_FAT	GO:0031327~negative regulation of cellular biosynthetic process	20	19.802	1.95282e-08	Q01094, Q15832, Q02548, P14859, P39880, P19838, Q15583, Q12830, Q92985, P18146, P04637, P10589, Q13088, P48436, P24468, P08651, Q9Y4X4, Q02962, P49715, P40763	100	561	13528	4.82282	2.56598e-05	6.57951e-07	3.19271e-05
GOTERM_BP_FAT	GO:0009890~negative regulation of biosynthetic process	20	19.802	2.74063e-08	Q01094, Q15832, Q02548, P14859, P39880, P19838, Q15583, Q12830, Q92985, P18146, P04637, P10589, Q13088, P48436, P24468, P08651, Q9Y4X4, Q02962, P49715, P40763	100	573	13528	4.72182	3.60113e-05	9.00297e-07	4.48072e-05
GOTERM_BP_FAT	GO:0042127~regulation of cell proliferation	23	22.7723	3.99469e-08	P27540, Q15832, P42224, Q16254, P41235, Q99801, Q15583, Q12778, P42226, P42229, P04637, P05412, Q13088, P20265, Q04206, P48436, Q00613, P01106, P98177, P49715, Q9NS56, O00716, P15407	100	787	13528	3.95355	5.24889e-05	1.28025e-06	6.53101e-05
GOTERM_BP_FAT	GO:0048568~embryonic organ development	12	11.8812	4.88013e-08	P17275, P27540, P05549, Q13088, Q00613, P17676, P01106, P25791, P08047, Q02962, P49715, P23769	100	172	13528	9.43814	6.41228e-05	1.52678e-06	7.97862e-05
GOTERM_BP_FAT	GO:0009725~response to hormone stimulus	16	15.8416	6.47899e-08	P17275, Q15832, P42224, Q09472, P11161, Q12778, P42229, P03372, P23771, Q04206, P11831, P01100, P98177, P22415, P15407, P40763	100	367	13528	5.89777	8.51303e-05	1.97986e-06	0.000105926
KEGG_PATHWAY	hsa05215:Prostate cancer	10	9.90099	6.63458e-08	Q14209, P04637, Q01094, Q09472, Q04206, Q99801, P19838, Q12778, O00716, P16220	47	89	5085	12.1563	3.44998e-06	1.72499e-06	6.44592e-05
GOTERM_BP_FAT	GO:0034097~response to cytokine stimulus	9	8.91089	1.05086e-07	P17275, P05412, P42224, Q04206, P11831, P01100, P42226, P40763, P15407	100	79	13528	15.4116	0.000138073	3.13824e-06	0.000171807
GOTERM_BP_FAT	GO:0009719~response to endogenous stimulus	16	15.8416	2.3296e-07	P17275, Q15832, P42224, Q09472, P11161, Q12778, P42229, P03372, P23771, Q04206, P11831, P01100, P98177, P22415, P15407, P40763	100	405	13528	5.3444	0.000306063	6.80242e-06	0.000380871
KEGG_PATHWAY	hsa05220:Chronic myeloid leukemia	9	8.91089	2.54938e-07	Q14209, P04637, Q01094, Q04206, Q01196, P01106, P19838, O00716, P42229	47	75	5085	12.983	1.32567e-05	4.41891e-06	0.000247688
GOTERM_BP_FAT	GO:0001890~placenta development	8	7.92079	2.5513e-07	P17275, P27540, Q15832, Q00613, P17676, P08047, P49715, P23769	100	60	13528	18.0373	0.000335184	7.28781e-06	0.000417117
GOTERM_BP_FAT	GO:0045165~cell fate commitment	10	9.90099	7.78546e-07	P04637, P15172, Q15832, P17542, P48436, P14859, P24468, Q02962, O95096, P23769	100	139	13528	9.73237	0.00102249	2.17659e-05	0.00127285
GOTERM_BP_FAT	GO:0043434~response to peptide hormone stimulus	10	9.90099	1.83688e-06	P17275, Q15832, P42224, Q04206, P11161, Q12778, P98177, P22415, P40763, P42229	100	154	13528	8.78442	0.00241075	5.02834e-05	0.00300311
KEGG_PATHWAY	hsa04010:MAPK signaling pathway	13	12.8713	2.68794e-06	P19419, P15336, P19838, P04637, Q13469, P05412, Q04206, Q14934, P17535, P01106, P11831, P01100, P25912	47	267	5085	5.26775	0.000139763	3.49427e-05	0.00261148
KEGG_PATHWAY	hsa05212:Pancreatic cancer	8	7.92079	2.92578e-06	Q14209, P04637, Q01094, P42224, Q04206, P19838, O00716, P40763	47	72	5085	12.0213	0.000152129	3.04277e-05	0.00284255
GOTERM_BP_FAT	GO:0009612~response to mechanical stimulus	7	6.93069	3.18494e-06	P17275, P05412, P42224, Q04206, P01106, P01100, P15407	100	56	13528	16.91	0.00417627	8.54049e-05	0.005207
KEGG_PATHWAY	hsa04662:B cell receptor signaling pathway	8	7.92079	3.86286e-06	Q13469, P05412, O95644, Q04206, Q14934, P19838, Q12968, P01100	47	75	5085	11.5404	0.000200849	3.34776e-05	0.00375295
GOTERM_BP_FAT	GO:0042493~response to drug	11	10.8911	3.94926e-06	P17275, P04637, P05412, Q15832, P42224, Q09472, Q04206, P01100, P40763, P15407, P16220	100	216	13528	6.88926	0.0051759	0.000103781	0.00645654
GOTERM_BP_FAT	GO:0035295~tube development	11	10.8911	4.64992e-06	P05549, Q92908, Q09472, P39880, Q99801, P11831, Q15583, P08047, O95409, Q02962, P49715	100	220	13528	6.764	0.00609138	0.000119797	0.00760199
GOTERM_BP_FAT	GO:0001701~in utero embryonic development	10	9.90099	5.51734e-06	P17275, P04637, P27540, Q92908, Q00613, P17676, P11831, P08047, P49715, P23769	100	176	13528	7.68636	0.00722359	0.00013941	0.00902005
GOTERM_BP_FAT	GO:0032870~cellular response to hormone stimulus	9	8.91089	5.71001e-06	P17275, Q15832, P42224, P01100, Q12778, P98177, P22415, P40763, P42229	100	133	13528	9.15429	0.0074749	0.000141556	0.00933502
KEGG_PATHWAY	hsa05222:Small cell lung cancer	8	7.92079	8.29375e-06	Q14209, P04637, Q01094, Q04206, P01106, P19838, O00716, P25912	47	84	5085	10.304	0.000431184	6.16091e-05	0.00805762
KEGG_PATHWAY	hsa05221:Acute myeloid leukemia	7	6.93069	1.11323e-05	Q04206, Q01196, P01106, P19838, P49715, P40763, P42229	47	58	5085	13.0576	0.000578713	7.23574e-05	0.0108152
GOTERM_BP_FAT	GO:0051591~response to cAMP	6	5.94059	1.30127e-05	P17275, P05412, P42224, Q04206, P01100, P15407	100	42	13528	19.3257	0.0169535	0.000316595	0.0212727
GOTERM_BP_FAT	GO:0045596~negative regulation of cell differentiation	10	9.90099	2.84946e-05	P04637, Q15832, Q13088, Q9UQ48, P48436, Q01196, P25791, P98177, P42229, O95096	100	216	13528	6.26296	0.0367501	0.000680539	0.0465762
GOTERM_BP_FAT	GO:0014070~response to organic cyclic substance	8	7.92079	2.90075e-05	P17275, P05412, Q15832, P42224, Q04206, P01100, P40763, P15407	100	121	13528	8.94413	0.0373991	0.000680419	0.0474145
GOTERM_BP_FAT	GO:0060429~epithelium development	10	9.90099	4.20544e-05	P05412, Q15832, P05549, Q16254, Q92908, Q03052, P24468, Q15583, O95409, Q02962	100	227	13528	5.95947	0.0537615	0.000969016	0.0687335
KEGG_PATHWAY	hsa04660:T cell receptor signaling pathway	8	7.92079	4.33913e-05	Q13469, P05412, O95644, Q04206, Q14934, P19838, Q12968, P01100	47	108	5085	8.01418	0.00225385	0.000250679	0.0421495
GOTERM_BP_FAT	GO:0007423~sensory organ development	10	9.90099	4.50295e-05	Q13088, P14859, P39880, P01106, P25490, Q15583, P08047, Q02962, Q13952, P40763	100	229	13528	5.90742	0.0574536	0.00101965	0.0735943
KEGG_PATHWAY	hsa04310:Wnt signaling pathway	9	8.91089	5.02748e-05	Q13469, P04637, P05412, Q09472, O95644, Q14934, P01106, Q12968, P15407	47	151	5085	6.4485	0.00261094	0.000261401	0.0488345
GOTERM_BP_FAT	GO:0001654~eye development	8	7.92079	5.07148e-05	Q13088, P14859, P25490, Q15583, P08047, Q02962, Q13952, P40763	100	132	13528	8.19879	0.0644689	0.00112887	0.0828824
GOTERM_BP_FAT	GO:0001817~regulation of cytokine production	9	8.91089	5.33977e-05	P27540, Q15832, Q04206, Q00613, P17676, P19838, P42229, P16220, Q04864	100	181	13528	6.72663	0.0677614	0.00116876	0.0872653
GOTERM_BP_FAT	GO:0030097~hemopoiesis	10	9.90099	5.68854e-05	P04637, Q9UDU0, Q15832, P17542, Q01196, P25791, P08047, P49715, P42229, P18146	100	236	13528	5.7322	0.0720242	0.00122465	0.0929626
GOTERM_BP_FAT	GO:0048545~response to steroid hormone stimulus	9	8.91089	8.08875e-05	P17275, P03372, Q15832, P23771, Q09472, Q04206, P01100, P40763, P15407	100	192	13528	6.34125	0.100837	0.00171289	0.132163
GOTERM_BP_FAT	GO:0032868~response to insulin stimulus	7	6.93069	9.02569e-05	Q15832, P42224, Q04206, P11161, Q12778, P98177, P22415	100	100	13528	9.4696	0.11184	0.00188082	0.147461
GOTERM_BP_FAT	GO:0045639~positive regulation of myeloid cell differentiation	5	4.9505	9.38206e-05	P27540, P05412, P17542, Q01196, P42229	100	33	13528	20.497	0.115989	0.00192449	0.153279
GOTERM_BP_FAT	GO:0031668~cellular response to extracellular stimulus	6	5.94059	0.000102708	P04637, P05412, P36956, P01100, P22415, P15407	100	64	13528	12.6825	0.126253	0.00207422	0.167786
KEGG_PATHWAY	hsa04110:Cell cycle	8	7.92079	0.000110571	Q14209, P04637, Q01094, Q16254, Q09472, P01106, Q15329, O00716	47	125	5085	6.92426	0.00573353	0.000522593	0.107375
GOTERM_BP_FAT	GO:0048534~hemopoietic or lymphoid organ development	10	9.90099	0.000119458	P04637, Q9UDU0, Q15832, P17542, Q01196, P25791, P08047, P49715, P42229, P18146	100	260	13528	5.20308	0.145276	0.00237562	0.195125
GOTERM_BP_FAT	GO:0043010~camera-type eye development	7	6.93069	0.000131324	Q13088, P14859, P25490, Q15583, P08047, Q02962, Q13952	100	107	13528	8.85009	0.158502	0.00257238	0.214489
GOTERM_BP_FAT	GO:0019221~cytokine-mediated signaling pathway	6	5.94059	0.000157489	P42224, Q04206, P42226, P49715, P40763, P42229	100	70	13528	11.5954	0.186945	0.00303885	0.257171
GOTERM_BP_FAT	GO:0045637~regulation of myeloid cell differentiation	6	5.94059	0.000157489	P27540, P05412, P17542, Q01196, P25791, P42229	100	70	13528	11.5954	0.186945	0.00303885	0.257171
GOTERM_BP_FAT	GO:0002520~immune system development	10	9.90099	0.000187274	P04637, Q9UDU0, Q15832, P17542, Q01196, P25791, P08047, P49715, P42229, P18146	100	276	13528	4.90145	0.218157	0.00356034	0.305739
GOTERM_BP_FAT	GO:0009991~response to extracellular stimulus	9	8.91089	0.00020721	P04637, P05412, Q15832, P36956, P42224, Q04206, P01100, P22415, P15407	100	220	13528	5.53418	0.238376	0.00388248	0.338234
GOTERM_BP_FAT	GO:0000302~response to reactive oxygen species	6	5.94059	0.000218203	P05412, P42224, Q09472, Q04206, P01100, P15407	100	75	13528	10.8224	0.2493	0.00403058	0.356148
GOTERM_BP_FAT	GO:0045646~regulation of erythrocyte differentiation	4	3.9604	0.000286431	P27540, P17542, P25791, P42229	100	18	13528	30.0622	0.313689	0.00521447	0.467264
GOTERM_BP_FAT	GO:0045927~positive regulation of growth	6	5.94059	0.000295295	P15172, Q09472, P20265, Q00613, P42229, P16220	100	80	13528	10.146	0.321639	0.00530199	0.481692
GOTERM_BP_FAT	GO:0008285~negative regulation of cell proliferation	11	10.8911	0.000305675	P04637, P05412, Q15832, Q13088, P41235, Q00613, Q99801, Q15583, P98177, P49715, P15407	100	361	13528	4.12211	0.330831	0.00541392	0.498584
GOTERM_BP_FAT	GO:0042592~homeostatic process	16	15.8416	0.000350149	Q15832, Q16254, Q09472, P17542, P41235, P11161, P42229, P04637, P05412, Q03052, P20265, P01106, P11831, P08047, P22415, P40763	100	751	13528	2.88213	0.368828	0.00611691	0.570931
GOTERM_BP_FAT	GO:0009628~response to abiotic stimulus	11	10.8911	0.000355976	P17275, P04637, P05412, Q15832, P42224, Q04206, Q00613, P01106, P01100, P22415, P15407	100	368	13528	4.0437	0.373643	0.00613682	0.580405
GOTERM_BP_FAT	GO:0032570~response to progesterone stimulus	4	3.9604	0.000395932	P17275, Q04206, P01100, P15407	100	20	13528	27.056	0.405692	0.0067351	0.645354
GOTERM_BP_FAT	GO:0048598~embryonic morphogenesis	10	9.90099	0.000410748	P04637, P05549, Q13088, Q9UQ48, P14859, P01106, Q15583, P08047, O95409, Q02962	100	307	13528	4.40651	0.417155	0.00689705	0.669428
GOTERM_BP_FAT	GO:0030855~epithelial cell differentiation	7	6.93069	0.000500844	P05412, Q15832, Q16254, Q92908, Q03052, P24468, Q02962	100	137	13528	6.91212	0.482256	0.00829797	0.815702
KEGG_PATHWAY	hsa05219:Bladder cancer	5	4.9505	0.00051043	Q14209, P04637, Q01094, P01106, O00716	47	42	5085	12.8799	0.0261998	0.00220998	0.494814
GOTERM_BP_FAT	GO:0001889~liver development	5	4.9505	0.000600293	Q92908, Q09472, Q04206, P08047, P49715	100	53	13528	12.7623	0.545711	0.00981429	0.976923
GOTERM_BP_FAT	GO:0051726~regulation of cell cycle	10	9.90099	0.000706346	Q14209, P17275, P04637, Q01094, P05412, P41235, P01106, P98177, P15407, P42229	100	331	13528	4.08701	0.604841	0.0113971	1.14858
GOTERM_BP_FAT	GO:0042542~response to hydrogen peroxide	5	4.9505	0.000740438	P05412, P42224, Q09472, Q04206, P15407	100	56	13528	12.0786	0.622165	0.0117993	1.2037
GOTERM_BP_FAT	GO:0040018~positive regulation of multicellular organism growth	4	3.9604	0.000777892	P20265, Q00613, P42229, P16220	100	25	13528	21.6448	0.640323	0.0122443	1.26423
GOTERM_BP_FAT	GO:0060136~embryonic process involved in female pregnancy	3	2.9703	0.000780188	P17275, Q00613, P08047	100	6	13528	67.64	0.641407	0.0121349	1.26794
GOTERM_BP_FAT	GO:0040008~regulation of growth	10	9.90099	0.000872413	P04637, P15172, Q15832, Q09472, P20265, P41235, Q00613, P40763, P42229, P16220	100	341	13528	3.96716	0.682364	0.0134017	1.41682
GOTERM_BP_FAT	GO:0007507~heart development	8	7.92079	0.00100413	Q92908, Q09472, O95644, P48436, Q14934, Q99801, P11831, Q12968	100	215	13528	5.03367	0.73289	0.0152327	1.62909
GOTERM_BP_FAT	GO:0040014~regulation of multicellular organism growth	5	4.9505	0.00102309	P20265, Q00613, P40763, P42229, P16220	100	61	13528	11.0885	0.739468	0.0153412	1.6596
GOTERM_BP_FAT	GO:0051150~regulation of smooth muscle cell differentiation	3	2.9703	0.00108705	Q13088, P11831, P98177	100	7	13528	57.9771	0.760491	0.0161093	1.7625
GOTERM_BP_FAT	GO:0060541~respiratory system development	6	5.94059	0.0011656	Q92908, Q09472, P14859, P39880, P08047, P49715	100	108	13528	7.51556	0.784002	0.0170716	1.88871
GOTERM_BP_FAT	GO:0007565~female pregnancy	6	5.94059	0.0012652	P17275, Q00613, P01100, P08047, P15407, P42229	100	110	13528	7.37891	0.810531	0.0183139	2.04854
GOTERM_BP_FAT	GO:0006979~response to oxidative stress	7	6.93069	0.00128191	P27540, P05412, P42224, Q09472, Q04206, P01100, P15407	100	164	13528	5.77415	0.81465	0.0183516	2.07533
GOTERM_BP_FAT	GO:0030182~neuron differentiation	11	10.8911	0.00135965	P35397, P20265, P17676, P39880, P11161, P11831, Q02962, P40763, P35398, O95096, P23769, P16220	100	438	13528	3.39744	0.832671	0.0192449	2.19987
GOTERM_BP_FAT	GO:0050767~regulation of neurogenesis	7	6.93069	0.00136413	P04637, Q15832, Q9UQ48, Q04206, P20265, Q15583, O95096	100	166	13528	5.70458	0.833656	0.0191022	2.20706
GOTERM_BP_FAT	GO:0032869~cellular response to insulin stimulus	5	4.9505	0.00153551	Q15832, P42224, Q12778, P98177, P22415	100	68	13528	9.94706	0.867239	0.0212519	2.48107
GOTERM_BP_FAT	GO:0035270~endocrine system development	5	4.9505	0.00162095	P04151, P04150, P20265, O95096, P23769, P16220	100	69	13528	9.8029	0.881359	0.0221886	2.61741
GOTERM_BP_FAT	GO:0048592~eye morphogenesis	5	4.9505	0.00162095	Q13088, P14859, P25490, P08047, P40763	100	69	13528	9.8029	0.881359	0.0221886	2.61741
GOTERM_BP_FAT	GO:0006952~defense response	13	12.8713	0.0017384	Q15832, P23771, Q14494, Q14934, Q04206, Q00613, P17676, P19838, Q12968, Q92985, P01100, P40763, P15407	100	615	13528	2.85958	0.898352	0.0235337	2.80454
GOTERM_BP_FAT	GO:0014037~Schwann cell differentiation	3	2.9703	0.0018458	Q03052, P20265, P11161	100	9	13528	45.0933	0.911753	0.0247164	2.97536
KEGG_PATHWAY	hsa04620:Toll-like receptor signaling pathway	6	5.94059	0.0020112	P05412, P42224, Q04206, P19838, P01100, Q92985	47	101	5085	6.42722	0.0993944	0.00802058	1.93698
GOTERM_BP_FAT	GO:0007422~peripheral nervous system development	4	3.9604	0.00227825	Q03052, P20265, P11161, Q06889	100	36	13528	15.0311	0.950065	0.030119	3.66033
GOTERM_BP_FAT	GO:0043067~regulation of programmed cell death	15	14.8515	0.00229145	P42224, P19838, Q12778, P42229, P16220, P04637, P05412, P03372, P04151, P04150, Q04206, P48436, P17676, P01106, Q02962, P15407	100	812	13528	2.49901	0.950926	0.0299898	3.68117
GOTERM_BP_FAT	GO:0010941~regulation of cell death	15	14.8515	0.00237053	P42224, P19838, Q12778, P42229, P16220, P04637, P05412, P03372, P04151, P04150, Q04206, P48436, P17676, P01106, Q02962, P15407	100	815	13528	2.48982	0.95578	0.0307045	3.80592
GOTERM_BP_FAT	GO:0035239~tube morphogenesis	6	5.94059	0.00238406	P05549, Q99801, P11831, Q15583, O95409, Q02962	100	127	13528	6.39118	0.956561	0.0305762	3.82724
GOTERM_BP_FAT	GO:0032496~response to lipopolysaccharide	5	4.9505	0.00242695	P05412, P42224, Q04206, Q00613, P01100	100	77	13528	8.78442	0.958947	0.0308179	3.89482
KEGG_PATHWAY	hsa04630:Jak-STAT signaling pathway	7	6.93069	0.00248725	P42224, Q09472, P52630, P01106, P42226, P40763, P42229	47	155	5085	4.88607	0.121464	0.0092072	2.3905
GOTERM_BP_FAT	GO:0006954~inflammatory response	9	8.91089	0.00261991	Q14494, Q04206, Q14934, P17676, P19838, Q12968, P01100, Q92985, P40763	100	325	13528	3.74622	0.968162	0.032913	4.1983
GOTERM_BP_FAT	GO:0002521~leukocyte differentiation	6	5.94059	0.0027276	P04637, Q9UDU0, Q15832, P49715, P42229, P18146	100	131	13528	6.19603	0.972373	0.0339206	4.36727
GOTERM_BP_FAT	GO:0051960~regulation of nervous system development	7	6.93069	0.00284146	P04637, Q15832, Q9UQ48, Q04206, P20265, Q15583, O95096	100	192	13528	4.93208	0.976222	0.0349829	4.54563
GOTERM_BP_FAT	GO:0007259~JAK-STAT cascade	4	3.9604	0.00287025	P42224, P52630, P40763, P42229	100	39	13528	13.8749	0.977107	0.0350041	4.59067
GOTERM_BP_FAT	GO:0048732~gland development	6	5.94059	0.0031057	P04151, P04150, P20265, Q99801, P42229, P23769, P16220	100	135	13528	6.01244	0.983215	0.0374782	4.95834
GOTERM_BP_FAT	GO:0006352~transcription initiation	5	4.9505	0.00318753	Q14209, P20226, P01106, Q92985, O00716	100	83	13528	8.1494	0.984931	0.0380988	5.08579
GOTERM_BP_FAT	GO:0031667~response to nutrient levels	7	6.93069	0.00322667	P04637, P05412, Q15832, P36956, P42224, Q04206, P22415	100	197	13528	4.8069	0.985689	0.0382114	5.14672
GOTERM_BP_FAT	GO:0008284~positive regulation of cell proliferation	10	9.90099	0.00329028	P27540, P05412, P42224, Q04206, P20265, P01106, Q15583, O00716, P15407, P42229	100	414	13528	3.26763	0.98684	0.0386039	5.24563
GOTERM_BP_FAT	GO:0002237~response to molecule of bacterial origin	5	4.9505	0.00362268	P05412, P42224, Q04206, Q00613, P01100	100	86	13528	7.86512	0.99151	0.0420527	5.76095
GOTERM_BP_FAT	GO:0060284~regulation of cell development	7	6.93069	0.00392248	P04637, Q15832, Q9UQ48, Q04206, P20265, Q15583, O95096	100	205	13528	4.61932	0.994283	0.0450627	6.22348
GOTERM_BP_FAT	GO:0006916~anti-apoptosis	7	6.93069	0.00401671	P03372, Q04206, P17676, P01106, P19838, Q12778, P42229	100	206	13528	4.59689	0.994951	0.0457233	6.3684
GOTERM_BP_FAT	GO:0031669~cellular response to nutrient levels	4	3.9604	0.00405121	P04637, P05412, P36956, P22415	100	44	13528	12.2982	0.995176	0.0457126	6.42142
GOTERM_BP_FAT	GO:0048593~camera-type eye morphogenesis	4	3.9604	0.00405121	Q13088, P14859, P25490, P08047	100	44	13528	12.2982	0.995176	0.0457126	6.42142
GOTERM_BP_FAT	GO:0006915~apoptosis	12	11.8812	0.00447241	Q14209, P04637, Q01094, Q02078, P05412, P42224, P35869, Q92908, Q09472, P01106, P19838, Q9NS56	100	602	13528	2.69661	0.997233	0.0499272	7.06635
GOTERM_BP_FAT	GO:0007517~muscle organ development	7	6.93069	0.00451323	Q02078, P15172, Q92908, Q09472, P24468, P98177, Q06889	100	211	13528	4.48796	0.997378	0.0499491	7.12863
GOTERM_BP_FAT	GO:0043069~negative regulation of programmed cell death	9	8.91089	0.00478352	P04637, P03372, Q04206, P17676, P01106, P19838, Q12778, Q02962, P42229	100	359	13528	3.39142	0.998165	0.0524272	7.54004
GOTERM_BP_FAT	GO:0030099~myeloid cell differentiation	5	4.9505	0.00479131	Q15832, P17542, Q01196, P08047, P49715	100	93	13528	7.27312	0.998184	0.0520772	7.55186
GOTERM_BP_FAT	GO:0060548~negative regulation of cell death	9	8.91089	0.00486325	P04637, P03372, Q04206, P17676, P01106, P19838, Q12778, Q02962, P42229	100	360	13528	3.382	0.998348	0.0524079	7.66107
GOTERM_BP_FAT	GO:0012501~programmed cell death	12	11.8812	0.00499441	Q14209, P04637, Q01094, Q02078, P05412, P42224, P35869, Q92908, Q09472, P01106, P19838, Q9NS56	100	611	13528	2.65689	0.998611	0.05335	7.85984
GOTERM_BP_FAT	GO:0030900~forebrain development	6	5.94059	0.00514292	Q01094, P10589, P20265, P24468, P23769, P16220	100	152	13528	5.34	0.998858	0.0544549	8.08442
GOTERM_BP_FAT	GO:0009611~response to wounding	11	10.8911	0.00536044	Q14494, Q04206, Q14934, P41235, P17676, P11831, P19838, Q12968, P01100, Q92985, P40763	100	530	13528	2.8077	0.999143	0.0562461	8.41244
GOTERM_BP_FAT	GO:0042981~regulation of apoptosis	14	13.8614	0.00567206	P42224, P19838, Q12778, P42229, P16220, P04637, P05412, P03372, P04151, P04150, Q04206, P48436, P17676, P01106, P15407	100	804	13528	2.35562	0.999433	0.0589573	8.88045
GOTERM_BP_FAT	GO:0051412~response to corticosterone stimulus	3	2.9703	0.00595077	P17275, P01100, P15407	100	16	13528	25.365	0.999607	0.0612887	9.29712
GOTERM_BP_FAT	GO:0001829~trophectodermal cell differentiation	3	2.9703	0.00595077	P17275, P11831, P08047	100	16	13528	25.365	0.999607	0.0612887	9.29712
GOTERM_BP_FAT	GO:0030324~lung development	5	4.9505	0.00597551	Q92908, Q09472, P39880, P08047, P49715	100	99	13528	6.83232	0.99962	0.0610593	9.33402
GOTERM_BP_FAT	GO:0008219~cell death	13	12.8713	0.00614727	Q01094, P42224, Q09472, Q92908, P35869, P20226, P19838, P04637, Q14209, Q02078, P05412, P01106, Q9NS56	100	719	13528	2.44595	0.999697	0.0622812	9.58982
GOTERM_BP_FAT	GO:0016265~death	13	12.8713	0.00648598	Q01094, P42224, Q09472, Q92908, P35869, P20226, P19838, P04637, Q14209, Q02078, P05412, P01106, Q9NS56	100	724	13528	2.42906	0.999807	0.0651091	10.0923
GOTERM_BP_FAT	GO:0030323~respiratory tube development	5	4.9505	0.00663469	Q92908, Q09472, P39880, P08047, P49715	100	102	13528	6.63137	0.999841	0.0660535	10.312
GOTERM_BP_FAT	GO:0010001~glial cell differentiation	4	3.9604	0.00683426	Q03052, P20265, P11161, O95096	100	53	13528	10.2098	0.999878	0.0674692	10.6062
GOTERM_BP_FAT	GO:0002763~positive regulation of myeloid leukocyte differentiation	3	2.9703	0.00751543	P05412, Q01196, P42229	100	18	13528	22.5467	0.99995	0.073416	11.6033
KEGG_PATHWAY	hsa04350:TGF-beta signaling pathway	5	4.9505	0.00754846	Q16254, Q09472, P01106, P08047, Q15329	47	87	5085	6.2179	0.325652	0.0259253	7.0972
GOTERM_BP_FAT	GO:0009615~response to virus	5	4.9505	0.00835612	P42224, P52630, Q04206, Q92985, P15407	100	109	13528	6.2055	0.999984	0.0807237	12.8195
GOTERM_BP_FAT	GO:0007568~aging	5	4.9505	0.0086237	P04637, P05412, Q04206, P11831, P01100	100	110	13528	6.14909	0.999989	0.0826052	13.2034
GOTERM_BP_FAT	GO:0007611~learning or memory	5	4.9505	0.00889684	P05412, P11161, P01100, P15407, P18146	100	111	13528	6.09369	0.999992	0.084506	13.5935
GOTERM_BP_FAT	GO:0051240~positive regulation of multicellular organismal process	7	6.93069	0.00899775	P27540, P20265, Q00613, P11831, P22415, P42229, P16220	100	244	13528	3.88098	0.999993	0.0848168	13.7372
GOTERM_BP_FAT	GO:0019216~regulation of lipid metabolic process	5	4.9505	0.00917557	Q15832, P04151, P04150, P41235, P19838, P42229	100	112	13528	6.03929	0.999995	0.085814	13.9899
GOTERM_BP_FAT	GO:0001825~blastocyst formation	3	2.9703	0.00924467	P17275, P11831, P08047	100	20	13528	20.292	0.999995	0.0858269	14.088
GOTERM_BP_FAT	GO:0051385~response to mineralocorticoid stimulus	3	2.9703	0.00924467	P17275, P01100, P15407	100	20	13528	20.292	0.999995	0.0858269	14.088
GOTERM_BP_FAT	GO:0032844~regulation of homeostatic process	5	4.9505	0.00975002	P27540, P17542, P01106, P25791, P42229	100	114	13528	5.93333	0.999997	0.0896933	14.8016
GOTERM_BP_FAT	GO:0001836~release of cytochrome c from mitochondria	3	2.9703	0.0101694	P04637, P05412, P01106	100	21	13528	19.3257	0.999999	0.0927402	15.3896
GOTERM_BP_FAT	GO:0045884~regulation of survival gene product expression	3	2.9703	0.0101694	P03372, P01106, P42229	100	21	13528	19.3257	0.999999	0.0927402	15.3896
GOTERM_BP_FAT	GO:0043525~positive regulation of neuron apoptosis	3	2.9703	0.0111335	P04637, P05412, P04151, P04150	100	22	13528	18.4473	1	0.100429	16.7269
GOTERM_BP_FAT	GO:0042063~gliogenesis	4	3.9604	0.0119658	Q03052, P20265, P11161, O95096	100	65	13528	8.32492	1	0.106836	17.8654
GOTERM_BP_FAT	GO:0030217~T cell differentiation	4	3.9604	0.0119658	P04637, Q9UDU0, P42229, P18146	100	65	13528	8.32492	1	0.106836	17.8654
KEGG_PATHWAY	hsa05223:Non-small cell lung cancer	4	3.9604	0.0124545	Q14209, P04637, Q01094, O00716	47	54	5085	8.01418	0.478841	0.0399129	11.4642
GOTERM_BP_FAT	GO:0048878~chemical homeostasis	10	9.90099	0.0126104	P04637, P05412, Q15832, Q03052, P20265, P41235, P11161, P01106, P22415, P40763	100	512	13528	2.64219	1	0.11154	18.7371
GOTERM_BP_FAT	GO:0060562~epithelial tube morphogenesis	4	3.9604	0.0129866	P05549, Q15583, O95409, Q02962	100	67	13528	8.07642	1	0.11393	19.2418
GOTERM_BP_FAT	GO:0006367~transcription initiation from RNA polymerase II promoter	4	3.9604	0.0135151	Q14209, P20226, Q92985, O00716	100	68	13528	7.95765	1	0.117534	19.9459
GOTERM_BP_FAT	GO:0007389~pattern specification process	7	6.93069	0.0135942	Q09472, Q13088, P24468, P11161, Q99801, P25490, Q15583	100	267	13528	3.54667	1	0.117413	20.0508
GOTERM_BP_FAT	GO:0048511~rhythmic process	5	4.9505	0.0144309	P05412, P11161, Q16534, P42229, Q06889	100	128	13528	5.28437	1	0.123419	21.1523
GOTERM_BP_FAT	GO:0003002~regionalization	6	5.94059	0.0147855	Q09472, P24468, P11161, Q99801, P25490, Q15583	100	197	13528	4.1202	1	0.125465	21.6149
GOTERM_BP_FAT	GO:0043066~negative regulation of apoptosis	8	7.92079	0.0151053	P04637, P03372, Q04206, P17676, P01106, P19838, Q12778, P42229	100	354	13528	3.05718	1	0.127204	22.0298
GOTERM_BP_FAT	GO:0021782~glial cell development	3	2.9703	0.01537	Q03052, P20265, O95096	100	26	13528	15.6092	1	0.128484	22.3718
GOTERM_BP_FAT	GO:0009314~response to radiation	6	5.94059	0.0156895	P17275, P04637, Q04206, P01106, P01100, P22415	100	200	13528	4.0584	1	0.130172	22.7826
GOTERM_BP_FAT	GO:0048562~embryonic organ morphogenesis	5	4.9505	0.0163948	P05549, Q13088, P01106, P08047, Q02962	100	133	13528	5.08571	1	0.134812	23.6821
GOTERM_BP_FAT	GO:0042035~regulation of cytokine biosynthetic process	4	3.9604	0.0169421	Q04206, P17676, P42229, Q04864	100	74	13528	7.31243	1	0.138166	24.3735
GOTERM_BP_FAT	GO:0010035~response to inorganic substance	6	5.94059	0.0172772	P05412, P42224, Q09472, Q04206, P01100, P15407	100	205	13528	3.95941	1	0.139862	24.7938
GOTERM_BP_FAT	GO:0008361~regulation of cell size	6	5.94059	0.017607	P04637, Q15832, Q16254, Q09472, P41235, P16220	100	206	13528	3.94019	1	0.141493	25.2055
GOTERM_BP_FAT	GO:0021983~pituitary gland development	3	2.9703	0.0177083	P20265, P23769, P16220	100	28	13528	14.4943	1	0.141398	25.3315
GOTERM_BP_FAT	GO:0009416~response to light stimulus	5	4.9505	0.018519	P17275, P04637, Q04206, P01100, P22415	100	138	13528	4.90145	1	0.146547	26.3326
KEGG_PATHWAY	hsa05214:Glioma	4	3.9604	0.0188467	Q14209, P04637, Q01094, O00716	47	63	5085	6.8693	0.628193	0.0565376	16.8775
GOTERM_BP_FAT	GO:0051384~response to glucocorticoid stimulus	4	3.9604	0.0194724	P17275, Q09472, P01100, P15407	100	78	13528	6.93744	1	0.152645	27.4939
GOTERM_BP_FAT	GO:0001843~neural tube closure	3	2.9703	0.0201871	P05549, Q15583, O95409	100	30	13528	13.528	1	0.156911	28.3531
GOTERM_BP_FAT	GO:0045638~negative regulation of myeloid cell differentiation	3	2.9703	0.0201871	Q01196, P25791, P42229	100	30	13528	13.528	1	0.156911	28.3531
GOTERM_BP_FAT	GO:0060606~tube closure	3	2.9703	0.0201871	P05549, Q15583, O95409	100	30	13528	13.528	1	0.156911	28.3531
GOTERM_BP_FAT	GO:0008637~apoptotic mitochondrial changes	3	2.9703	0.0214777	P04637, P05412, P01106	100	31	13528	13.0916	1	0.165201	29.8806
GOTERM_BP_FAT	GO:0046021~regulation of transcription from RNA polymerase II promoter, mitotic	2	1.9802	0.0217958	P17275, P15407	100	3	13528	90.1867	1	0.166495	30.2522
GOTERM_BP_FAT	GO:0045897~positive regulation of transcription, mitotic	2	1.9802	0.0217958	P17275, P15407	100	3	13528	90.1867	1	0.166495	30.2522
GOTERM_BP_FAT	GO:0046022~positive regulation of transcription from RNA polymerase II promoter, mitotic	2	1.9802	0.0217958	P17275, P15407	100	3	13528	90.1867	1	0.166495	30.2522
KEGG_PATHWAY	hsa05016:Huntington's disease	6	5.94059	0.0222679	P04637, Q15832, Q09472, P20226, P08047, P16220	47	180	5085	3.60638	0.689949	0.0629856	19.6512
GOTERM_BP_FAT	GO:0009267~cellular response to starvation	3	2.9703	0.0228018	P04637, P05412, P36956	100	32	13528	12.6825	1	0.172568	31.4158
GOTERM_BP_FAT	GO:0001709~cell fate determination	3	2.9703	0.0241588	P15172, Q02962, P23769	100	33	13528	12.2982	1	0.180936	32.9564
GOTERM_BP_FAT	GO:0014020~primary neural tube formation	3	2.9703	0.0241588	P05549, Q15583, O95409	100	33	13528	12.2982	1	0.180936	32.9564
GOTERM_BP_FAT	GO:0031960~response to corticosteroid stimulus	4	3.9604	0.0243766	P17275, Q09472, P01100, P15407	100	85	13528	6.36612	1	0.181409	33.2006
GOTERM_BP_FAT	GO:0007346~regulation of mitotic cell cycle	5	4.9505	0.025348	P04637, P41235, P01106, P98177, P42229	100	152	13528	4.45	1	0.186959	34.2797
KEGG_PATHWAY	hsa05218:Melanoma	4	3.9604	0.0258035	Q14209, P04637, Q01094, O00716	47	71	5085	6.0953	0.743184	0.0690476	22.4299
GOTERM_BP_FAT	GO:0010906~regulation of glucose metabolic process	3	2.9703	0.0269692	P27540, P04151, P04150, P41235	100	35	13528	11.5954	1	0.196719	36.0444
KEGG_PATHWAY	hsa05216:Thyroid cancer	3	2.9703	0.0278392	P04637, Q15832, P01106	47	29	5085	11.1922	0.769653	0.0707788	23.9905
GOTERM_BP_FAT	GO:0043523~regulation of neuron apoptosis	4	3.9604	0.028251	P04637, P05412, P03372, P04151, P04150	100	90	13528	6.01244	1	0.204051	37.4079
GOTERM_BP_FAT	GO:0019218~regulation of steroid metabolic process	3	2.9703	0.0284217	P04151, P04150, P19838, P42229	100	36	13528	11.2733	1	0.204063	37.5874
GOTERM_BP_FAT	GO:0060397~JAK-STAT cascade involved in growth hormone signaling pathway	2	1.9802	0.028956	P40763, P42229	100	4	13528	67.64	1	0.206417	38.1463
GOTERM_BP_FAT	GO:0032292~ensheathment of axons in the peripheral nervous system	2	1.9802	0.028956	Q03052, P20265	100	4	13528	67.64	1	0.206417	38.1463
GOTERM_BP_FAT	GO:0045896~regulation of transcription, mitotic	2	1.9802	0.028956	P17275, P15407	100	4	13528	67.64	1	0.206417	38.1463
GOTERM_BP_FAT	GO:0022011~myelination in the peripheral nervous system	2	1.9802	0.028956	Q03052, P20265	100	4	13528	67.64	1	0.206417	38.1463
KEGG_PATHWAY	hsa04370:VEGF signaling pathway	4	3.9604	0.0297345	Q13469, O95644, Q14934, Q12968	47	75	5085	5.77021	0.791882	0.07202	25.4181
GOTERM_BP_FAT	GO:0021536~diencephalon development	3	2.9703	0.0299048	P20265, P23769, P16220	100	37	13528	10.9686	1	0.211377	39.127
GOTERM_BP_FAT	GO:0042552~myelination	3	2.9703	0.0314182	Q03052, P20265, P11161	100	38	13528	10.68	1	0.219797	40.6612
GOTERM_BP_FAT	GO:0010675~regulation of cellular carbohydrate metabolic process	3	2.9703	0.0314182	P27540, P04151, P04150, P41235	100	38	13528	10.68	1	0.219797	40.6612
GOTERM_BP_FAT	GO:0001818~negative regulation of cytokine production	3	2.9703	0.0314182	Q15832, Q00613, P19838	100	38	13528	10.68	1	0.219797	40.6612
GOTERM_BP_FAT	GO:0006109~regulation of carbohydrate metabolic process	3	2.9703	0.0329614	P27540, P04151, P04150, P41235	100	39	13528	10.4062	1	0.228227	42.188
GOTERM_BP_FAT	GO:0051147~regulation of muscle cell differentiation	3	2.9703	0.0329614	Q13088, P11831, P98177	100	39	13528	10.4062	1	0.228227	42.188
GOTERM_BP_FAT	GO:0001568~blood vessel development	6	5.94059	0.0338887	P17275, P05412, P24468, P11831, P25791, Q12778	100	245	13528	3.31298	1	0.232735	43.0877
GOTERM_BP_FAT	GO:0001841~neural tube formation	3	2.9703	0.0345337	P05549, Q15583, O95409	100	40	13528	10.146	1	0.235463	43.7058
GOTERM_BP_FAT	GO:0045647~negative regulation of erythrocyte differentiation	2	1.9802	0.0360644	P25791, P42229	100	5	13528	54.112	1	0.243448	45.1473
GOTERM_BP_FAT	GO:0014044~Schwann cell development	2	1.9802	0.0360644	Q03052, P20265	100	5	13528	54.112	1	0.243448	45.1473
GOTERM_BP_FAT	GO:0002761~regulation of myeloid leukocyte differentiation	3	2.9703	0.0361348	P05412, Q01196, P42229	100	41	13528	9.89854	1	0.242652	45.2128
GOTERM_BP_FAT	GO:0001944~vasculature development	6	5.94059	0.0370154	P17275, P05412, P24468, P11831, P25791, Q12778	100	251	13528	3.23378	1	0.246636	46.0254
GOTERM_BP_FAT	GO:0008366~axon ensheathment	3	2.9703	0.0377641	Q03052, P20265, P11161	100	42	13528	9.66286	1	0.249792	46.7074
GOTERM_BP_FAT	GO:0007272~ensheathment of neurons	3	2.9703	0.0377641	Q03052, P20265, P11161	100	42	13528	9.66286	1	0.249792	46.7074
GOTERM_BP_FAT	GO:0042594~response to starvation	3	2.9703	0.0377641	P04637, P05412, P36956	100	42	13528	9.66286	1	0.249792	46.7074
GOTERM_BP_FAT	GO:0002009~morphogenesis of an epithelium	4	3.9604	0.0378558	P05549, Q15583, O95409, Q02962	100	101	13528	5.35762	1	0.249104	46.7904
KEGG_PATHWAY	hsa04612:Antigen processing and presentation	4	3.9604	0.0384955	P25208, Q13952, P23511, P16220	47	83	5085	5.21405	0.870142	0.0886125	31.7094
GOTERM_BP_FAT	GO:0001838~embryonic epithelial tube formation	3	2.9703	0.0394211	P05549, Q15583, O95409	100	43	13528	9.43814	1	0.256881	48.1882
GOTERM_BP_FAT	GO:0001824~blastocyst development	3	2.9703	0.0394211	P17275, P11831, P08047	100	43	13528	9.43814	1	0.256881	48.1882
GOTERM_BP_FAT	GO:0007167~enzyme linked receptor protein signaling pathway	7	6.93069	0.0394766	P05412, P01100, Q12778, P98177, P40763, P42229, P16220	100	342	13528	2.76889	1	0.255963	48.2371
KEGG_PATHWAY	hsa05210:Colorectal cancer	4	3.9604	0.0396741	P04637, P05412, P01106, P01100	47	84	5085	5.15198	0.878166	0.0874623	32.5184
GOTERM_BP_FAT	GO:0051090~regulation of transcription factor activity	4	3.9604	0.03976	Q09472, Q04206, P41235, P24468	100	103	13528	5.25359	1	0.256343	48.4862
GOTERM_BP_FAT	GO:0030098~lymphocyte differentiation	4	3.9604	0.03976	P04637, Q9UDU0, P42229, P18146	100	103	13528	5.25359	1	0.256343	48.4862
GOTERM_BP_FAT	GO:0051329~interphase of mitotic cell cycle	4	3.9604	0.03976	Q01094, Q16254, O95644, P98177	100	103	13528	5.25359	1	0.256343	48.4862
GOTERM_BP_FAT	GO:0035148~tube lumen formation	3	2.9703	0.0411054	P05549, Q15583, O95409	100	44	13528	9.22364	1	0.262669	49.6537
GOTERM_BP_FAT	GO:0043627~response to estrogen stimulus	4	3.9604	0.0417122	P03372, Q15832, P23771, P40763	100	105	13528	5.15352	1	0.264801	50.172
GOTERM_BP_FAT	GO:0051325~interphase	4	3.9604	0.0427061	Q01094, Q16254, O95644, P98177	100	106	13528	5.10491	1	0.269031	51.0103
GOTERM_BP_FAT	GO:0046890~regulation of lipid biosynthetic process	3	2.9703	0.0428165	P04151, P04150, P41235, P19838	100	45	13528	9.01867	1	0.268388	51.1025
GOTERM_BP_FAT	GO:0048729~tissue morphogenesis	5	4.9505	0.0430622	P05549, Q9UQ48, Q15583, O95409, Q02962	100	180	13528	3.75778	1	0.268486	51.3073
GOTERM_BP_FAT	GO:0060395~SMAD protein signal transduction	2	1.9802	0.0431212	P05412, P01100	100	6	13528	45.0933	1	0.267575	51.3564
GOTERM_BP_FAT	GO:0009299~mRNA transcription	2	1.9802	0.0431212	P27540, P22415	100	6	13528	45.0933	1	0.267575	51.3564
GOTERM_BP_FAT	GO:0009629~response to gravity	2	1.9802	0.0431212	P01100, P15407	100	6	13528	45.0933	1	0.267575	51.3564
KEGG_PATHWAY	hsa04012:ErbB signaling pathway	4	3.9604	0.0433199	P05412, P19419, P01106, P42229	47	87	5085	4.97432	0.90003	0.0914936	34.9666
GOTERM_BP_FAT	GO:0051789~response to protein stimulus	4	3.9604	0.043712	P04151, P04150, P18850, P01100, P18146	100	107	13528	5.0572	1	0.269531	51.8451
GOTERM_BP_FAT	GO:0035282~segmentation	3	2.9703	0.0481055	Q09472, P11161, Q99801	100	48	13528	8.455	1	0.291484	55.3374
GOTERM_BP_FAT	GO:0042108~positive regulation of cytokine biosynthetic process	3	2.9703	0.0481055	Q04206, P42229, Q04864	100	48	13528	8.455	1	0.291484	55.3374
GOTERM_BP_FAT	GO:0051248~negative regulation of protein metabolic process	5	4.9505	0.0483533	P05412, Q02548, Q04206, P41235, P19838	100	187	13528	3.61711	1	0.291475	55.5271
GOTERM_BP_FAT	GO:0032535~regulation of cellular component size	6	5.94059	0.048693	P04637, Q15832, Q16254, Q09472, P41235, P16220	100	271	13528	2.99513	1	0.291939	55.7859
GOTERM_BP_FAT	GO:0048705~skeletal system morphogenesis	4	3.9604	0.0489176	P05549, Q13088, P48436, P01106	100	112	13528	4.83143	1	0.29181	55.9563
GOTERM_BP_FAT	GO:0033500~carbohydrate homeostasis	3	2.9703	0.049919	Q15832, P22415, P40763	100	49	13528	8.28245	1	0.295632	56.7084
GOTERM_BP_FAT	GO:0042593~glucose homeostasis	3	2.9703	0.049919	Q15832, P22415, P40763	100	49	13528	8.28245	1	0.295632	56.7084
GOTERM_BP_FAT	GO:0060260~regulation of transcription initiation from RNA polymerase II promoter	2	1.9802	0.0501269	P35869, P11831	100	7	13528	38.6514	1	0.295403	56.863
GOTERM_BP_FAT	GO:0045084~positive regulation of interleukin-12 biosynthetic process	2	1.9802	0.0501269	Q04206, Q04864	100	7	13528	38.6514	1	0.295403	56.863
GOTERM_BP_FAT	GO:0051052~regulation of DNA metabolic process	4	3.9604	0.0510814	P04637, P05412, P01106, P42226	100	114	13528	4.74667	1	0.29892	57.5663
GOTERM_BP_FAT	GO:0009617~response to bacterium	5	4.9505	0.0531633	P05412, P42224, Q04206, Q00613, P01100	100	193	13528	3.50466	1	0.307961	59.063
GOTERM_BP_FAT	GO:0001708~cell fate specification	3	2.9703	0.0536188	P48436, P14859, O95096	100	51	13528	7.95765	1	0.308893	59.3838
GOTERM_BP_FAT	GO:0055088~lipid homeostasis	3	2.9703	0.0536188	Q15832, P41235, P22415	100	51	13528	7.95765	1	0.308893	59.3838
GOTERM_BP_FAT	GO:0019725~cellular homeostasis	8	7.92079	0.0546502	P04637, P05412, Q16254, Q03052, P20265, P11161, P01106, P11831	100	466	13528	2.3224	1	0.312614	60.1015
GOTERM_BP_FAT	GO:0033554~cellular response to stress	9	8.91089	0.0553598	P04637, P27540, P05412, P36956, P18850, P01100, Q92985, P98177, Q9NS56	100	566	13528	2.1511	1	0.314734	60.5883
GOTERM_BP_FAT	GO:0014706~striated muscle tissue development	4	3.9604	0.0566912	P15172, Q92908, Q09472, P24468	100	119	13528	4.54723	1	0.319796	61.4867
GOTERM_BP_FAT	GO:0046885~regulation of hormone biosynthetic process	2	1.9802	0.0570818	P27540, P04151, P04150	100	8	13528	33.82	1	0.320336	61.7466
GOTERM_BP_FAT	GO:0045075~regulation of interleukin-12 biosynthetic process	2	1.9802	0.0570818	Q04206, Q04864	100	8	13528	33.82	1	0.320336	61.7466
GOTERM_BP_FAT	GO:0006111~regulation of gluconeogenesis	2	1.9802	0.0570818	P04151, P04150, P41235	100	8	13528	33.82	1	0.320336	61.7466
GOTERM_BP_FAT	GO:0048596~embryonic camera-type eye morphogenesis	2	1.9802	0.0570818	Q13088, P08047	100	8	13528	33.82	1	0.320336	61.7466
GOTERM_BP_FAT	GO:0060396~growth hormone receptor signaling pathway	2	1.9802	0.0570818	P40763, P42229	100	8	13528	33.82	1	0.320336	61.7466
GOTERM_BP_FAT	GO:0045444~fat cell differentiation	3	2.9703	0.057413	Q15832, P17676, P49715	100	53	13528	7.65736	1	0.320591	61.9657
GOTERM_BP_FAT	GO:0007398~ectoderm development	5	4.9505	0.0582255	P05549, Q03052, Q04206, P48436, P20265	100	199	13528	3.39899	1	0.323098	62.4982
GOTERM_BP_FAT	GO:0051101~regulation of DNA binding	4	3.9604	0.0590141	Q09472, Q04206, P41235, P24468	100	121	13528	4.47207	1	0.325463	63.0083
GOTERM_BP_FAT	GO:0043279~response to alkaloid	3	2.9703	0.0593443	Q15832, Q04206, P01106	100	54	13528	7.51556	1	0.325686	63.2199
GOTERM_BP_FAT	GO:0006919~activation of caspase activity	3	2.9703	0.0593443	P04637, P42224, P01106	100	54	13528	7.51556	1	0.325686	63.2199
GOTERM_BP_FAT	GO:0019228~regulation of action potential in neuron	3	2.9703	0.0593443	Q03052, P20265, P11161	100	54	13528	7.51556	1	0.325686	63.2199
GOTERM_BP_FAT	GO:0060537~muscle tissue development	4	3.9604	0.0637929	P15172, Q92908, Q09472, P24468	100	125	13528	4.32896	1	0.344608	65.9628
GOTERM_BP_FAT	GO:0031076~embryonic camera-type eye development	2	1.9802	0.0639863	Q13088, P08047	100	9	13528	30.0622	1	0.344128	66.0776
GOTERM_BP_FAT	GO:0060416~response to growth hormone stimulus	2	1.9802	0.0639863	P40763, P42229	100	9	13528	30.0622	1	0.344128	66.0776
GOTERM_BP_FAT	GO:0048385~regulation of retinoic acid receptor signaling pathway	2	1.9802	0.0639863	P03372, Q15583	100	9	13528	30.0622	1	0.344128	66.0776
GOTERM_BP_FAT	GO:0042110~T cell activation	4	3.9604	0.0650149	P04637, Q9UDU0, P42229, P18146	100	126	13528	4.2946	1	0.347361	66.682
GOTERM_BP_FAT	GO:0010565~regulation of cellular ketone metabolic process	3	2.9703	0.0652703	Q15832, P04151, P04150, P41235	100	57	13528	7.12	1	0.347148	66.8304
GOTERM_BP_FAT	GO:0048609~reproductive process in a multicellular organism	8	7.92079	0.0660174	P17275, Q02548, Q03933, P20226, Q00613, P08047, P42229, P16220	100	487	13528	2.22226	1	0.349095	67.2613
GOTERM_BP_FAT	GO:0032504~multicellular organism reproduction	8	7.92079	0.0660174	P17275, Q02548, Q03933, P20226, Q00613, P08047, P42229, P16220	100	487	13528	2.22226	1	0.349095	67.2613
GOTERM_BP_FAT	GO:0016331~morphogenesis of embryonic epithelium	3	2.9703	0.0672882	P05549, Q15583, O95409	100	58	13528	6.99724	1	0.353296	67.982
GOTERM_BP_FAT	GO:0010952~positive regulation of peptidase activity	3	2.9703	0.0693267	P04637, P42224, P01106	100	59	13528	6.87864	1	0.360729	69.1071
GOTERM_BP_FAT	GO:0009411~response to UV	3	2.9703	0.0693267	P04637, Q04206, P22415	100	59	13528	6.87864	1	0.360729	69.1071
GOTERM_BP_FAT	GO:0043280~positive regulation of caspase activity	3	2.9703	0.0693267	P04637, P42224, P01106	100	59	13528	6.87864	1	0.360729	69.1071
GOTERM_BP_FAT	GO:0045687~positive regulation of glial cell differentiation	2	1.9802	0.0708408	Q15832, Q04206	100	10	13528	27.056	1	0.36581	69.9186
GOTERM_BP_FAT	GO:0007179~transforming growth factor beta receptor signaling pathway	3	2.9703	0.0713855	P05412, P01100, P16220	100	60	13528	6.764	1	0.366748	70.2056
GOTERM_BP_FAT	GO:0007612~learning	3	2.9703	0.0713855	P05412, P01100, P15407	100	60	13528	6.764	1	0.366748	70.2056
GOTERM_BP_FAT	GO:0045664~regulation of neuron differentiation	4	3.9604	0.0738684	Q9UQ48, P20265, Q15583, O95096	100	133	13528	4.06857	1	0.375742	71.4816
GOTERM_BP_FAT	GO:0042391~regulation of membrane potential	4	3.9604	0.0751752	P05412, Q03052, P20265, P11161	100	134	13528	4.03821	1	0.379748	72.1324
GOTERM_BP_FAT	GO:0030238~male sex determination	2	1.9802	0.0776455	Q05066, P48436	100	11	13528	24.5964	1	0.388408	73.3248
GOTERM_BP_FAT	GO:0045648~positive regulation of erythrocyte differentiation	2	1.9802	0.0776455	P27540, P17542	100	11	13528	24.5964	1	0.388408	73.3248
GOTERM_BP_FAT	GO:0031293~membrane protein intracellular domain proteolysis	2	1.9802	0.0776455	Q04206, P19838	100	11	13528	24.5964	1	0.388408	73.3248
GOTERM_BP_FAT	GO:0014015~positive regulation of gliogenesis	2	1.9802	0.0776455	Q15832, Q04206	100	11	13528	24.5964	1	0.388408	73.3248
GOTERM_BP_FAT	GO:0045765~regulation of angiogenesis	3	2.9703	0.077679	Q01196, P98177, P23769	100	63	13528	6.4419	1	0.387155	73.3407
KEGG_PATHWAY	hsa05213:Endometrial cancer	3	2.9703	0.0798347	P04637, P19419, P01106	47	52	5085	6.24182	0.986786	0.158913	55.4412
GOTERM_BP_FAT	GO:0007005~mitochondrion organization	4	3.9604	0.0805044	P04637, P05412, P01106, P49715	100	138	13528	3.92116	1	0.397032	74.6449
GOTERM_BP_FAT	GO:0007584~response to nutrient	4	3.9604	0.0832294	Q15832, P42224, Q04206, P22415	100	140	13528	3.86514	1	0.406304	75.8459
GOTERM_BP_FAT	GO:0009952~anterior/posterior pattern formation	4	3.9604	0.0832294	Q09472, P24468, Q99801, P25490	100	140	13528	3.86514	1	0.406304	75.8459
GOTERM_BP_FAT	GO:0060538~skeletal muscle organ development	3	2.9703	0.0841404	P15172, Q09472, P24468	100	66	13528	6.14909	1	0.408419	76.2353
GOTERM_BP_FAT	GO:0007519~skeletal muscle tissue development	3	2.9703	0.0841404	P15172, Q09472, P24468	100	66	13528	6.14909	1	0.408419	76.2353
GOTERM_BP_FAT	GO:0032350~regulation of hormone metabolic process	2	1.9802	0.084401	P27540, P04151, P04150	100	12	13528	22.5467	1	0.408014	76.3456
GOTERM_BP_FAT	GO:0048048~embryonic eye morphogenesis	2	1.9802	0.084401	Q13088, P08047	100	12	13528	22.5467	1	0.408014	76.3456
GOTERM_BP_FAT	GO:0045885~positive regulation of survival gene product expression	2	1.9802	0.084401	P03372, P42229	100	12	13528	22.5467	1	0.408014	76.3456
GOTERM_BP_FAT	GO:0001501~skeletal system development	6	5.94059	0.0847057	P05549, Q13088, P48436, P17535, P01106, P08047	100	319	13528	2.54445	1	0.407782	76.474
KEGG_PATHWAY	hsa04062:Chemokine signaling pathway	5	4.9505	0.0873655	P42224, P52630, Q04206, P19838, P40763	47	187	5085	2.89282	0.991381	0.167098	58.8605
KEGG_PATHWAY	hsa04623:Cytosolic DNA-sensing pathway	3	2.9703	0.0879163	Q04206, P19838, Q92985	47	55	5085	5.90135	0.991648	0.162413	59.1011
GOTERM_BP_FAT	GO:0021915~neural tube development	3	2.9703	0.0885363	P05549, Q15583, O95409	100	68	13528	5.96824	1	0.420879	78.033
GOTERM_BP_FAT	GO:0001508~regulation of action potential	3	2.9703	0.0885363	Q03052, P20265, P11161	100	68	13528	5.96824	1	0.420879	78.033
GOTERM_BP_FAT	GO:0043065~positive regulation of apoptosis	7	6.93069	0.0953529	P04637, P05412, P42224, P04151, P04150, P17676, P01106, P15407	100	430	13528	2.20223	1	0.444475	80.5702
GOTERM_BP_FAT	GO:0032330~regulation of chondrocyte differentiation	2	1.9802	0.0977652	Q04206, P48436	100	14	13528	19.3257	1	0.451639	81.4001
GOTERM_BP_FAT	GO:0043068~positive regulation of programmed cell death	7	6.93069	0.0977664	P04637, P05412, P42224, P04151, P04150, P17676, P01106, P15407	100	433	13528	2.18697	1	0.450184	81.4006
GOTERM_BP_FAT	GO:0010942~positive regulation of cell death	7	6.93069	0.0993936	P04637, P05412, P42224, P04151, P04150, P17676, P01106, P15407	100	435	13528	2.17692	1	0.454463	81.9414
GOTERM_BP_FAT	GO:0031349~positive regulation of defense response	3	2.9703	0.0998136	Q04206, Q92985, P42229	100	73	13528	5.55945	1	0.45448	82.0786
