# Supplementary material for: Genome and epigenome analysis of monozygotic twins discordant for congenital heart disease
Source: BMC Genomics. 2018 Jun 4;19:428. doi: 10.1186/s12864-018-4814-7 (PMC5987557; doi:10.1186/s12864-018-4814-7)
Supplement: Supplementary file 21 — Table S10. Expression profiling data of embryo and adult heart. (XLSX 9 kb) [file 12864_2018_4814_MOESM21_ESM.xlsx]

## Sheet: Sheet1
Gene symbol	Ensembl gene id	heart female embryo, 91 day (FPKM)	heart male embryo, 120 day (FPKM)	heart female adult, 30 years (FPKM)
CITED1	· ENSG00000125931	0.53	0.67	0.17
GATA2	· ENSG00000179348	1.2	1.42	8.22
SOX3	· ENSG00000134595	1.72	0.64	0
NSD1	· ENSG00000165671	14.46	12.89	3.6
MTA2	· ENSG00000149480	26.39	22.06	14.35
MECP2	· ENSG00000169057	7.4	7.22	8.68
SUV39H1	· ENSG00000101945	2.95	2.36	1.96
